# Supplementary material for: Implications of ZNF334 gene in lymph node metastasis of lung SCC: potential bypassing of cellular senescence
Source: J Transl Med. 2024 Apr 18;22:372. doi: 10.1186/s12967-024-05115-9 (PMC11025273; doi:10.1186/s12967-024-05115-9)
Supplement: Supplementary file 1 — Supplementary Material 1 [file 12967_2024_5115_MOESM1_ESM.xlsx]

## Sheet: inf for can
en.id	names	N0 vs Normal (logFC)	N0 vs Normal (FDR)	N+ vs Normal (logFC)	N+ vs Normal (FDR)
ENSG00000012817	KDM5D	-0.609551	0.0944174	-0.822656	0.0312169
ENSG00000114374	USP9Y	-0.593993	0.0762187	-0.820417	0.0193884
ENSG00000117472	TSPAN1	-0.481084	0.101009	-0.775143	0.0113239
ENSG00000149043	SYT8	-0.47779	0.0593073	-0.772754	0.00348819
ENSG00000173267	SNCG	-0.472004	0.0910164	-0.737831	0.0114103
ENSG00000142910	TINAGL1	-0.196962	0.450106	-0.687631	0.00930442
ENSG00000117115	PADI2	-0.419048	0.0606749	-0.657953	0.00480878
ENSG00000171649	ZIK1	-0.306675	0.0975056	-0.63969	0.000870969
ENSG00000167741	GGT6	-0.391073	0.0845956	-0.628763	0.00788823
ENSG00000112139	MDGA1	-0.513104	0.0506005	-0.607201	0.0278084
ENSG00000198185	ZNF334	-0.32154	0.111847	-0.570168	0.0067422
ENSG00000162493	PDPN	-0.436149	0.067548	-0.566828	0.0235571
ENSG00000169515	CCDC8	-0.267138	0.31106	-0.560398	0.0394191
ENSG00000275395	FCGBP	-0.349211	0.184759	-0.557794	0.0419613
ENSG00000169908	TM4SF1	-0.379669	0.0668104	-0.548261	0.0114523
ENSG00000124225	PMEPA1	-0.124176	0.636832	-0.544319	0.0392591
ENSG00000102349	KLF8	-0.372267	0.0548749	-0.532047	0.00877574
ENSG00000151689	INPP1	-0.309716	0.0511155	-0.519034	0.00173922
ENSG00000275342	PRAG1	-0.177368	0.209024	-0.517339	0.000365251
ENSG00000087245	MMP2	-0.391288	0.0846805	-0.515536	0.030264
ENSG00000166206	GABRB3	-0.378512	0.113994	-0.513516	0.0406165
ENSG00000205978	NYNRIN	-0.39633	0.067995	-0.511059	0.0249541
ENSG00000118308	IRAG2	-0.203363	0.393103	-0.503892	0.0386161
ENSG00000133083	DCLK1	-0.218057	0.295075	-0.50303	0.0189699
ENSG00000147231	RADX	-0.372676	0.0511677	-0.481631	0.0162949
ENSG00000137265	IRF4	-0.333721	0.110965	-0.481272	0.0279526
ENSG00000130032	PRRG3	-0.312751	0.105464	-0.480961	0.0170975
ENSG00000117707	PROX1	-0.387594	0.0755648	-0.478324	0.0368343
ENSG00000163995	ABLIM2	-0.311599	0.0879785	-0.472539	0.0132786
ENSG00000121297	TSHZ3	-0.335857	0.05281	-0.457415	0.0118607
ENSG00000184254	ALDH1A3	-0.00558987	0.980151	-0.457115	0.0331531
ENSG00000158292	GPR153	-0.302026	0.0827479	-0.45326	0.0127448
ENSG00000243649	CFB	-0.192698	0.332123	-0.444872	0.02948
ENSG00000154134	ROBO3	-0.213736	0.252499	-0.443532	0.021521
ENSG00000230638	AL445933.1	-0.161347	0.30785	-0.440822	0.00658148
ENSG00000169242	EFNA1	-0.264417	0.0599777	-0.439696	0.00272518
ENSG00000186998	EMID1	-0.244016	0.167307	-0.439282	0.0167058
ENSG00000196136	SERPINA3	-0.104525	0.513248	-0.432885	0.00719809
ENSG00000245532	NEAT1	-0.328464	0.0962829	-0.431402	0.0371931
ENSG00000145431	PDGFC	-0.291067	0.0914126	-0.425453	0.018285
ENSG00000166289	PLEKHF1	-0.181126	0.341067	-0.424339	0.0299478
ENSG00000184349	EFNA5	-0.230936	0.176119	-0.421808	0.0172792
ENSG00000116396	KCNC4	-0.179442	0.205365	-0.420135	0.0040677
ENSG00000269834	ZNF528-AS1	-0.232821	0.15592	-0.413497	0.0153174
ENSG00000099889	ARVCF	-0.109509	0.4606	-0.410312	0.00628567
ENSG00000182986	ZNF320	-0.222769	0.251958	-0.406022	0.0439421
ENSG00000171219	CDC42BPG	-0.254848	0.0552943	-0.398107	0.00417136
ENSG00000117266	CDK18	-0.289408	0.0666899	-0.390234	0.0183174
ENSG00000204967	PCDHA4	-0.217185	0.109308	-0.390122	0.0056941
ENSG00000117013	KCNQ4	-0.228529	0.0696141	-0.38408	0.00347293
ENSG00000158163	DZIP1L	-0.263411	0.117941	-0.383554	0.0293927
ENSG00000104081	BMF	-0.110532	0.493646	-0.380981	0.0197361
ENSG00000172380	GNG12	-0.177679	0.182573	-0.380839	0.00573983
ENSG00000244682	FCGR2C	-0.275112	0.0532053	-0.380745	0.0106606
ENSG00000107731	UNC5B	-0.242544	0.164327	-0.380406	0.0364302
ENSG00000140416	TPM1	-0.22113	0.117729	-0.379508	0.00993025
ENSG00000151575	TEX9	-0.205707	0.0930244	-0.377203	0.00308487
ENSG00000088881	EBF4	-0.248489	0.127623	-0.375284	0.0275472
ENSG00000177096	PHETA2	-0.134093	0.337453	-0.369938	0.00976311
ENSG00000233695	GAS6-AS1	-0.230579	0.191611	-0.366417	0.0463594
ENSG00000111424	VDR	-0.213125	0.191625	-0.364752	0.0315864
ENSG00000197558	SSPOP	-0.27292	0.0603243	-0.36412	0.0168267
ENSG00000173281	PPP1R3B	-0.189781	0.182087	-0.363952	0.0135732
ENSG00000273033	LINC02035	-0.227271	0.0878216	-0.362027	0.00919386
ENSG00000152284	TCF7L1	-0.322403	0.0544822	-0.361286	0.0407197
ENSG00000113205	PCDHB3	-0.286554	0.088689	-0.358855	0.0422801
ENSG00000117308	GALE	-0.200913	0.188927	-0.358534	0.0239713
ENSG00000042062	RIPOR3	-0.131143	0.443618	-0.352795	0.0433238
ENSG00000132639	SNAP25	-0.233255	0.145567	-0.351381	0.0357209
ENSG00000085117	CD82	-0.245191	0.116027	-0.35004	0.03191
ENSG00000160932	LY6E	-0.305524	0.068273	-0.348514	0.0482092
ENSG00000109861	CTSC	-0.253093	0.0985675	-0.346703	0.0307167
ENSG00000257354	AC048341.1	-0.158211	0.10091	-0.344473	0.000575146
ENSG00000128487	SPECC1	-0.243891	0.11083	-0.340864	0.0332166
ENSG00000197119	SLC25A29	-0.226336	0.0578144	-0.339906	0.00643666
ENSG00000185909	KLHDC8B	-0.143416	0.195255	-0.339827	0.00294469
ENSG00000184949	FAM227A	-0.0592466	0.671085	-0.337164	0.0153276
ENSG00000270069	MIR222HG	-0.173351	0.241288	-0.336732	0.0278532
ENSG00000204103	MAFB	-0.239691	0.122566	-0.332617	0.0406079
ENSG00000174370	C11orf45	-0.230976	0.0594802	-0.332485	0.00954758
ENSG00000181007	ZFP82	-0.244972	0.119768	-0.329687	0.0456108
ENSG00000186174	BCL9L	-0.217135	0.103345	-0.313284	0.0246665
ENSG00000196705	ZNF431	-0.246146	0.0549996	-0.311794	0.0205924
ENSG00000122417	ODF2L	-0.131462	0.24728	-0.310319	0.008019
ENSG00000165923	AGBL2	-0.216499	0.0567881	-0.305714	0.0102142
ENSG00000149582	TMEM25	-0.210523	0.0564552	-0.302557	0.00882636
ENSG00000128311	TST	-0.274441	0.0587707	-0.302189	0.0482174
ENSG00000160094	ZNF362	-0.192684	0.0540249	-0.301948	0.00386283
ENSG00000227827	PKD1P2	-0.236581	0.0650781	-0.300259	0.0257642
ENSG00000206159	GYG2P1	-0.215292	0.0813189	-0.300217	0.0202755
ENSG00000259583	AC015712.2	-0.0866966	0.43119	-0.29438	0.00842293
ENSG00000225313	AL513327.1	-0.117257	0.235214	-0.291368	0.00416295
ENSG00000270127	AC027020.2	-0.176192	0.145109	-0.285834	0.0233048
ENSG00000178585	CTNNBIP1	-0.195773	0.0681882	-0.284974	0.0111981
ENSG00000110080	ST3GAL4	-0.223511	0.0661173	-0.28273	0.0268492
ENSG00000232533	AC093673.1	-0.228826	0.0521527	-0.281304	0.0230787
ENSG00000132424	PNISR	-0.202652	0.0502388	-0.279277	0.0100193
ENSG00000260941	LINC00622	-0.137129	0.0700485	-0.276385	0.000448415
ENSG00000120458	MSANTD2	-0.167171	0.0560271	-0.276083	0.00250312
ENSG00000138496	PARP9	-0.202122	0.120916	-0.275867	0.0431749
ENSG00000164543	STK17A	-0.12459	0.33453	-0.274844	0.0386699
ENSG00000103599	IQCH	-0.109869	0.272991	-0.270614	0.00867362
ENSG00000172831	CES2	-0.171676	0.145956	-0.269525	0.0285849
ENSG00000163093	BBS5	-0.135696	0.106598	-0.266554	0.00227956
ENSG00000260992	DOCK9-DT	-0.120148	0.154611	-0.265309	0.00238553
ENSG00000188191	PRKAR1B	-0.155074	0.169932	-0.26515	0.0240561
ENSG00000186766	FOXI2	-0.119264	0.154432	-0.264546	0.00226719
ENSG00000099326	MZF1	-0.211566	0.0661849	-0.262921	0.0297234
ENSG00000172339	ALG14	-0.16377	0.0596514	-0.262013	0.00391737
ENSG00000150712	MTMR12	-0.167649	0.100929	-0.260076	0.0147947
ENSG00000260404	AC110079.1	-0.212733	0.0526615	-0.259198	0.0246817
ENSG00000189319	FAM53B	-0.168273	0.183503	-0.258786	0.049756
ENSG00000165102	HGSNAT	-0.187517	0.090076	-0.257147	0.0264927
ENSG00000135924	DNAJB2	-0.0967839	0.367322	-0.255778	0.0198575
ENSG00000154237	LRRK1	-0.1787	0.131193	-0.252017	0.0418255
ENSG00000125246	CLYBL	-0.104174	0.342788	-0.250544	0.0263113
ENSG00000246922	UBAP1L	-0.0893399	0.429654	-0.247591	0.0317417
ENSG00000234840	LINC01239	-0.146756	0.112265	-0.247243	0.0102331
ENSG00000163877	SNIP1	-0.131268	0.0655058	-0.245623	0.000936317
ENSG00000069869	NEDD4	-0.200673	0.0735988	-0.244344	0.0381674
ENSG00000228775	WEE2-AS1	-0.163653	0.0591342	-0.243249	0.00731221
ENSG00000205710	C17orf107	-0.109555	0.357379	-0.242982	0.0470575
ENSG00000173295	FAM86B3P	-0.063794	0.523445	-0.242829	0.0161412
ENSG00000251247	ZNF345	-0.141425	0.21882	-0.242593	0.0423703
ENSG00000206417	H1-10-AS1	-0.0676515	0.532767	-0.241488	0.0277342
ENSG00000196295	GARS1-DT	-0.0608803	0.558469	-0.241437	0.0213522
ENSG00000196605	ZNF846	-0.116091	0.219294	-0.241359	0.0135319
ENSG00000168395	ING5	-0.161048	0.0709339	-0.240427	0.00995115
ENSG00000174574	AKIRIN1	-0.127219	0.14673	-0.239293	0.0085787
ENSG00000219507	FTH1P8	-0.183277	0.0544551	-0.237631	0.0174524
ENSG00000272686	WASL-DT	-0.171981	0.0828925	-0.235362	0.0234953
ENSG00000187860	CCDC157	-0.0770047	0.391421	-0.234715	0.0102897
ENSG00000235027	AC068580.3	-0.14974	0.110858	-0.232736	0.0175767
ENSG00000167578	RAB4B	-0.188329	0.0629458	-0.232533	0.0288258
ENSG00000149499	EML3	-0.144235	0.0713089	-0.231761	0.00550839
ENSG00000224596	ZMIZ1-AS1	-0.0629964	0.503519	-0.230637	0.0153587
ENSG00000178935	ZNF552	-0.136048	0.206905	-0.227788	0.0421543
ENSG00000125388	GRK4	-0.13124	0.101138	-0.226859	0.00651692
ENSG00000117010	ZNF684	-0.135152	0.0543231	-0.225169	0.00213093
ENSG00000120925	RNF170	-0.172256	0.0796461	-0.222245	0.0311353
ENSG00000196110	ZNF699	-0.169184	0.0915845	-0.222212	0.0345648
ENSG00000065526	SPEN	-0.182715	0.0802383	-0.221057	0.0440174
ENSG00000127314	RAP1B	-0.185265	0.0728846	-0.21869	0.0440923
ENSG00000144134	RABL2A	-0.166302	0.0993552	-0.218304	0.0390725
ENSG00000108556	CHRNE	-0.142784	0.126517	-0.218199	0.0252975
ENSG00000065029	ZNF76	-0.141511	0.0777568	-0.217657	0.00942911
ENSG00000168778	TCTN2	-0.140127	0.173419	-0.213729	0.0464829
ENSG00000164953	TMEM67	-0.154808	0.114555	-0.213226	0.037852
ENSG00000163875	MEAF6	-0.12245	0.107222	-0.213098	0.00709704
ENSG00000176222	ZNF404	-0.105971	0.294099	-0.21292	0.0413343
ENSG00000078369	GNB1	-0.151526	0.0700154	-0.212628	0.0151937
ENSG00000257588	AC025154.2	-0.0977486	0.326511	-0.211434	0.0394179
ENSG00000137312	FLOT1	-0.141471	0.121951	-0.210612	0.0275236
ENSG00000124224	PPP4R1L	-0.151476	0.131047	-0.210137	0.0452799
ENSG00000186094	AGBL4	-0.115465	0.146301	-0.208089	0.0117708
ENSG00000272279	AL512329.2	-0.129554	0.0775917	-0.205445	0.00735441
ENSG00000110169	HPX	-0.16837	0.0541578	-0.204226	0.0262653
ENSG00000181016	LSMEM1	-0.108409	0.167208	-0.204177	0.0121884
ENSG00000227630	LINC01132	-0.111664	0.144476	-0.203728	0.0104028
ENSG00000159592	GPBP1L1	-0.0592997	0.435713	-0.203247	0.00846212
ENSG00000215475	SIAH3	-0.145536	0.0873002	-0.203021	0.0227396
ENSG00000100554	ATP6V1D	-0.172431	0.0566709	-0.202406	0.0334064
ENSG00000261286	ATP2C2-AS1	-0.0539054	0.521639	-0.201385	0.0177736
ENSG00000281026	N4BP2L2-IT2	-0.132005	0.126219	-0.200322	0.026239
ENSG00000259065	AC005520.2	-0.161632	0.0755495	-0.199247	0.0370301
ENSG00000221995	TIAF1	-0.150129	0.0781867	-0.198264	0.0265701
ENSG00000169964	TMEM42	-0.160348	0.0648041	-0.195321	0.0323151
ENSG00000267680	ZNF224	-0.164598	0.0646306	-0.193154	0.0392532
ENSG00000228393	LINC01004	-0.137671	0.116172	-0.192517	0.0357686
ENSG00000231437	LINC01750	-0.0986167	0.0666402	-0.191606	0.000618228
ENSG00000179818	PCBP1-AS1	-0.150091	0.0810886	-0.190522	0.0348875
ENSG00000236540	AC006547.1	-0.0905794	0.227439	-0.190295	0.0141391
ENSG00000244701	AC004918.1	-0.0829856	0.337626	-0.189595	0.0331726
ENSG00000160058	BSDC1	-0.0742845	0.265359	-0.18947	0.00571383
ENSG00000215244	LINC02649	-0.0923828	0.114455	-0.186604	0.00212879
ENSG00000173626	TRAPPC3L	-0.134954	0.0594971	-0.186451	0.0129428
ENSG00000229056	HECW2-AS1	-0.138322	0.113571	-0.185865	0.0423529
ENSG00000160229	ZNF66	-0.166158	0.0622698	-0.185439	0.0481873
ENSG00000147121	KRBOX4	-0.124306	0.0964719	-0.185298	0.0177342
ENSG00000244041	LINC01011	-0.140477	0.0612205	-0.184923	0.0187838
ENSG00000186675	MAGEE2	-0.101299	0.115231	-0.184782	0.00572325
ENSG00000279520	AC093525.8	-0.094343	0.215781	-0.184285	0.0195846
ENSG00000153237	CCDC148	-0.14083	0.0687925	-0.178292	0.0282165
ENSG00000204344	STK19	-0.0568	0.448384	-0.177247	0.0199167
ENSG00000260948	AL390195.2	-0.109764	0.0517931	-0.172348	0.00347565
ENSG00000278611	ZNF426-DT	-0.0540924	0.423352	-0.172237	0.0120966
ENSG00000278784	AL136295.7	-0.104235	0.13332	-0.172074	0.0173506
ENSG00000121940	CLCC1	-0.122992	0.0732191	-0.171748	0.0169009
ENSG00000259370	AC103740.1	-0.0954377	0.17351	-0.170707	0.019076
ENSG00000135334	AKIRIN2	-0.122693	0.115539	-0.170227	0.0369321
ENSG00000276842	AC023510.2	-0.0856606	0.226703	-0.168809	0.0213533
ENSG00000229771	AL035665.1	-0.0789998	0.192233	-0.168242	0.00725326
ENSG00000179362	HMGN2P46	-0.126228	0.0742602	-0.168123	0.0233828
ENSG00000071189	SNX13	-0.105537	0.175718	-0.167614	0.0389592
ENSG00000197062	ZSCAN26	-0.105769	0.191985	-0.16746	0.0473836
ENSG00000102738	MRPS31	-0.12726	0.0539928	-0.165388	0.0169707
ENSG00000259436	AC010247.2	-0.129178	0.0830072	-0.163024	0.0371401
ENSG00000134262	AP4B1	-0.112453	0.107053	-0.162175	0.0262812
ENSG00000184313	MROH7	0.0174634	0.829653	-0.161974	0.0424516
ENSG00000100227	POLDIP3	-0.11629	0.103908	-0.160539	0.0320315
ENSG00000197323	TRIM33	-0.136117	0.0703228	-0.160375	0.042626
ENSG00000037637	FBXO42	-0.109102	0.0918516	-0.160063	0.0180015
ENSG00000163867	ZMYM6	-0.0630033	0.282088	-0.158854	0.00833842
ENSG00000246763	RGMB-AS1	-0.0780213	0.149677	-0.158257	0.00481249
ENSG00000176700	SCAND2P	-0.0913425	0.195573	-0.157177	0.0321565
ENSG00000053900	ANAPC4	-0.0973431	0.127521	-0.15707	0.0182923
ENSG00000144468	RHBDD1	-0.123111	0.0925731	-0.156595	0.0414929
ENSG00000224138	AC000123.1	-0.0848002	0.07438	-0.154389	0.00182039
ENSG00000272909	AL122035.2	-0.0982855	0.0718154	-0.152802	0.00738505
ENSG00000178803	ADORA2A-AS1	-0.0977585	0.122345	-0.150563	0.022624
ENSG00000225511	LINC00475	-0.0365903	0.575999	-0.150297	0.022624
ENSG00000234184	LINC01781	-0.096953	0.159324	-0.149752	0.0371063
ENSG00000233820	AL589843.2	-0.119571	0.0623984	-0.148753	0.0273169
ENSG00000152467	ZSCAN1	-0.0612417	0.308553	-0.147275	0.0172356
ENSG00000103264	FBXO31	-0.127208	0.0605991	-0.144869	0.0423331
ENSG00000149182	ARFGAP2	-0.124506	0.0687431	-0.141692	0.0491385
ENSG00000239445	ST3GAL6-AS1	-0.107529	0.066203	-0.139771	0.0228663
ENSG00000113196	HAND1	-0.125416	0.0609261	-0.138441	0.0495885
ENSG00000255423	EBLN2	-0.0918892	0.124064	-0.136922	0.028218
ENSG00000251194	AL133330.1	-0.0873066	0.132798	-0.131977	0.02951
ENSG00000259658	AC027559.1	-0.0912934	0.0801739	-0.131634	0.0158917
ENSG00000267058	AC006213.2	-0.0935979	0.0799156	-0.13075	0.0194769
ENSG00000173662	TAS1R1	-0.113691	0.067981	-0.130713	0.0461939
ENSG00000166707	ZCCHC18	-0.114378	0.0649284	-0.130304	0.045789
ENSG00000177025	C19orf18	-0.088404	0.0683202	-0.129494	0.0107223
ENSG00000174527	MYO1H	-0.0169422	0.786795	-0.127253	0.039897
ENSG00000125804	FAM182A	-0.0692848	0.248709	-0.1261	0.0428052
ENSG00000259498	TPM1-AS	-0.0785122	0.171572	-0.12596	0.0352075
ENSG00000258365	AC073655.2	-0.0514256	0.27526	-0.12573	0.0095251
ENSG00000254732	AP001931.1	-0.0632991	0.0661729	-0.123692	0.000561449
ENSG00000278341	AC138028.6	-0.082723	0.108213	-0.121782	0.0236701
ENSG00000276846	AC016590.3	-0.0663309	0.213457	-0.12159	0.0279449
ENSG00000266053	NDUFV2-AS1	-0.0933266	0.107627	-0.120032	0.0484975
ENSG00000214077	GNAQP1	-0.0774057	0.1369	-0.119882	0.0272363
ENSG00000228436	AL139260.1	-0.0366006	0.528957	-0.116869	0.0474084
ENSG00000228172	AL020996.1	-0.0719113	0.0716765	-0.114088	0.0062086
ENSG00000254419	AL139349.1	-0.0574883	0.251198	-0.113999	0.0277968
ENSG00000232713	RPS12P3	-0.0694779	0.196422	-0.113035	0.0434875
ENSG00000274322	AL136531.2	-0.0772078	0.0582027	-0.111547	0.00893298
ENSG00000279265	AC000123.2	-0.0495635	0.239217	-0.108978	0.0121464
ENSG00000198590	C3orf35	-0.0509953	0.311427	-0.108528	0.0367288
ENSG00000242852	ZNF709	-0.0669533	0.0776167	-0.108084	0.00634645
ENSG00000267645	AC105052.3	-0.0615841	0.131777	-0.107535	0.0114317
ENSG00000223956	LINC01767	-0.0717038	0.0833688	-0.106241	0.0141392
ENSG00000236882	LINC01554	-0.0462317	0.369221	-0.103815	0.0496819
ENSG00000272701	MESTIT1	-0.0538458	0.239273	-0.0978537	0.0391228
ENSG00000269956	MKNK1-AS1	-0.0463353	0.212716	-0.0970149	0.0116532
ENSG00000227201	CNN2P1	-0.0531377	0.10528	-0.0965006	0.00469172
ENSG00000223878	PPIAP53	-0.0640349	0.153595	-0.0957971	0.0408633
ENSG00000260729	AC009690.1	-0.0569099	0.1152	-0.0946023	0.0119705
ENSG00000259687	LINC01220	-0.0488549	0.224812	-0.0936544	0.0246942
ENSG00000100142	POLR2F	-0.0434715	0.336459	-0.0932407	0.0453815
ENSG00000176040	TMPRSS7	-0.043692	0.30226	-0.0913127	0.0366983
ENSG00000254153	AC103957.2	-0.0681779	0.119869	-0.090845	0.0479098
ENSG00000264745	TTC39C-AS1	-0.0499606	0.185696	-0.0902905	0.0212361
ENSG00000272848	AL135910.1	-0.0505811	0.0888988	-0.0899335	0.00368062
ENSG00000251307	AC026704.1	-0.0698644	0.0772178	-0.089717	0.030576
ENSG00000260910	LINC00565	-0.0597248	0.100929	-0.0892769	0.0189448
ENSG00000251188	AC079140.3	-0.0391607	0.24206	-0.0887735	0.0101219
ENSG00000279989	AC011815.3	-0.0494808	0.153727	-0.088067	0.0145824
ENSG00000236409	NRADDP	-0.0560241	0.0931344	-0.0880111	0.011529
ENSG00000272072	AC004492.1	-0.0618829	0.0900069	-0.0878059	0.0215224
ENSG00000269793	ZIM2-AS1	-0.0781113	0.06237	-0.0868748	0.0490839
ENSG00000137634	NXPE4	-0.0380349	0.369016	-0.0867647	0.0460011
ENSG00000246777	AC044802.1	-0.0574389	0.0502479	-0.0854059	0.00537747
ENSG00000227329	AL139396.1	-0.0496302	0.175796	-0.0853198	0.0251814
ENSG00000271743	AF287957.1	-0.0464198	0.102701	-0.0833651	0.00485974
ENSG00000230118	AC092569.1	-0.0382533	0.298726	-0.0832704	0.0282077
ENSG00000258539	AC068896.1	-0.0575842	0.131219	-0.0783002	0.0499451
ENSG00000248213	CICP16	-0.0434139	0.24685	-0.0769618	0.0477619
ENSG00000280010	AP001350.2	-0.0459846	0.151201	-0.0766028	0.0216632
ENSG00000275055	AC011468.5	-0.0658362	0.0754252	-0.0763892	0.0499326
ENSG00000261795	AC093627.7	-0.0556149	0.0775925	-0.0761785	0.0210348
ENSG00000183423	LRIT3	-0.0209702	0.578806	-0.0756784	0.0474967
ENSG00000272541	AL021368.3	-0.0434783	0.0512878	-0.0751916	0.00123256
ENSG00000225643	AL606491.1	-0.0392441	0.156255	-0.0737149	0.0103122
ENSG00000228817	BACH1-IT2	-0.0302097	0.241173	-0.0736916	0.00547977
ENSG00000279942	AL353597.3	-0.0585571	0.0503269	-0.0718263	0.0223064
ENSG00000232450	AL133517.1	-0.0547822	0.104959	-0.0711687	0.0445839
ENSG00000236526	AL035448.1	-0.0464058	0.0904204	-0.0709406	0.0132219
ENSG00000257052	AP003721.4	-0.0517099	0.101527	-0.0709341	0.0319717
ENSG00000260643	AC092718.2	-0.0409013	0.151298	-0.0708583	0.0168492
ENSG00000242267	SKINT1L	-0.0544326	0.105544	-0.0697573	0.0479975
ENSG00000233672	RNASEH2B-AS1	-0.0301141	0.336817	-0.0695173	0.0310727
ENSG00000272402	AL031775.2	-0.0379447	0.257601	-0.0690666	0.0467589
ENSG00000255968	AC024145.1	-0.0473236	0.0609832	-0.0675725	0.0106112
ENSG00000181227	DLSTP1	-0.0404842	0.182129	-0.0669505	0.0339522
ENSG00000227811	INKA2-AS1	-0.0564965	0.0672083	-0.0643109	0.0478034
ENSG00000274128	AC027807.2	-0.0568203	0.055257	-0.0636433	0.0414813
ENSG00000253476	AC091185.1	-0.035348	0.217311	-0.0633572	0.0331489
ENSG00000280212	AC012254.5	-0.0238644	0.398048	-0.0633131	0.0281193
ENSG00000225057	AC012485.1	-0.0343108	0.238236	-0.0631647	0.036181
ENSG00000279699	AC004264.2	-0.0209275	0.403929	-0.0631344	0.013369
ENSG00000260923	LINC02193	-0.0382275	0.207042	-0.0626882	0.0467511
ENSG00000225062	CATIP-AS1	-0.0450897	0.0723781	-0.061452	0.0194505
ENSG00000277112	ANKRD20A21P	-0.0425378	0.0733837	-0.0613626	0.0135842
ENSG00000279319	AC105074.1	-0.0425358	0.0546963	-0.0606063	0.00893601
ENSG00000225408	AL136980.1	-0.0354175	0.05521	-0.060551	0.00168264
ENSG00000274317	LINC02334	-0.0428428	0.0806263	-0.060234	0.0189581
ENSG00000232118	BACH1-AS1	-0.0360104	0.0597793	-0.0594671	0.00289756
ENSG00000225051	HMGB3P22	-0.0442232	0.0931528	-0.0585671	0.0339193
ENSG00000253944	AC027117.2	-0.0441577	0.088052	-0.058079	0.0323793
ENSG00000219682	AL133268.1	-0.0273295	0.307364	-0.0576238	0.0369473
ENSG00000244256	RN7SL130P	-0.0395665	0.0636731	-0.0568806	0.0108732
ENSG00000277245	AC084782.3	-0.0291151	0.196587	-0.0539451	0.0211143
ENSG00000177757	FAM87B	-0.0318757	0.194214	-0.0533118	0.0368771
ENSG00000251056	ANKRD20A17P	-0.0337651	0.12331	-0.0528787	0.0206962
ENSG00000269902	AC234772.1	-0.0328395	0.163895	-0.0524976	0.0326861
ENSG00000261141	AC092718.4	-0.0270754	0.195637	-0.051733	0.0170795
ENSG00000224505	AC138150.1	-0.0378491	0.0799999	-0.0501819	0.0268675
ENSG00000273474	AL157392.4	-0.0307521	0.0676891	-0.0495363	0.00481896
ENSG00000280310	AC092437.1	-0.0319654	0.164205	-0.049361	0.0394212
ENSG00000265625	AC104564.5	-0.0442231	0.0584656	-0.0490769	0.0461939
ENSG00000225187	AC073283.1	-0.0358123	0.054026	-0.0487477	0.0123367
ENSG00000230563	AL121757.1	-0.0195157	0.36012	-0.0486595	0.0259733
ENSG00000224183	SDHDP6	-0.0337521	0.0780152	-0.0473839	0.0181102
ENSG00000260277	AC009019.1	-0.026741	0.0860979	-0.0469627	0.00381442
ENSG00000250794	ALG1L12P	-0.0259289	0.228602	-0.0468736	0.0358832
ENSG00000225117	ARSDP1	-0.0302273	0.177113	-0.04677	0.0451254
ENSG00000269243	AC008894.2	-0.0301441	0.170562	-0.0466159	0.0420843
ENSG00000223356	AL590666.1	-0.026827	0.125137	-0.0458768	0.0117641
ENSG00000252147	RNY3P16	-0.0377974	0.0520182	-0.0458319	0.0249876
ENSG00000280159	AC016583.1	-0.020884	0.230481	-0.045764	0.0109209
ENSG00000236051	MYCBP2-AS1	-0.0373576	0.0649284	-0.0437355	0.0399768
ENSG00000276578	AC004696.1	-0.0181447	0.364631	-0.0420602	0.0406516
ENSG00000244357	RN7SL145P	-0.0225306	0.130673	-0.0417646	0.00700422
ENSG00000211513	MIR320E	-0.0131898	0.481412	-0.0414486	0.0293027
ENSG00000234998	AC244453.3	-0.023987	0.203441	-0.0400504	0.0411823
ENSG00000171989	LDHAL6B	-0.0175524	0.317446	-0.0400301	0.0267553
ENSG00000221819	GAS8-AS1	-0.0234121	0.160757	-0.0400285	0.0211626
ENSG00000256464	YWHABP2	-0.0215085	0.168613	-0.0381886	0.0186299
ENSG00000273399	AL159169.3	-0.0213691	0.142609	-0.0381504	0.0118062
ENSG00000273024	INTS4P2	-0.0325925	0.0521058	-0.0361569	0.0407932
ENSG00000268070	AC006539.2	-0.0277981	0.0780387	-0.0360193	0.0295192
ENSG00000235308	AL445991.1	-0.0120025	0.50173	-0.0357039	0.0491058
ENSG00000224014	AL390728.3	-0.0158583	0.354308	-0.0355139	0.0435964
ENSG00000255421	AP002340.1	-0.0208356	0.198945	-0.0343528	0.0418334
ENSG00000245748	AC097382.2	-0.0238523	0.102114	-0.0333461	0.0290118
ENSG00000266677	AC087164.1	-0.0188859	0.171978	-0.0285201	0.0479975
