# Supplementary material for: Implications of ZNF334 gene in lymph node metastasis of lung SCC: potential bypassing of cellular senescence
Source: J Transl Med. 2024 Apr 18;22:372. doi: 10.1186/s12967-024-05115-9 (PMC11025273; doi:10.1186/s12967-024-05115-9)
Supplement: Supplementary file 3 — Supplementary Material 3 [file 12967_2024_5115_MOESM3_ESM.xlsx]

## Sheet: inf for can
en.id	names	N0 vs Normal (LogFC)	N0 vs Normal (FDR)	N+ vs Normal (logFC)	N+ vs Normal (FDR)
ENSG00000130600	H19	0.600366	0.141774	1.01672	0.0168081
ENSG00000185860	CCDC190	0.567884	0.0927273	0.835646	0.0179664
ENSG00000198691	ABCA4	0.596868	0.0844053	0.780391	0.0314284
ENSG00000145920	CPLX2	0.570805	0.0562489	0.750313	0.0167216
ENSG00000119888	EPCAM	0.337554	0.0817851	0.703648	0.000479728
ENSG00000156284	CLDN8	0.508643	0.101093	0.69917	0.0313884
ENSG00000170421	KRT8	0.353112	0.0518649	0.696651	0.000229425
ENSG00000145681	HAPLN1	0.336617	0.0636731	0.656611	0.000510146
ENSG00000117215	PLA2G2D	0.422916	0.0947326	0.589692	0.0260847
ENSG00000118513	MYB	0.344832	0.153188	0.585108	0.0198486
ENSG00000075035	WSCD2	0.340546	0.158231	0.547335	0.0294927
ENSG00000102109	PCSK1N	0.327596	0.104344	0.539913	0.0102569
ENSG00000129437	KLK14	0.367553	0.0678811	0.53061	0.0117976
ENSG00000110076	NRXN2	0.386011	0.0681012	0.517772	0.0195962
ENSG00000211970	IGHV4-61	0.489075	0.0504435	0.517456	0.0496697
ENSG00000112218	GPR63	0.277546	0.0520182	0.508229	0.000641251
ENSG00000139044	B4GALNT3	0.401756	0.0858131	0.498888	0.0422171
ENSG00000173404	INSM1	0.35094	0.0883599	0.496246	0.0213134
ENSG00000165152	PGAP4	0.367488	0.106935	0.493264	0.0388956
ENSG00000186472	PCLO	0.337225	0.0966223	0.489115	0.0212091
ENSG00000183166	CALN1	0.325567	0.0744287	0.486803	0.0107546
ENSG00000173083	HPSE	0.295341	0.0524762	0.47541	0.00280315
ENSG00000174669	SLC29A2	0.248398	0.0834151	0.470695	0.00161845
ENSG00000188883	KLRG2	0.290897	0.186664	0.463486	0.0433391
ENSG00000076826	CAMSAP3	0.299686	0.054546	0.463353	0.00445562
ENSG00000167748	KLK1	0.309459	0.0646616	0.451062	0.0100709
ENSG00000147041	SYTL5	0.320904	0.140868	0.448903	0.048865
ENSG00000149927	DOC2A	0.240932	0.135282	0.448725	0.00740185
ENSG00000104888	SLC17A7	0.312835	0.0601157	0.447883	0.0101405
ENSG00000228594	FNDC10	0.299066	0.0893325	0.447477	0.0150034
ENSG00000227877	MRLN	0.185355	0.138611	0.440438	0.000666617
ENSG00000253898	LINC01419	0.327403	0.059203	0.430497	0.0179871
ENSG00000131626	PPFIA1	0.24485	0.107279	0.422341	0.00764441
ENSG00000126562	WNK4	0.208963	0.254553	0.415052	0.0286099
ENSG00000157766	ACAN	0.251202	0.121314	0.404055	0.0168329
ENSG00000105409	ATP1A3	0.171943	0.255058	0.401739	0.00984094
ENSG00000270647	TAF15	0.188462	0.0808361	0.399325	0.000369474
ENSG00000181847	TIGIT	0.331242	0.0541101	0.397103	0.0280498
ENSG00000070961	ATP2B1	0.207908	0.222942	0.391495	0.0268356
ENSG00000197181	PIWIL2	0.304052	0.0754297	0.389815	0.0298534
ENSG00000241945	PWP2	0.22615	0.191114	0.387557	0.0311616
ENSG00000120322	PCDHB8	0.265637	0.0801112	0.385112	0.0152992
ENSG00000130312	MRPL34	0.169622	0.129024	0.385042	0.000873244
ENSG00000072071	ADGRL1	0.178665	0.25297	0.381593	0.0179996
ENSG00000122705	CLTA	0.17794	0.106991	0.377249	0.000989364
ENSG00000153208	MERTK	0.21669	0.190767	0.376592	0.0286537
ENSG00000108439	PNPO	0.18327	0.0944515	0.374082	0.00101665
ENSG00000130035	GALNT8	0.278849	0.0853099	0.373323	0.0279624
ENSG00000186567	CEACAM19	0.282384	0.0873027	0.372517	0.0314581
ENSG00000108176	DNAJC12	0.299058	0.064734	0.37175	0.0288019
ENSG00000099795	NDUFB7	0.216248	0.0616686	0.367995	0.0023006
ENSG00000154265	ABCA5	0.246453	0.0775917	0.362192	0.0131477
ENSG00000143194	MAEL	0.341045	0.0505081	0.360471	0.0499756
ENSG00000092871	RFFL	0.214796	0.0504435	0.352491	0.00210759
ENSG00000254285	KRT8P3	0.14622	0.303497	0.350997	0.0163103
ENSG00000197149	AC107956.1	0.20562	0.0832461	0.350632	0.00460312
ENSG00000214022	REPIN1	0.227631	0.0640798	0.349052	0.00659458
ENSG00000115415	STAT1	0.229626	0.143548	0.347036	0.034154
ENSG00000175894	TSPEAR	0.244846	0.13984	0.343714	0.0474891
ENSG00000169738	DCXR	0.0393477	0.747793	0.342409	0.0045368
ENSG00000197077	KIAA1671	0.238582	0.124993	0.342219	0.0352992
ENSG00000165264	NDUFB6	0.0873481	0.477442	0.340986	0.0060362
ENSG00000214455	RCN1P2	0.283762	0.0799156	0.339688	0.0461435
ENSG00000152782	PANK1	0.210247	0.050706	0.337507	0.00267261
ENSG00000167280	ENGASE	0.257988	0.0588036	0.33728	0.0184952
ENSG00000279778	AL445437.1	0.163484	0.270534	0.333578	0.0295315
ENSG00000138100	TRIM54	0.206244	0.0921583	0.333171	0.00913065
ENSG00000116544	DLGAP3	0.178278	0.0864551	0.332228	0.00214232
ENSG00000205571	SMN2	0.121174	0.446467	0.33044	0.0417773
ENSG00000124140	SLC12A5	0.239121	0.0611596	0.32907	0.0139175
ENSG00000254682	AP002387.1	0.104112	0.45555	0.328696	0.0204119
ENSG00000260318	COX6CP1	0.156874	0.228947	0.3278	0.0149967
ENSG00000166387	PPFIBP2	0.260083	0.0577428	0.32624	0.0234063
ENSG00000237039	RPS28P4	0.182047	0.125976	0.324975	0.0086352
ENSG00000129646	QRICH2	0.173624	0.230965	0.320398	0.0329595
ENSG00000126549	STATH	0.289297	0.0526589	0.318177	0.0430809
ENSG00000107020	PLGRKT	0.168905	0.168857	0.317031	0.0128206
ENSG00000185164	NOMO2	0.206643	0.0772493	0.314583	0.0100724
ENSG00000198468	FLVCR1-DT	0.220654	0.0587416	0.313943	0.0102142
ENSG00000121057	AKAP1	0.131089	0.181945	0.31379	0.00196362
ENSG00000056291	NPFFR2	0.277791	0.0500856	0.313457	0.0357237
ENSG00000196793	ZNF239	0.244192	0.0941349	0.313173	0.0407551
ENSG00000163121	NEURL3	0.209949	0.128803	0.312053	0.0306535
ENSG00000235026	DPP10-AS1	0.251721	0.0564678	0.311838	0.0244959
ENSG00000214107	MAGEB1	0.186945	0.118479	0.311483	0.0125329
ENSG00000263335	AF001548.2	0.164348	0.110369	0.309762	0.0037955
ENSG00000242317	AC121764.1	0.223	0.0806944	0.309292	0.0207107
ENSG00000261949	GFY	0.206272	0.0524357	0.308118	0.00560392
ENSG00000270547	LINC01235	0.160155	0.127871	0.307185	0.00491205
ENSG00000156269	NAA11	0.245811	0.0721172	0.306934	0.0324977
ENSG00000177839	PCDHB9	0.247859	0.0657601	0.305033	0.0311313
ENSG00000175701	MTLN	0.214766	0.0770511	0.303944	0.0168302
ENSG00000100528	CNIH1	0.181339	0.119806	0.3038	0.0123657
ENSG00000172901	LVRN	0.173019	0.183527	0.302917	0.0250498
ENSG00000176396	EID2	0.195875	0.0625883	0.301119	0.0061594
ENSG00000175061	SNHG29	0.240896	0.0729338	0.301053	0.032838
ENSG00000218048	AL121949.1	0.0954165	0.430604	0.300027	0.0147216
ENSG00000132002	DNAJB1	0.162494	0.215573	0.299721	0.0276797
ENSG00000138709	LARP1B	0.15028	0.0649184	0.296493	0.000466569
ENSG00000224520	KRT8P45	0.129976	0.183871	0.296143	0.00338176
ENSG00000161677	JOSD2	0.168336	0.0918913	0.294473	0.00464497
ENSG00000244187	TMEM141	0.148914	0.211436	0.294024	0.0171842
ENSG00000143158	MPC2	0.187273	0.1294	0.293586	0.0226638
ENSG00000151247	EIF4E	0.157346	0.0519013	0.292787	0.000517518
ENSG00000104879	CKM	0.167536	0.132982	0.291654	0.0119479
ENSG00000125820	NKX2-2	0.198932	0.0612102	0.291551	0.00874793
ENSG00000197599	CCDC154	0.18207	0.0635305	0.28893	0.00481039
ENSG00000145331	TRMT10A	0.166823	0.0567997	0.288927	0.00156419
ENSG00000266066	POLRMTP1	0.180391	0.0668467	0.286411	0.00533379
ENSG00000164405	UQCRQ	0.173199	0.103709	0.285113	0.0102119
ENSG00000168028	RPSA	0.195864	0.100939	0.284935	0.0225139
ENSG00000170743	SYT9	0.212452	0.116646	0.284843	0.0446241
ENSG00000213931	HBE1	0.210136	0.0854752	0.284415	0.0263399
ENSG00000077235	GTF3C1	0.182276	0.0543002	0.283476	0.00418554
ENSG00000007255	TRAPPC6A	0.204591	0.0797986	0.281755	0.0212657
ENSG00000136856	SLC2A8	0.186606	0.0562165	0.281526	0.00586785
ENSG00000204856	FAM216A	0.159776	0.135917	0.28152	0.0115301
ENSG00000230269	LINC02525	0.141327	0.169747	0.279924	0.00870501
ENSG00000166863	TAC3	0.123401	0.273551	0.278183	0.0166106
ENSG00000196593	ANKRD20A19P	0.175928	0.074423	0.276831	0.0071932
ENSG00000228496	AC106875.1	0.216843	0.0549707	0.276626	0.0196739
ENSG00000169567	HINT1	0.198025	0.0622486	0.27577	0.013171
ENSG00000279207	AC015813.6	0.171625	0.182277	0.275659	0.039652
ENSG00000112992	NNT	0.218734	0.0737061	0.273942	0.0329299
ENSG00000075891	PAX2	0.182418	0.0632024	0.272686	0.0079231
ENSG00000082515	MRPL22	0.134698	0.137266	0.271173	0.00392096
ENSG00000115350	POLE4	0.205277	0.0519848	0.270845	0.0144922
ENSG00000103254	ANTKMT	0.124756	0.216173	0.270502	0.00946673
ENSG00000167332	OR51E2	0.111932	0.109908	0.270153	0.000194176
ENSG00000139266	MARCHF9	0.171605	0.0859181	0.269467	0.00981835
ENSG00000100865	CINP	0.168114	0.0637524	0.268113	0.00463942
ENSG00000178502	KLHL11	0.196787	0.0503277	0.266421	0.0114758
ENSG00000229117	RPL41	0.176819	0.0815708	0.266286	0.0120998
ENSG00000169019	COMMD8	0.224405	0.0519675	0.265595	0.0286997
ENSG00000135617	PRADC1	0.104138	0.352331	0.265442	0.0207018
ENSG00000239830	RPS4XP22	0.168707	0.149341	0.265087	0.0297903
ENSG00000179361	ARID3B	0.138692	0.225964	0.265006	0.0255384
ENSG00000108298	RPL19	0.130944	0.167036	0.264119	0.00714473
ENSG00000145741	BTF3	0.140104	0.0979403	0.26357	0.00275615
ENSG00000125731	SH2D3A	0.216042	0.073672	0.263371	0.037983
ENSG00000239311	AC092916.1	0.159312	0.0515098	0.263147	0.00206426
ENSG00000071655	MBD3	0.169909	0.0904295	0.262308	0.0123359
ENSG00000205544	TMEM256	0.188464	0.116574	0.262065	0.0370443
ENSG00000105186	ANKRD27	0.170196	0.063908	0.26153	0.00644377
ENSG00000126216	TUBGCP3	0.174077	0.0639342	0.261268	0.00783954
ENSG00000171916	LGALS9C	0.199049	0.0724874	0.260773	0.0249067
ENSG00000185813	PCYT2	0.0845352	0.451266	0.260196	0.0225814
ENSG00000227081	AC005912.1	0.222605	0.0606749	0.259893	0.0373351
ENSG00000196935	SRGAP1	0.185461	0.131697	0.258933	0.0442139
ENSG00000087088	BAX	0.131213	0.0955827	0.258515	0.00158288
ENSG00000142541	RPL13A	0.174529	0.0912139	0.258329	0.0167828
ENSG00000196922	ZNF252P	0.134422	0.129974	0.256003	0.00548561
ENSG00000212747	RTL8B	0.141889	0.212016	0.254894	0.0307815
ENSG00000128524	ATP6V1F	0.14034	0.160316	0.253583	0.0146038
ENSG00000130165	ELOF1	0.0981109	0.210266	0.250616	0.00189487
ENSG00000099246	RAB18	0.205303	0.0522157	0.249599	0.024728
ENSG00000125651	GTF2F1	0.139795	0.0593281	0.24917	0.00126198
ENSG00000078177	N4BP2	0.124206	0.182076	0.248534	0.00995051
ENSG00000131143	COX4I1	0.176078	0.0852467	0.248264	0.0204321
ENSG00000146215	CRIP3	0.198735	0.0665482	0.247612	0.0295142
ENSG00000139719	VPS33A	0.118506	0.097194	0.247304	0.000856169
ENSG00000079313	REXO1	0.164297	0.0757036	0.246986	0.0106594
ENSG00000227234	SPANXB1	0.178426	0.136826	0.246904	0.0490853
ENSG00000049167	ERCC8	0.103433	0.160547	0.24624	0.00122499
ENSG00000222011	FAM185A	0.126958	0.0509786	0.245063	0.000297459
ENSG00000102309	PIN4	0.135356	0.0923317	0.244858	0.00344785
ENSG00000063176	SPHK2	0.153663	0.0871088	0.244289	0.00917955
ENSG00000154723	ATP5PF	0.186177	0.0512368	0.244233	0.0147487
ENSG00000231245	C1DP1	0.162225	0.127054	0.243944	0.0279868
ENSG00000176148	TCP11L1	0.196574	0.0516088	0.243732	0.0215749
ENSG00000143771	CNIH4	0.150095	0.160575	0.243718	0.0287067
ENSG00000111875	ASF1A	0.169425	0.136412	0.24366	0.0404324
ENSG00000188229	TUBB4B	0.19696	0.0732474	0.242664	0.0356824
ENSG00000173163	COMMD1	0.160963	0.0938344	0.242216	0.0158342
ENSG00000007314	SCN4A	0.0876559	0.361663	0.242039	0.0137349
ENSG00000205871	RPS3AP47	0.167526	0.0559636	0.242015	0.00834399
ENSG00000129559	NEDD8	0.149102	0.118975	0.241846	0.0152774
ENSG00000266208	AC080112.1	0.192179	0.0658387	0.241377	0.0278031
ENSG00000272047	GTF2H5	0.13911	0.13078	0.241303	0.0117799
ENSG00000100603	SNW1	0.112745	0.0891138	0.2405	0.000477789
ENSG00000117697	NSL1	0.163761	0.0916505	0.239237	0.0184377
ENSG00000006652	IFRD1	0.174372	0.106456	0.23919	0.0344399
ENSG00000157106	SMG1	0.170179	0.0662916	0.237664	0.0143397
ENSG00000161671	EMC10	0.110778	0.297026	0.237664	0.0300583
ENSG00000100911	PSME2	0.122168	0.284937	0.237542	0.0444074
ENSG00000105887	MTPN	0.167594	0.0515339	0.237366	0.00846169
ENSG00000134419	RPS15A	0.123734	0.289308	0.237026	0.0497736
ENSG00000023287	RB1CC1	0.174765	0.0623886	0.236717	0.0160158
ENSG00000219928	AL161787.1	0.141114	0.0680679	0.236693	0.00336
ENSG00000117143	UAP1	0.137874	0.135763	0.236622	0.0138823
ENSG00000205293	LINC01602	0.140917	0.131922	0.235982	0.0153936
ENSG00000141367	CLTC	0.06603	0.389421	0.235009	0.0025439
ENSG00000255815	KRT8P11	0.0963458	0.388761	0.23384	0.0410404
ENSG00000047662	FAM184B	0.144752	0.16917	0.233681	0.0330712
ENSG00000164107	HAND2	0.179216	0.0764623	0.233663	0.0276865
ENSG00000269210	AC019171.1	0.174989	0.0723697	0.232864	0.0226008
ENSG00000184924	PTRHD1	0.122688	0.219907	0.231479	0.0255878
ENSG00000071054	MAP4K4	0.198791	0.0515898	0.228671	0.0333266
ENSG00000185024	BRF1	0.183082	0.0513146	0.228432	0.0205816
ENSG00000251434	AC104071.1	0.165974	0.116207	0.228326	0.038973
ENSG00000105879	CBLL1	0.131905	0.0566381	0.228046	0.00158325
ENSG00000138071	ACTR2	0.126891	0.0878824	0.227872	0.00325093
ENSG00000237265	BX276092.7	0.152589	0.0581447	0.227704	0.00686217
ENSG00000136897	MRPL50	0.119988	0.222957	0.227665	0.0256713
ENSG00000178690	DYNAP	0.158753	0.0575626	0.226625	0.00961952
ENSG00000198356	GET3	0.118498	0.221529	0.225978	0.0244967
ENSG00000104853	CLPTM1	0.144403	0.0998799	0.225506	0.0138341
ENSG00000165066	NKX6-3	0.187402	0.0638743	0.22509	0.0342342
ENSG00000260423	LINC02367	0.110311	0.274867	0.224887	0.031201
ENSG00000129534	MIS18BP1	0.0840298	0.318529	0.224713	0.0092842
ENSG00000077514	POLD3	0.151002	0.0618014	0.224624	0.00789904
ENSG00000214029	ZNF891	0.149076	0.12037	0.22453	0.0251114
ENSG00000163634	THOC7	0.152967	0.0575605	0.22441	0.00775332
ENSG00000232111	AC073488.1	0.158409	0.0818884	0.223881	0.0188114
ENSG00000256128	LINC00944	0.177517	0.0574895	0.223229	0.022906
ENSG00000107789	MINPP1	0.194143	0.0546963	0.222738	0.0362253
ENSG00000055332	EIF2AK2	0.129778	0.166608	0.222118	0.0228531
ENSG00000139977	NAA30	0.158085	0.0506429	0.221997	0.00878004
ENSG00000111850	SMIM8	0.12335	0.193281	0.221411	0.0245581
ENSG00000108479	GALK1	0.0673808	0.52199	0.220981	0.0382619
ENSG00000179046	TRIML2	0.154534	0.0849557	0.220792	0.0186511
ENSG00000125611	CHCHD5	0.184302	0.0716695	0.220451	0.0404442
ENSG00000141376	BCAS3	0.0376736	0.726542	0.219864	0.0398919
ENSG00000183242	WT1-AS	0.178765	0.0545132	0.217132	0.0262795
ENSG00000063169	BICRA	0.170064	0.0750271	0.21681	0.0305813
ENSG00000197771	MCMBP	0.109424	0.149063	0.216636	0.00587897
ENSG00000254093	PINX1	0.169052	0.0595182	0.215795	0.021918
ENSG00000109133	TMEM33	0.140721	0.12107	0.215788	0.0227669
ENSG00000086758	HUWE1	0.145258	0.140513	0.215767	0.0360298
ENSG00000197562	RAB40C	0.151022	0.120494	0.215051	0.0345042
ENSG00000162086	ZNF75A	0.179267	0.0538227	0.214636	0.0280708
ENSG00000109390	NDUFC1	0.0057945	0.949396	0.214424	0.0145983
ENSG00000184110	EIF3C	0.148948	0.110284	0.214371	0.027961
ENSG00000134453	RBM17	0.132696	0.0648102	0.213914	0.00436174
ENSG00000101856	PGRMC1	0.142369	0.130119	0.21382	0.0294674
ENSG00000108256	NUFIP2	0.12732	0.121769	0.213249	0.0128407
ENSG00000224184	MIR3681HG	0.126769	0.0529272	0.213161	0.00182173
ENSG00000279754	AL162376.1	0.145768	0.0574895	0.21249	0.00814271
ENSG00000253868	FER1L6-AS2	0.109976	0.135725	0.212119	0.00556118
ENSG00000123737	EXOSC9	0.106454	0.128171	0.211638	0.0035613
ENSG00000180089	TMEM86B	0.160656	0.0875775	0.21104	0.0323455
ENSG00000120063	GNA13	0.0818135	0.434736	0.210804	0.0487572
ENSG00000146425	DYNLT1	0.167203	0.0947049	0.210768	0.0447742
ENSG00000008197	TFAP2D	0.148113	0.0513421	0.210668	0.0081215
ENSG00000214535	RPS15AP1	0.150378	0.0771582	0.209359	0.0187764
ENSG00000104886	PLEKHJ1	0.132482	0.113706	0.20871	0.0169083
ENSG00000124532	MRS2	0.165139	0.0567997	0.208548	0.0219482
ENSG00000127554	GFER	0.100069	0.18094	0.207903	0.0072248
ENSG00000213246	SUPT4H1	0.0577805	0.495225	0.207462	0.0154376
ENSG00000078237	TIGAR	0.170586	0.0598646	0.207346	0.0294984
ENSG00000175003	SLC22A1	0.164939	0.0858234	0.206944	0.0400883
ENSG00000184887	BTBD6	0.175639	0.0619677	0.206841	0.0366121
ENSG00000164306	PRIMPOL	0.0953776	0.231024	0.206282	0.012125
ENSG00000135018	UBQLN1	0.113244	0.150859	0.205862	0.0119718
ENSG00000238000	PSME2P1	0.103285	0.103807	0.205638	0.00182526
ENSG00000178235	SLITRK1	0.149256	0.0780451	0.205466	0.0205811
ENSG00000081138	CDH7	0.117031	0.218279	0.205241	0.0376349
ENSG00000082212	ME2	0.127473	0.164219	0.205173	0.0316231
ENSG00000113048	MRPS27	0.0244479	0.76426	0.204779	0.0107851
ENSG00000090266	NDUFB2	0.0269921	0.782107	0.204395	0.0340478
ENSG00000076984	MAP2K7	0.126759	0.112732	0.204362	0.014198
ENSG00000205339	IPO7	0.0918545	0.293985	0.204358	0.0234858
ENSG00000140740	UQCRC2	0.0996453	0.260478	0.203198	0.0263837
ENSG00000198130	HIBCH	0.164012	0.0926164	0.202813	0.0476775
ENSG00000119509	INVS	0.0227347	0.798578	0.202786	0.0208526
ENSG00000277258	PCGF2	0.0188278	0.85327	0.202278	0.0422099
ENSG00000011566	MAP4K3	0.091836	0.236245	0.202192	0.0115155
ENSG00000048828	FAM120A	0.109426	0.181815	0.201289	0.0179213
ENSG00000181029	TRAPPC5	0.111676	0.126334	0.201131	0.00810264
ENSG00000161813	LARP4	0.117013	0.0848869	0.201007	0.0045115
ENSG00000239620	PRR20G	0.149971	0.0857371	0.200616	0.0283004
ENSG00000198793	MTOR	0.15567	0.0894645	0.199766	0.0377862
ENSG00000196620	UGT2B15	0.109688	0.174897	0.199531	0.0174321
ENSG00000268713	AC005261.3	0.158757	0.0551792	0.199505	0.021751
ENSG00000266265	KLF14	0.156131	0.0861943	0.198685	0.037473
ENSG00000119559	C19orf25	0.118927	0.162193	0.19861	0.024941
ENSG00000269526	ERVV-1	0.124027	0.10764	0.198425	0.0136042
ENSG00000225131	PSME2P2	0.0922311	0.209224	0.19787	0.00916632
ENSG00000135625	EGR4	0.144903	0.063777	0.19779	0.0157371
ENSG00000105619	TFPT	0.181668	0.0522835	0.197717	0.045038
ENSG00000196642	RABL6	0.169041	0.0622716	0.197102	0.0387944
ENSG00000119682	AREL1	0.145034	0.0871529	0.196638	0.0268861
ENSG00000171574	ZNF584	0.144804	0.0768726	0.195215	0.0228841
ENSG00000163319	MRPS18C	0.110269	0.136909	0.194903	0.0114758
ENSG00000090863	GLG1	0.146401	0.106598	0.194621	0.0406705
ENSG00000268964	ERVV-2	0.132397	0.14737	0.194263	0.0418283
ENSG00000130227	XPO7	0.145838	0.0572785	0.193809	0.0159579
ENSG00000155858	LSM11	0.050079	0.503252	0.193006	0.0105801
ENSG00000266578	AP001025.1	0.143109	0.055367	0.192325	0.0140451
ENSG00000116586	LAMTOR2	0.153525	0.0620203	0.19192	0.0263291
ENSG00000106803	SEC61B	0.0808256	0.332105	0.191467	0.0254208
ENSG00000185127	C6orf120	0.136427	0.118783	0.191399	0.0364787
ENSG00000161526	SAP30BP	0.0365216	0.586807	0.191052	0.0045368
ENSG00000251076	AC104126.1	0.118906	0.160064	0.19	0.0312057
ENSG00000023228	NDUFS1	0.0919516	0.246584	0.188908	0.021232
ENSG00000162076	FLYWCH2	0.0755031	0.362083	0.188466	0.0264297
ENSG00000138081	FBXO11	0.0983887	0.206403	0.188176	0.0197201
ENSG00000095485	CWF19L1	0.150152	0.069612	0.188168	0.0303666
ENSG00000226221	RPL26P19	0.113264	0.148603	0.188057	0.0212593
ENSG00000120656	TAF12	0.147174	0.0584559	0.187667	0.0215031
ENSG00000132581	SDF2	0.0704794	0.414018	0.187611	0.0330529
ENSG00000013503	POLR3B	0.141904	0.0808947	0.187482	0.0278662
ENSG00000117748	RPA2	0.168468	0.0560335	0.18693	0.0441
ENSG00000099203	TMED1	0.0834597	0.355353	0.184789	0.0465664
ENSG00000125676	THOC2	0.1252	0.0887109	0.184773	0.016261
ENSG00000151532	VTI1A	0.108309	0.0587707	0.182382	0.00228845
ENSG00000213904	LIPE-AS1	0.131688	0.0930244	0.182237	0.0264653
ENSG00000103549	RNF40	0.0920257	0.300181	0.181921	0.0474727
ENSG00000272031	ANKRD34A	0.14942	0.0580372	0.181342	0.028593
ENSG00000169564	PCBP1	0.135986	0.0550602	0.180869	0.0149519
ENSG00000100601	ALKBH1	0.0867905	0.241942	0.180852	0.0182313
ENSG00000090273	NUDC	0.137277	0.0774733	0.179248	0.0279717
ENSG00000075415	SLC25A3	0.0860688	0.225185	0.179083	0.0146341
ENSG00000136504	KAT7	0.0779054	0.304074	0.178864	0.0219167
ENSG00000167699	GLOD4	0.121368	0.0902386	0.1782	0.017353
ENSG00000197921	HES5	0.113589	0.0607239	0.178189	0.00485551
ENSG00000115850	LCT	0.118126	0.0708854	0.178169	0.0091763
ENSG00000011376	LARS2	0.0750884	0.319763	0.177163	0.0224655
ENSG00000176386	CDC26	0.0842563	0.285288	0.176997	0.0296584
ENSG00000148248	SURF4	0.132646	0.121723	0.176946	0.048749
ENSG00000261884	AC040162.1	0.158942	0.0513008	0.176941	0.0393791
ENSG00000063761	ADCK1	0.0797513	0.336936	0.176855	0.0385874
ENSG00000170584	NUDCD2	0.0773546	0.317507	0.175952	0.0271942
ENSG00000176410	DNAJC30	0.148851	0.062758	0.174818	0.0377253
ENSG00000173065	FAM222B	0.0686188	0.413619	0.174686	0.0415971
ENSG00000233052	AL513304.1	0.10337	0.226059	0.174213	0.0496084
ENSG00000237214	AL080243.1	0.112997	0.095911	0.173328	0.0144729
ENSG00000136758	YME1L1	0.128771	0.073828	0.172984	0.0219768
ENSG00000264204	AGAP7P	0.0864871	0.194224	0.172761	0.0123069
ENSG00000105146	AURKC	0.102508	0.177289	0.17252	0.029023
ENSG00000164961	WASHC5	0.122626	0.115967	0.172502	0.0345333
ENSG00000240476	LINC00973	0.102668	0.196464	0.172347	0.0370908
ENSG00000112365	ZBTB24	0.102894	0.167597	0.172121	0.0265608
ENSG00000100997	ABHD12	0.0871512	0.287742	0.171919	0.0425158
ENSG00000157020	SEC13	0.111124	0.176727	0.171712	0.0452179
ENSG00000260238	PMF1-BGLAP	0.108394	0.0910888	0.171225	0.0105708
ENSG00000256338	RPL41P2	0.0801861	0.266427	0.170691	0.0219082
ENSG00000237429	BX293535.1	0.109488	0.0997904	0.170435	0.0141232
ENSG00000232680	AC002511.1	0.101587	0.0703098	0.170246	0.00365011
ENSG00000248568	KRT8P48	0.0787248	0.184487	0.169872	0.00561724
ENSG00000125818	PSMF1	0.103958	0.172012	0.169829	0.0320975
ENSG00000228262	LINC01320	0.110916	0.170201	0.169198	0.0448562
ENSG00000233723	LINC01122	0.129468	0.0551299	0.168869	0.017091
ENSG00000165972	CCDC38	0.111371	0.168891	0.16857	0.0459396
ENSG00000067829	IDH3G	0.123751	0.0892127	0.168509	0.0271894
ENSG00000092931	MFSD11	0.0452057	0.529831	0.168301	0.0205929
ENSG00000179889	PDXDC1	0.0497736	0.546299	0.168291	0.0440126
ENSG00000124198	ARFGEF2	0.154118	0.0545492	0.167373	0.047582
ENSG00000181915	ADO	0.108024	0.171182	0.167341	0.0420131
ENSG00000249378	LINC01060	0.0895621	0.107975	0.16497	0.00441521
ENSG00000187257	RSBN1L	0.120303	0.124118	0.16492	0.043992
ENSG00000168872	DDX19A	0.103415	0.10829	0.164717	0.0142072
ENSG00000198670	LPA	0.112281	0.126062	0.163882	0.032596
ENSG00000063978	RNF4	0.125296	0.0784205	0.163741	0.0283309
ENSG00000184507	NUTM1	0.111126	0.0628969	0.163018	0.00911963
ENSG00000223940	KRT8P8	0.0912515	0.0659982	0.162713	0.00166221
ENSG00000086189	DIMT1	0.0251805	0.751895	0.162638	0.0394809
ENSG00000107625	DDX50	0.0694394	0.334813	0.162122	0.0285063
ENSG00000253719	ATXN7L3B	0.119359	0.130368	0.162038	0.0498052
ENSG00000223318	RNA5SP111	0.102927	0.143096	0.161921	0.0271633
ENSG00000143303	RRNAD1	0.148626	0.0524941	0.161509	0.0455772
ENSG00000253474	AC044893.1	0.117783	0.10624	0.161483	0.0344263
ENSG00000203645	LINC00501	0.0941137	0.189912	0.160797	0.0312109
ENSG00000156858	PRR14	0.107472	0.157936	0.160323	0.0435928
ENSG00000229444	ST3GAL3-AS1	0.131359	0.0660152	0.159506	0.0336664
ENSG00000164022	AIMP1	0.0760211	0.246935	0.159156	0.0189053
ENSG00000249069	LINC01033	0.148368	0.0502388	0.157652	0.0484601
ENSG00000213261	EEF1B2P6	0.108555	0.0788654	0.157149	0.0150362
ENSG00000033030	ZCCHC8	0.0749343	0.205668	0.156919	0.0104081
ENSG00000184029	DSCR4	0.112564	0.0651916	0.156694	0.0142656
ENSG00000109118	PHF12	0.114104	0.10967	0.156136	0.0365664
ENSG00000169217	CD2BP2	0.0691788	0.320771	0.156065	0.0295556
ENSG00000230629	RPS23P8	0.0850556	0.247237	0.155628	0.0410594
ENSG00000233214	AC002511.2	0.10358	0.0598844	0.154815	0.00715633
ENSG00000248475	AC016642.1	0.117001	0.0953036	0.15454	0.0355988
ENSG00000131061	ZNF341	0.0867519	0.24283	0.154045	0.0455687
ENSG00000144559	TAMM41	0.0873126	0.168906	0.153825	0.0196892
ENSG00000135392	DNAJC14	0.105856	0.139397	0.153411	0.0403629
ENSG00000272121	AC006058.3	0.0757243	0.129307	0.152619	0.00321156
ENSG00000119820	YIPF4	0.0779799	0.251947	0.151954	0.0309462
ENSG00000006194	ZNF263	0.0358663	0.599463	0.149893	0.0293341
ENSG00000168830	HTR1E	0.0902469	0.14919	0.149344	0.021902
ENSG00000168286	THAP11	0.0455011	0.516516	0.149232	0.0357627
ENSG00000109424	UCP1	0.0644809	0.270596	0.146107	0.0154011
ENSG00000260458	KCNJ18	0.120246	0.0856871	0.1456	0.0476581
ENSG00000086506	HBQ1	0.0317183	0.63888	0.145406	0.0320437
ENSG00000105127	AKAP8	0.103441	0.142779	0.144883	0.0496612
ENSG00000185674	LYG2	0.110537	0.0500809	0.144625	0.0145168
ENSG00000256654	AC005906.2	0.114741	0.0848003	0.144188	0.0391105
ENSG00000218274	AL121949.2	0.0705515	0.187134	0.143866	0.0093676
ENSG00000227008	RPS24P19	0.0821987	0.229506	0.143174	0.0438012
ENSG00000257060	AC091078.1	0.0791333	0.159443	0.142432	0.0147833
ENSG00000109163	GNRHR	0.102468	0.0991624	0.141695	0.0294193
ENSG00000163440	PDCL2	0.108185	0.0937586	0.141399	0.0367526
ENSG00000227028	SLC8A1-AS1	0.0839216	0.115364	0.14066	0.0113108
ENSG00000253683	AC027309.2	0.0694807	0.307218	0.138759	0.0484024
ENSG00000247708	STX18-AS1	0.111115	0.0842974	0.137743	0.0415845
ENSG00000203739	PRDX6-AS1	0.0899555	0.119513	0.137511	0.022648
ENSG00000264964	AP001033.1	0.0808701	0.136359	0.13622	0.0159318
ENSG00000236453	AC003092.1	0.0778	0.190738	0.136038	0.0276797
ENSG00000270956	AC009948.2	0.0590869	0.260987	0.135553	0.0123315
ENSG00000241361	SLC25A24P1	0.101457	0.0500434	0.135116	0.0128031
ENSG00000223783	LINC01983	0.0759376	0.115376	0.131284	0.00893872
ENSG00000279541	AC005261.5	0.088328	0.0916702	0.131251	0.0164987
ENSG00000213598	AL049873.1	0.0710887	0.182076	0.131238	0.0175761
ENSG00000204091	TDRG1	0.0826373	0.148365	0.131179	0.0277446
ENSG00000168434	COG7	0.0834302	0.182406	0.129997	0.0462037
ENSG00000254885	AP001547.1	0.0844385	0.08775	0.129091	0.0124751
ENSG00000137251	TINAG	0.0758252	0.164675	0.12904	0.0230404
ENSG00000168333	PPDPFL	0.0953297	0.109902	0.127698	0.0409363
ENSG00000167769	ACER1	0.106087	0.0599206	0.127614	0.0313035
ENSG00000075290	WNT8B	0.0737638	0.0645768	0.127595	0.00217166
ENSG00000234176	HSPA8P1	0.0744823	0.209571	0.126452	0.0404511
ENSG00000237437	ASS1P12	0.0802043	0.150165	0.125558	0.0307496
ENSG00000132855	ANGPTL3	0.0911077	0.097272	0.12517	0.029593
ENSG00000164458	TBXT	0.082532	0.11648	0.125102	0.0227059
ENSG00000254759	NAP1L1P1	0.059224	0.12587	0.124781	0.00186561
ENSG00000264569	DCXR-DT	0.0512769	0.307882	0.123872	0.0165843
ENSG00000167011	NAT16	0.0917805	0.0957201	0.123218	0.0328033
ENSG00000277310	AC090246.1	0.0689412	0.1062	0.121572	0.0061996
ENSG00000250539	KRT8P33	0.0477888	0.359544	0.121123	0.0233865
ENSG00000241352	AC007688.2	0.0935256	0.0717637	0.120638	0.0268916
ENSG00000229091	HSPA8P8	0.0695506	0.0661647	0.120234	0.00232186
ENSG00000253948	VPS13B-DT	0.097324	0.0862611	0.120029	0.0439845
ENSG00000242060	RPS3AP49	0.100842	0.0617667	0.119214	0.035746
ENSG00000238040	SALL4P2	0.0473675	0.164327	0.11802	0.000790328
ENSG00000235400	AC104837.1	0.0698864	0.0563721	0.117787	0.00205713
ENSG00000279307	NDUFAF2P1	0.0708465	0.0502733	0.117212	0.00192005
ENSG00000220378	KRT8P42	0.0489235	0.27228	0.116772	0.0109028
ENSG00000223392	CLDN10-AS1	0.0535571	0.303179	0.116331	0.0300386
ENSG00000233830	EIF4HP1	0.0705667	0.0818113	0.1158	0.00618997
ENSG00000164729	SLC35G3	0.0682529	0.137294	0.114956	0.0162045
ENSG00000188306	LRRIQ4	0.0877045	0.101092	0.113048	0.0439353
ENSG00000225174	OSTM1-AS1	0.086363	0.0556335	0.113005	0.0169598
ENSG00000236708	SDK1-AS1	0.0899167	0.0737036	0.112168	0.0336358
ENSG00000230356	NCAPD2P1	0.0704776	0.0716158	0.111034	0.00657654
ENSG00000228834	ATP5MFP2	0.0809328	0.118823	0.110623	0.0417427
ENSG00000277241	AC026355.4	0.0693981	0.0526337	0.110045	0.00327225
ENSG00000228857	AC104653.1	0.102719	0.0525832	0.10969	0.0496324
ENSG00000237659	RNASEH2CP1	0.0700063	0.0680626	0.109227	0.00643546
ENSG00000228189	LINC02843	0.080733	0.0676785	0.109219	0.0183424
ENSG00000237676	RPL30P4	0.0569905	0.09624	0.107717	0.00250356
ENSG00000226986	PRELID1P5	0.0630794	0.0530285	0.107351	0.00160505
ENSG00000225418	AKR1C5P	0.0539012	0.208404	0.10626	0.0166414
ENSG00000169006	NTSR2	0.0626376	0.0738401	0.104079	0.00441626
ENSG00000178809	TRIM73	0.0722413	0.0879888	0.103162	0.0198899
ENSG00000226948	RPS4XP2	0.0676415	0.0627375	0.101632	0.0074916
ENSG00000239407	Z68871.1	0.0882285	0.0655928	0.101102	0.0450318
ENSG00000224094	RPS24P8	0.0564625	0.246985	0.100324	0.0473166
ENSG00000242477	AC091429.1	0.0682447	0.0525234	0.0991709	0.00709915
ENSG00000197308	GATA3-AS1	0.0790674	0.0928797	0.0989265	0.0452295
ENSG00000219023	AL033519.3	0.072643	0.055592	0.0987276	0.013054
ENSG00000258414	AL121790.1	0.0713748	0.11823	0.0985819	0.0392406
ENSG00000165496	RPL10L	0.0682567	0.130793	0.0985747	0.0368188
ENSG00000223518	CSNK1A1P1	0.0725849	0.100837	0.0982436	0.034005
ENSG00000234118	RPL13AP6	0.0654058	0.0886504	0.0982108	0.0144405
ENSG00000218617	AL121949.3	0.0554215	0.142779	0.0980104	0.0126792
ENSG00000253357	AC008708.1	0.0568602	0.130671	0.0976302	0.0126515
ENSG00000237716	AL136309.2	0.0697247	0.055327	0.0975693	0.0104687
ENSG00000213030	CGB8	0.0748566	0.0876838	0.0972162	0.0344719
ENSG00000218672	AC008060.1	0.0775518	0.0581984	0.0971285	0.0238675
ENSG00000242951	AC007182.2	0.0541754	0.160596	0.0968528	0.0157719
ENSG00000252835	SCARNA21	0.0639008	0.0792128	0.0965825	0.0111569
ENSG00000278982	AL139125.1	0.0400608	0.324436	0.0958421	0.0218185
ENSG00000240893	LINC02042	0.0784685	0.0653715	0.0955136	0.0328139
ENSG00000248988	PSME2P3	0.0551945	0.112224	0.0953332	0.00843297
ENSG00000245832	MIR4300HG	0.0559819	0.11599	0.0952038	0.0102721
ENSG00000152670	DDX4	0.0573208	0.0897892	0.0945484	0.00728714
ENSG00000236502	SIX3-AS1	0.0716898	0.0810886	0.0941377	0.0289333
ENSG00000235082	SUMO1P3	0.0469652	0.1568	0.0936969	0.00643242
ENSG00000230975	AC012355.1	0.0717521	0.0932765	0.0936379	0.0367633
ENSG00000267577	AC010327.4	0.0651748	0.0546606	0.0930868	0.00876261
ENSG00000241233	KRTAP5-8	0.0443378	0.254965	0.0923052	0.0217563
ENSG00000204188	GGNBP1	0.0541981	0.216991	0.0919791	0.0438448
ENSG00000260367	AC109460.1	0.0690843	0.0757868	0.0919756	0.0241652
ENSG00000272825	AL844908.1	0.0610965	0.148779	0.091367	0.0386161
ENSG00000232385	RPS3AP25	0.067963	0.115108	0.0909696	0.0440568
ENSG00000257285	AL132780.1	0.0770833	0.0530499	0.089729	0.0323091
ENSG00000267119	RPL10P15	0.0539881	0.120136	0.0880054	0.0150704
ENSG00000261341	AC010325.1	0.0510502	0.0730022	0.0878406	0.00309378
ENSG00000260123	CARMAL	0.0399733	0.352548	0.0877726	0.047227
ENSG00000233536	AP000943.1	0.0574707	0.0805943	0.0868682	0.0115195
ENSG00000232176	AL161909.1	0.0559146	0.173853	0.0864974	0.0435817
ENSG00000231976	FAM238B	0.0702534	0.060273	0.0850757	0.0303786
ENSG00000223751	AC116609.1	0.0740228	0.0507508	0.084468	0.0341531
ENSG00000253824	AP003472.1	0.0604377	0.0557483	0.0841615	0.0109926
ENSG00000267053	AC092296.2	0.0756574	0.0536834	0.084155	0.0415865
ENSG00000239617	RPL32P27	0.0513828	0.066562	0.0833728	0.00435571
ENSG00000235029	MNX1-AS2	0.0451431	0.102489	0.0833046	0.00377512
ENSG00000188873	RPL10AP2	0.0580112	0.120049	0.0825761	0.0343549
ENSG00000248191	PES1P1	0.0559484	0.0676234	0.0822455	0.01024
ENSG00000267277	AC024575.1	0.0475564	0.193506	0.0819417	0.0311412
ENSG00000214362	RPS3AP36	0.0626073	0.0821919	0.0812573	0.0315105
ENSG00000256356	HSPA8P5	0.0441599	0.124837	0.0809604	0.00678291
ENSG00000230199	AL603825.1	0.0435145	0.160046	0.0795876	0.0133505
ENSG00000241478	HSPA8P9	0.0488218	0.0502692	0.0784548	0.00259451
ENSG00000185942	NKAIN3	0.0645488	0.0550222	0.0784424	0.0265233
ENSG00000155428	TRIM74	0.0470934	0.0842266	0.0781336	0.00601451
ENSG00000260190	AL807752.5	0.0449048	0.12292	0.0779134	0.0101294
ENSG00000269720	CCDC194	0.0404996	0.242146	0.0777847	0.0299855
ENSG00000279880	AC134407.3	0.0550652	0.0633056	0.0772541	0.0128555
ENSG00000259831	LINC00567	0.0425607	0.18776	0.0765737	0.0224593
ENSG00000265136	AC124283.4	0.041307	0.110225	0.0765317	0.00442285
ENSG00000267541	MTCO2P2	0.0513865	0.0567997	0.0764758	0.00671917
ENSG00000213684	LDHBP2	0.0380996	0.0622343	0.0762913	0.000332591
ENSG00000243663	RPS4XP14	0.0480055	0.114205	0.0758236	0.0167755
ENSG00000213492	NT5C3AP1	0.0534847	0.0745431	0.0757062	0.0159012
ENSG00000269949	AC069307.1	0.0415647	0.163945	0.075105	0.0154626
ENSG00000145063	AC062028.1	0.0481645	0.0902835	0.0750167	0.0115292
ENSG00000259867	AC105411.1	0.0620092	0.0574955	0.073549	0.0321381
ENSG00000232621	C4BPAP2	0.052854	0.0821837	0.0734938	0.0209982
ENSG00000213293	AC012618.1	0.054522	0.113777	0.0731004	0.0429403
ENSG00000267472	ARHGAP27P2	0.0569392	0.0799995	0.0726521	0.0332878
ENSG00000163081	CCDC140	0.0582387	0.0776073	0.0716357	0.03881
ENSG00000259349	AC011921.1	0.0448521	0.0541318	0.0710814	0.00348672
ENSG00000244245	AC133134.1	0.0441566	0.133174	0.0706851	0.0211149
ENSG00000258633	AL049870.2	0.0609783	0.0625507	0.0705474	0.0406035
ENSG00000258561	AL359232.1	0.0459743	0.113377	0.0705436	0.0199535
ENSG00000260075	NSFP1	0.0080321	0.790017	0.0702383	0.0180077
ENSG00000260487	AC116348.1	0.0509251	0.134429	0.0699189	0.0495557
ENSG00000265100	AC005332.1	0.0639282	0.0583973	0.0698934	0.0495478
ENSG00000267149	AC011476.2	0.0479129	0.119007	0.0698169	0.0297578
ENSG00000256943	AC148477.3	0.0377012	0.204091	0.0694381	0.0241791
ENSG00000280160	AC135050.7	0.0519784	0.051856	0.0691524	0.0136202
ENSG00000223872	AC006372.1	0.0449795	0.0622427	0.0691435	0.00609472
ENSG00000233846	SELENOTP1	0.0506186	0.0561314	0.0682815	0.0139652
ENSG00000214973	CHCHD3P3	0.0388466	0.0628597	0.0682198	0.00173185
ENSG00000254706	AL512785.2	0.0289414	0.366713	0.0680071	0.0387118
ENSG00000227288	ARID3BP1	0.0348682	0.24065	0.0678366	0.0274007
ENSG00000267573	KRT8P5	0.0349253	0.079637	0.0673025	0.00116798
ENSG00000264812	AC132938.2	0.0490882	0.0646908	0.0665814	0.0168042
ENSG00000235244	DANT2	0.051366	0.0615485	0.0663174	0.0214239
ENSG00000236735	RPL31P63	0.0479533	0.0593818	0.0656378	0.0137755
ENSG00000179284	DAND5	0.0510716	0.100723	0.0647005	0.047536
ENSG00000270388	MTCO3P22	0.0597512	0.053355	0.0644422	0.0480499
ENSG00000267009	AC007780.1	0.0201267	0.446627	0.0643733	0.0165458
ENSG00000225279	AL121987.1	0.0384313	0.143751	0.0643468	0.0186823
ENSG00000241494	AL355032.1	0.0375939	0.215418	0.0640525	0.0422847
ENSG00000217026	RPL10P1	0.0426128	0.113165	0.0640081	0.0227316
ENSG00000213371	NAP1L1P3	0.0349142	0.127385	0.0639878	0.00717773
ENSG00000272146	ARF4-AS1	0.0413717	0.167117	0.0637681	0.0411708
ENSG00000259516	ANP32AP1	0.0316255	0.109944	0.0626507	0.00229377
ENSG00000234981	AC244034.1	0.0480503	0.0725283	0.0626135	0.0257325
ENSG00000259790	ANP32BP1	0.0348196	0.159727	0.062613	0.014947
ENSG00000204709	LINC01556	0.0294814	0.279573	0.0625799	0.0261959
ENSG00000255967	HADHAP2	0.0217125	0.350371	0.0623347	0.00873657
ENSG00000267744	AC022916.3	0.0432309	0.0636493	0.0619165	0.0111692
ENSG00000271947	AC017076.1	0.0345198	0.216991	0.061563	0.0339328
ENSG00000235459	RPS26P31	0.0379775	0.0874397	0.0610547	0.00848237
ENSG00000240392	RPL9P3	0.0505374	0.071003	0.0610386	0.0380286
ENSG00000267156	TPMTP1	0.0464686	0.0514551	0.0605448	0.0155468
ENSG00000230251	PHBP4	0.0384609	0.0607622	0.0598449	0.00522693
ENSG00000266992	DHX40P1	0.0428966	0.131314	0.0594677	0.0455882
ENSG00000230067	HSPD1P6	0.0373539	0.182395	0.0592816	0.042199
ENSG00000231881	AL109615.2	0.0441171	0.0750971	0.0585381	0.0243269
ENSG00000241556	AC018475.1	0.0311163	0.223055	0.0582752	0.0277261
ENSG00000206147	RPL23AP57	0.034719	0.0623751	0.0578102	0.00294418
ENSG00000228665	BX679664.1	0.0346889	0.0846716	0.0576321	0.00601608
ENSG00000242952	RPSAP3	0.0463909	0.0728995	0.0572513	0.0351336
ENSG00000248121	SMURF2P1	0.041797	0.0879892	0.0567952	0.0269387
ENSG00000250101	AC106795.3	0.0452337	0.0936091	0.0561836	0.0473766
ENSG00000225591	BX248409.1	0.029854	0.149069	0.0553208	0.0100558
ENSG00000235848	RMDN2-AS1	0.0378731	0.151521	0.0552268	0.0453129
ENSG00000240036	AC104563.1	0.0384844	0.0701181	0.0548514	0.0136759
ENSG00000240759	RPS27P21	0.0375216	0.108084	0.0547157	0.0250226
ENSG00000259738	ZNF444P1	0.0320073	0.22791	0.054483	0.048203
ENSG00000226279	RPL12P10	0.0297441	0.113278	0.0542368	0.00548798
ENSG00000267736	HMGB2P1	0.0468519	0.0721945	0.0538512	0.0496047
ENSG00000226439	AC108161.1	0.0368634	0.0577063	0.0528697	0.00931922
ENSG00000213771	KRT8P37	0.0303055	0.0684623	0.0522684	0.0025858
ENSG00000213269	RPS6P26	0.0372033	0.11239	0.0521789	0.0333266
ENSG00000219986	BTF3P7	0.0351422	0.155419	0.0520363	0.043923
ENSG00000223416	RPS26P15	0.0322675	0.0704074	0.0513845	0.00580101
ENSG00000224280	AC005014.1	0.0263091	0.178767	0.0494835	0.0147563
ENSG00000260145	AC023825.2	0.039998	0.0713155	0.0491847	0.0347819
ENSG00000243175	RPSAP36	0.0322552	0.0981506	0.0489394	0.0162886
ENSG00000236533	RPS12P4	0.0302372	0.145832	0.0484986	0.0252185
ENSG00000213253	RPL12P42	0.0365054	0.0512277	0.0479692	0.0145816
ENSG00000250900	TRIM7-AS1	0.0331272	0.0635327	0.047617	0.0108384
ENSG00000257137	LINC02874	0.0389621	0.0830995	0.0464113	0.0495911
ENSG00000267811	AP001160.2	0.0190141	0.212006	0.0461476	0.00330816
ENSG00000205794	AC098591.2	0.0196741	0.223133	0.0460506	0.00569129
ENSG00000228149	RPL3P1	0.0362277	0.0634314	0.0459772	0.0248539
ENSG00000213036	AL445305.1	0.0390163	0.0564389	0.0458319	0.0331139
ENSG00000243538	RPS26P28	0.0306213	0.0858319	0.0455996	0.014413
ENSG00000248919	ATP5MF-PTCD1	0.0309093	0.0716695	0.0448733	0.012455
ENSG00000232946	RPL35AP20	0.0266228	0.146301	0.0448732	0.0186303
ENSG00000243388	RPL3P3	0.0326661	0.0830746	0.0447525	0.0234268
ENSG00000237637	FRY-AS1	0.0230718	0.224594	0.0446002	0.0234063
ENSG00000272810	U91328.3	0.0354455	0.0787938	0.0443138	0.0363897
ENSG00000249858	SNX5P1	0.0302527	0.0768424	0.043234	0.0156833
ENSG00000213943	KRT18P17	0.0206037	0.231408	0.0431473	0.0152924
ENSG00000233921	RPS15AP40	0.0238297	0.180978	0.0425767	0.0213412
ENSG00000224646	RPS28P5	0.0185974	0.363962	0.0415242	0.0485265
ENSG00000279461	AC005480.2	0.0250031	0.111158	0.04087	0.012502
ENSG00000224722	AC020688.1	0.0247926	0.11144	0.0390783	0.0161825
ENSG00000183308	AC005037.1	0.0298319	0.0605915	0.0384162	0.0212846
ENSG00000273035	AC007684.2	0.0132078	0.484872	0.0378963	0.0488124
ENSG00000214961	NT5DC1P2	0.0266569	0.103891	0.0360578	0.0357572
ENSG00000242088	AC090602.1	0.0204972	0.230677	0.035988	0.0425871
ENSG00000257964	AC020612.2	0.0314343	0.0613963	0.0358636	0.0425871
ENSG00000245330	AP005717.1	0.0232688	0.124952	0.0355964	0.0245423
ENSG00000227692	MED28P3	0.0189763	0.25075	0.0353883	0.0386533
ENSG00000236539	HNRNPA1P54	0.0296029	0.0624879	0.0340107	0.0420021
ENSG00000205500	MAPRE3-AS1	0.0263757	0.0692819	0.0336614	0.0272302
ENSG00000214914	RPL23AP3	0.0272161	0.0732625	0.0322529	0.043541
ENSG00000242083	RPL7AP31	0.0274892	0.0685396	0.0318568	0.0448784
ENSG00000226499	AL136380.1	0.0266989	0.0650068	0.0314642	0.0386979
ENSG00000280620	SCAANT1	0.0269579	0.0503787	0.0302064	0.0372995
ENSG00000273155	AC092587.1	0.0241907	0.0760547	0.0299449	0.0365661
ENSG00000228507	DAP3P2	0.0181776	0.201769	0.0298472	0.0439835
