# Supplementary material for: Implications of ZNF334 gene in lymph node metastasis of lung SCC: potential bypassing of cellular senescence
Source: J Transl Med. 2024 Apr 18;22:372. doi: 10.1186/s12967-024-05115-9 (PMC11025273; doi:10.1186/s12967-024-05115-9)
Supplement: Supplementary file 4 — Supplementary Material 4 [file 12967_2024_5115_MOESM4_ESM.txt]

logFC	AveExpr	t	P.Value	adj.P.Val	B	ensembl	symbol
-2.331050938	0.380779017	-52.95111051	9.23E-217	2.53E-212	485.5315591	ENSG00000102104	RS1
-0.779840303	0.146924664	-46.14185314	3.60E-190	4.92E-186	424.5815951	ENSG00000225398	PGM5P4
-1.742342186	0.25638134	-44.66620781	4.29E-184	3.91E-180	410.6438453	ENSG00000273877	AC236972.3
-2.186715437	0.563570732	-44.5788486	9.90E-184	6.77E-180	409.8103096	ENSG00000234281	LANCL1-AS1
-1.233638817	0.184838269	-44.55491404	1.25E-183	6.82E-180	409.5817737	ENSG00000268505	AC135012.3
-3.232869217	0.682782972	-44.47624094	2.65E-183	1.21E-179	408.8300743	ENSG00000261143	ADAMTS7P3
-0.993380165	0.19565903	-43.1965363	6.30E-178	2.46E-174	396.4947902	ENSG00000263586	HID1-AS1
-2.910321648	0.569870022	-43.05233602	2.57E-177	8.81E-174	395.0920081	ENSG00000088926	F11
-3.747132744	0.549415918	-42.69774979	8.29E-176	2.52E-172	391.6315101	ENSG00000235584	AC008268.1
-1.896360347	0.286528064	-42.0422819	5.30E-173	1.45E-169	385.1930716	ENSG00000224215	AL606469.1
-2.817520789	0.50521719	-41.44403593	2.02E-170	5.03E-167	379.2695078	ENSG00000244280	ECEL1P2
-1.080255374	0.195291644	-41.39053006	3.45E-170	7.86E-167	378.7375186	ENSG00000228997	AL136452.1
-1.769131269	0.513825296	-41.21857641	1.92E-169	4.04E-166	377.0254016	ENSG00000241684	ADAMTS9-AS2
-3.496315409	0.724197474	-40.76481578	1.82E-167	3.55E-164	372.4894564	ENSG00000134115	CNTN6
-3.522614503	0.584977138	-40.53768414	1.79E-166	3.27E-163	370.2092076	ENSG00000161649	CD300LG
-4.591864891	0.973034069	-40.49327963	2.80E-166	4.79E-163	369.7626547	ENSG00000149435	GGTLC1
-1.953633601	0.379509213	-39.75594354	4.94E-163	7.95E-160	362.3112533	ENSG00000159723	AGRP
-0.497567165	0.09915473	-39.72617177	6.69E-163	1.02E-159	362.0089427	ENSG00000267207	AC005884.1
-1.870656473	0.27820671	-39.53296478	4.80E-162	6.91E-159	360.0443473	ENSG00000261863	LINC01996
-4.629729939	1.122202592	-39.35979598	2.82E-161	3.86E-158	358.2795044	ENSG00000167434	CA4
-2.672051328	0.682507399	-38.7461409	1.54E-158	2.01E-155	351.9950331	ENSG00000246430	LINC00968
-2.429504564	0.672299076	-38.57881796	8.65E-158	1.08E-154	350.2732456	ENSG00000214708	AC116407.1
-2.252367398	0.745073609	-38.46462522	2.82E-157	3.35E-154	349.0961584	ENSG00000280339	AP001528.2
-0.915376545	0.221410898	-38.37753481	6.94E-157	7.91E-154	348.1973384	ENSG00000281852	LINC00891
-2.701555275	0.76892859	-37.96334917	5.11E-155	5.60E-152	343.9096967	ENSG00000257894	AC027288.3
-2.153354687	0.689427496	-37.92770761	7.41E-155	7.80E-152	343.5397317	ENSG00000266964	FXYD1
-3.360056358	0.757854901	-37.87627623	1.27E-154	1.28E-151	343.0055857	ENSG00000143167	GPA33
-2.674784641	1.047981958	-37.69615764	8.28E-154	8.10E-151	341.1323381	ENSG00000238018	AC093110.1
-2.32716871	0.542317935	-37.68923548	8.90E-154	8.40E-151	341.0602661	ENSG00000101280	ANGPT4
-2.52402727	0.772351476	-37.47620186	8.26E-153	7.53E-150	338.8392869	ENSG00000108381	ASPA
-1.240594463	0.211777721	-37.31863999	4.30E-152	3.80E-149	337.1929889	ENSG00000189367	KIAA0408
-2.446405036	0.622922873	-37.14489934	2.67E-151	2.28E-148	335.3740654	ENSG00000169218	RSPO1
-4.874547355	1.120494175	-37.06273275	6.32E-151	5.25E-148	334.512542	ENSG00000183607	GKN2
-2.060481424	0.767287977	-36.82299152	7.90E-150	6.36E-147	331.9940524	ENSG00000235387	SPAAR
-4.656377791	1.562400428	-36.72169614	2.30E-149	1.80E-146	330.9278035	ENSG00000167588	GPD1
-1.496591263	0.514384879	-36.49662321	2.49E-148	1.89E-145	328.5541216	ENSG00000250073	AP000866.2
-1.518084026	0.391516731	-36.4529132	3.95E-148	2.86E-145	328.0924198	ENSG00000249364	AC112206.2
-1.279620095	0.296617771	-36.45240619	3.97E-148	2.86E-145	328.087063	ENSG00000255330	AL096711.2
-4.795425304	1.187451119	-36.30930818	1.81E-147	1.27E-144	326.573889	ENSG00000150625	GPM6A
-3.508383567	0.791660838	-36.19755366	5.93E-147	4.06E-144	325.3904047	ENSG00000170890	PLA2G1B
-4.245491295	0.875234771	-36.11468001	1.43E-146	9.56E-144	324.5117814	ENSG00000080618	CPB2
-3.255034318	0.773873567	-36.03817322	3.23E-146	2.11E-143	323.699913	ENSG00000104918	RETN
-0.455888844	0.08499812	-35.85895152	2.18E-145	1.39E-142	321.7952639	ENSG00000228692	AL445307.1
-3.314455369	0.478932304	-35.64560401	2.13E-144	1.32E-141	319.522847	ENSG00000203878	CHIAP2
-3.361254123	1.173598681	-35.40652589	2.75E-143	1.67E-140	316.9698048	ENSG00000263155	MYZAP
-1.678587194	0.445006519	-35.23137388	1.80E-142	1.07E-139	315.0950268	ENSG00000197465	GYPE
-1.454085069	0.321059736	-35.13018762	5.35E-142	3.12E-139	314.0102742	ENSG00000242640	RPS29P11
-4.04015594	1.104073167	-34.94475779	3.94E-141	2.25E-138	312.0192125	ENSG00000266524	GDF10
-1.607466584	0.32396242	-34.91489922	5.43E-141	3.03E-138	311.6982199	ENSG00000228401	AL590226.1
-2.195504182	0.472125162	-34.84623635	1.14E-140	6.24E-138	310.9596604	ENSG00000258844	AL162511.1
-3.030451018	1.458406656	-34.73587268	3.75E-140	2.01E-137	309.7713762	ENSG00000131097	HIGD1B
-1.460150082	0.27224555	-34.73303835	3.87E-140	2.03E-137	309.7408399	ENSG00000257474	AC027288.1
-1.141091973	0.269783795	-34.72520874	4.21E-140	2.17E-137	309.6564809	ENSG00000204403	CASP12
-2.067066765	0.501678201	-34.39860574	1.44E-138	7.31E-136	306.1310672	ENSG00000251230	MIR3945HG
-2.531083288	1.480063705	-34.35254168	2.37E-138	1.18E-135	305.6328287	ENSG00000130307	USHBP1
-4.666173535	1.474181475	-34.29348617	4.51E-138	2.20E-135	304.9937067	ENSG00000277494	GPIHBP1
-1.803876534	0.375222942	-34.27216597	5.68E-138	2.73E-135	304.7628704	ENSG00000237413	MGC27382
-2.814731016	0.767384666	-34.2668646	6.02E-138	2.84E-135	304.7054635	ENSG00000259417	CTXND1
4.305411879	6.456183141	34.19092534	1.37E-137	6.37E-135	303.8827793	ENSG00000088325	TPX2
-3.238017538	1.19234762	-34.18187465	1.51E-137	6.91E-135	303.784684	ENSG00000112214	FHL5
-2.088350892	0.633094902	-34.17337892	1.66E-137	7.45E-135	303.6925948	ENSG00000186198	SLC51B
-3.434356377	1.129227792	-34.06623059	5.32E-137	2.35E-134	302.5304397	ENSG00000159708	LRRC36
-4.61172898	1.557572968	-34.03383343	7.57E-137	3.29E-134	302.1787887	ENSG00000165197	VEGFD
-4.694426892	1.512677932	-33.76744707	1.38E-135	5.82E-133	299.2826997	ENSG00000134917	ADAMTS8
-0.726841279	0.108108186	-33.76731515	1.38E-135	5.82E-133	299.2812633	ENSG00000248551	AC095050.1
-2.575277769	0.631225959	-33.7429232	1.80E-135	7.49E-133	299.0156682	ENSG00000112232	KHDRBS2
-4.6562463	2.337738884	-33.55294566	1.44E-134	5.88E-132	296.944723	ENSG00000163815	CLEC3B
-4.843503056	1.587366904	-33.2771116	2.95E-133	1.19E-130	293.9304864	ENSG00000114854	TNNC1
-0.435774074	0.082629742	-33.11778989	1.70E-132	6.73E-130	292.1855169	ENSG00000279581	AC073862.2
-2.090976266	0.479469363	-33.07087375	2.84E-132	1.11E-129	291.6711208	ENSG00000256948	AC026369.3
-3.199623502	2.259938126	-33.02537126	4.69E-132	1.81E-129	291.171987	ENSG00000163072	NOSTRIN
-1.647544318	0.650971881	-32.84058347	3.58E-131	1.36E-128	289.1425892	ENSG00000261468	AC096921.2
-4.322903359	1.842622127	-32.83641783	3.75E-131	1.41E-128	289.0967967	ENSG00000118526	TCF21
-1.219009331	0.472328125	-32.81060547	4.99E-131	1.84E-128	288.8130008	ENSG00000215595	C20orf202
4.192615239	5.492099088	32.72105412	1.34E-130	4.83E-128	287.8278455	ENSG00000175063	UBE2C
-0.992725828	0.16011694	-32.72089877	1.34E-130	4.83E-128	287.8261358	ENSG00000036473	OTC
-0.944293412	0.276214329	-32.52423783	1.18E-129	4.18E-127	285.6595388	ENSG00000249741	AC093890.1
4.392933734	6.123255334	32.49638752	1.60E-129	5.62E-127	285.3523687	ENSG00000101057	MYBL2
-0.677544801	0.114941994	-32.41695473	3.85E-129	1.34E-126	284.47581	ENSG00000269186	LINC01082
3.565464807	4.743426481	32.34852886	8.22E-129	2.81E-126	283.72016	ENSG00000090889	KIF4A
-0.542085542	0.080188464	-32.32407413	1.08E-128	3.64E-126	283.4499739	ENSG00000228027	AL136369.1
-0.762650429	0.113232369	-32.31592142	1.18E-128	3.94E-126	283.3598848	ENSG00000182533	CAV3
-1.748263642	0.582371984	-32.24047635	2.72E-128	8.97E-126	282.5258575	ENSG00000101162	TUBB1
4.085252867	5.626399235	32.11307699	1.12E-127	3.64E-125	281.1160833	ENSG00000117399	CDC20
-2.346518344	0.83128402	-32.10320572	1.25E-127	4.02E-125	281.0067765	ENSG00000171596	NMUR1
3.657553574	5.014782284	31.94085585	7.57E-127	2.41E-124	279.2075331	ENSG00000142945	KIF2C
-0.436726885	0.075927138	-31.88350969	1.43E-126	4.51E-124	278.5713175	ENSG00000250686	KHDRBS2-OT1
-1.546573286	0.197249694	-31.81953445	2.92E-126	9.08E-124	277.8611422	ENSG00000244215	LINC02016
-0.56453334	0.117502602	-31.7737937	4.85E-126	1.49E-123	277.3531167	ENSG00000181778	TMEM252
-0.509356616	0.098036682	-31.77117683	5.00E-126	1.52E-123	277.3240453	ENSG00000224968	LINC01645
-0.751124644	0.132751278	-31.6128796	2.92E-125	8.77E-123	275.5641407	ENSG00000224276	ARHGEF2-AS1
3.478939059	5.241259776	31.57528072	4.44E-125	1.32E-122	275.145738	ENSG00000146670	CDCA5
-0.56857834	0.10378246	-31.55255091	5.72E-125	1.68E-122	274.8927272	ENSG00000232188	AL354714.3
3.547852304	5.276306757	31.45760292	1.65E-124	4.80E-122	273.8352537	ENSG00000166851	PLK1
-2.16308565	0.585891617	-31.45440675	1.71E-124	4.93E-122	273.7996404	ENSG00000241158	ADAMTS9-AS1
-0.730868194	0.118911567	-31.37023545	4.38E-124	1.25E-121	272.8613762	ENSG00000266120	AC104984.4
-5.320661237	2.082332006	-31.33228811	6.69E-124	1.89E-121	272.4381334	ENSG00000183019	MCEMP1
-1.482348185	0.460475809	-31.32466452	7.29E-124	2.04E-121	272.3530861	ENSG00000266010	GATA6-AS1
-0.901576134	0.265663504	-31.27434429	1.28E-123	3.54E-121	271.7915736	ENSG00000225938	AL109741.1
-1.799985559	0.47533443	-31.23043116	2.09E-123	5.69E-121	271.3013427	ENSG00000236304	AP001189.1
4.250018815	5.994433354	31.23000594	2.10E-123	5.69E-121	271.2965947	ENSG00000089685	BIRC5
3.583774959	4.662353623	31.22429679	2.24E-123	6.01E-121	271.2328449	ENSG00000156970	BUB1B
-0.39533803	0.080281451	-31.20678077	2.72E-123	7.24E-121	271.0372358	ENSG00000224958	PGM5-AS1
-1.792030631	0.314111395	-31.14315419	5.55E-123	1.46E-120	270.3264243	ENSG00000073754	CD5L
-3.432469442	1.097452807	-31.08998078	1.01E-122	2.63E-120	269.7320735	ENSG00000119457	SLC46A2
-3.798867296	0.935502277	-31.04718889	1.63E-122	4.20E-120	269.2535536	ENSG00000155511	GRIA1
3.661153891	4.457179468	31.0135587	2.37E-122	6.07E-120	268.8773535	ENSG00000123485	HJURP
-3.259414242	1.588276752	-30.94830868	4.93E-122	1.25E-119	268.1471145	ENSG00000114654	EFCC1
-3.235502814	1.990032633	-30.88967179	9.53E-122	2.39E-119	267.4905185	ENSG00000186994	KANK3
-1.464499126	0.247484184	-30.80844751	2.37E-121	5.90E-119	266.5804246	ENSG00000183090	FREM3
3.732300307	4.568822685	30.62233528	1.92E-120	4.74E-118	264.4926069	ENSG00000135451	TROAP
-3.319014147	1.284630628	-30.56153387	3.81E-120	9.31E-118	263.8097889	ENSG00000163145	C1QTNF7
3.545191362	5.11951633	30.49955245	7.66E-120	1.86E-117	263.1133444	ENSG00000157456	CCNB2
-1.814084234	0.350105698	-30.35894547	3.74E-119	8.97E-117	261.5320437	ENSG00000274002	AL135999.3
-2.040942158	0.637934722	-30.26901682	1.03E-118	2.45E-116	260.5196778	ENSG00000277758	FO681492.1
3.171131499	5.040759728	30.24257829	1.39E-118	3.28E-116	260.2218994	ENSG00000137807	KIF23
-4.126076155	1.496457515	-30.15420974	3.77E-118	8.74E-116	259.226114	ENSG00000159307	SCUBE1
-2.559479947	1.616392025	-30.15414744	3.77E-118	8.74E-116	259.2254116	ENSG00000249751	ECSCR
3.889974227	5.792925777	30.13763185	4.54E-118	1.04E-115	259.039222	ENSG00000011426	ANLN
-0.465916116	0.100028571	-30.12810165	5.06E-118	1.15E-115	258.9317708	ENSG00000275392	AL445493.3
-0.347445479	0.066970818	-30.10301076	6.72E-118	1.52E-115	258.6488345	ENSG00000278971	AC091305.1
-0.375229982	0.091165743	-30.09708963	7.18E-118	1.61E-115	258.5820564	ENSG00000231943	PGM5P4-AS1
-1.092652857	0.263321903	-30.07646696	9.07E-118	2.02E-115	258.3494494	ENSG00000227544	AC018647.1
-3.940789776	1.101286031	-30.0683623	9.94E-118	2.19E-115	258.2580243	ENSG00000158764	ITLN2
-3.063636276	1.812507135	-29.98377894	2.59E-117	5.66E-115	257.3035069	ENSG00000189129	PLAC9
-5.596591969	1.568705526	-29.91513826	5.62E-117	1.22E-114	256.5284068	ENSG00000108576	SLC6A4
-0.649166426	0.101819463	-29.88150597	8.23E-117	1.77E-114	256.1484653	ENSG00000259749	NCAPGP2
-4.907377158	1.398818853	-29.81589333	1.73E-116	3.70E-114	255.4069408	ENSG00000148677	ANKRD1
3.265410028	4.802147736	29.80432032	1.97E-116	4.19E-114	255.2761064	ENSG00000134690	CDCA8
-3.900471045	2.697393846	-29.69234271	7.02E-116	1.48E-113	254.0095462	ENSG00000025423	HSD17B6
-1.87340269	0.411756654	-29.6779244	8.27E-116	1.73E-113	253.8463793	ENSG00000187950	OVCH1
-1.253000959	0.266890323	-29.63792209	1.30E-115	2.70E-113	253.3935879	ENSG00000255007	LINC02489
-0.623731003	0.134657463	-29.59994156	2.00E-115	4.12E-113	252.9635461	ENSG00000280200	AC073862.5
-2.95902129	1.361529584	-29.54862796	3.59E-115	7.32E-113	252.38233	ENSG00000153093	ACOXL
3.333788444	4.62903083	29.54189538	3.87E-115	7.85E-113	252.306054	ENSG00000121152	NCAPH
3.094974496	5.261203708	29.52804973	4.53E-115	9.12E-113	252.1491786	ENSG00000138160	KIF11
-4.040536823	2.941841817	-29.51377684	5.33E-115	1.06E-112	251.9874443	ENSG00000120156	TEK
-0.472408367	0.084803823	-29.43566914	1.29E-114	2.57E-112	251.1020365	ENSG00000255147	AP003385.4
-2.779794715	0.645174224	-29.40986973	1.73E-114	3.42E-112	250.8094612	ENSG00000231322	RPL13AP17
-1.609183934	0.58727284	-29.38563307	2.28E-114	4.47E-112	250.534554	ENSG00000235770	LINC00607
4.14563531	7.058383117	29.37984661	2.44E-114	4.74E-112	250.4689127	ENSG00000131747	TOP2A
-3.003646962	0.582752403	-29.37111328	2.69E-114	5.19E-112	250.3698365	ENSG00000021852	C8B
3.513254786	4.290569285	29.35395684	3.27E-114	6.27E-112	250.1751838	ENSG00000117650	NEK2
-0.685791301	0.129793333	-29.34553287	3.60E-114	6.85E-112	250.079598	ENSG00000100121	GGTLC2
3.497166601	4.486685503	29.32635773	4.48E-114	8.46E-112	249.8619963	ENSG00000126787	DLGAP5
3.540374168	4.367575441	29.31780729	4.94E-114	9.26E-112	249.7649546	ENSG00000112742	TTK
-4.884625562	1.442429109	-29.27785024	7.78E-114	1.45E-111	249.3113829	ENSG00000166961	MS4A15
-0.706734405	0.160763881	-29.24205481	1.17E-113	2.16E-111	248.9049322	ENSG00000276772	AC025271.4
-2.729783793	1.355152983	-29.11276514	5.10E-113	9.36E-111	247.4359382	ENSG00000164736	SOX17
-0.588002952	0.097010647	-29.07108712	8.19E-113	1.50E-110	246.9620816	ENSG00000169704	GP9
-1.03048119	0.252870818	-29.03406415	1.25E-112	2.27E-110	246.5410249	ENSG00000248608	AC133963.1
-2.207680169	0.60640255	-28.98908167	2.09E-112	3.76E-110	246.0292874	ENSG00000197769	MAP1LC3C
-5.575379435	2.745422209	-28.98545707	2.17E-112	3.89E-110	245.9880451	ENSG00000168309	FAM107A
3.264649688	5.929116383	28.97632539	2.41E-112	4.29E-110	245.8841358	ENSG00000198901	PRC1
-2.041885608	0.449983891	-28.9503156	3.25E-112	5.73E-110	245.5881316	ENSG00000250978	AC079467.1
-1.098160105	0.392589961	-28.91738855	4.73E-112	8.30E-110	245.213323	ENSG00000262823	AC127521.1
-3.704127291	3.893864666	-28.91295196	4.97E-112	8.67E-110	245.1628144	ENSG00000154133	ROBO4
-5.745294519	3.145630979	-28.90658418	5.35E-112	9.26E-110	245.0903169	ENSG00000112782	CLIC5
-1.551591363	0.413861342	-28.86601216	8.50E-112	1.46E-109	244.6283224	ENSG00000261634	AC026992.2
-3.146988106	3.575859876	-28.77570475	2.38E-111	4.08E-109	243.5994928	ENSG00000131477	RAMP2
4.079980232	6.010825477	28.77041077	2.53E-111	4.30E-109	243.5391598	ENSG00000111206	FOXM1
-7.077739071	4.242562108	-28.76705217	2.63E-111	4.44E-109	243.5008823	ENSG00000204305	AGER
-3.291664459	2.869653126	-28.76137654	2.81E-111	4.71E-109	243.4361956	ENSG00000198844	ARHGEF15
-0.624542067	0.127533648	-28.75606225	2.98E-111	4.98E-109	243.3756248	ENSG00000227307	AC010998.1
-1.670074246	0.784569691	-28.72816056	4.10E-111	6.80E-109	243.0575707	ENSG00000179921	GPBAR1
-5.201534714	3.117189327	-28.65691157	9.26E-111	1.53E-108	242.2451041	ENSG00000241644	INMT
3.053581494	4.289692821	28.57221825	2.44E-110	4.00E-108	241.2787865	ENSG00000109805	NCAPG
-2.386865922	0.628011921	-28.41383489	1.49E-109	2.43E-107	239.4701334	ENSG00000260943	LINC02555
-1.271036028	0.822541906	-28.38766714	2.01E-109	3.26E-107	239.1711182	ENSG00000251034	AC087854.1
3.198029074	5.586305598	28.38064642	2.18E-109	3.52E-107	239.0908841	ENSG00000137804	NUSAP1
-4.071752359	3.895760825	-28.34205201	3.40E-109	5.44E-107	238.6497503	ENSG00000182010	RTKN2
3.541558982	5.06628839	28.27495803	7.33E-109	1.17E-106	237.882587	ENSG00000138180	CEP55
-1.124455208	0.259110993	-28.21179132	1.51E-108	2.39E-106	237.1600066	ENSG00000228559	AL033519.4
-2.315424383	0.719570173	-28.20946943	1.55E-108	2.44E-106	237.13344	ENSG00000274736	CCL23
-0.841703819	0.296853566	-28.20045617	1.72E-108	2.69E-106	237.0303081	ENSG00000163380	LMOD3
-3.583004761	4.908174873	-28.19759682	1.78E-108	2.77E-106	236.9975893	ENSG00000102760	RGCC
-2.956888294	1.045301178	-28.1889788	1.96E-108	3.04E-106	236.8989721	ENSG00000173114	LRRN3
3.158119146	4.166716477	28.13638065	3.59E-108	5.50E-106	236.2969591	ENSG00000075218	GTSE1
3.169145134	4.094691726	28.13615909	3.60E-108	5.50E-106	236.2944228	ENSG00000169607	CKAP2L
3.091399249	3.518142066	28.12294559	4.19E-108	6.37E-106	236.1431538	ENSG00000115163	CENPA
3.324591342	4.353648238	28.11850053	4.41E-108	6.67E-106	236.0922634	ENSG00000111665	CDCA3
3.146048553	3.871231597	28.07415667	7.33E-108	1.10E-105	235.5844994	ENSG00000174371	EXO1
-0.472328465	0.102620066	-28.03328134	1.17E-107	1.75E-105	235.1163194	ENSG00000229498	AC105053.1
-1.528943423	0.536643953	-28.00984237	1.53E-107	2.28E-105	234.8477959	ENSG00000254810	AP001189.3
3.604100263	4.578344956	27.97439414	2.30E-107	3.40E-105	234.4416121	ENSG00000093009	CDC45
-0.508449188	0.171364834	-27.97414912	2.31E-107	3.40E-105	234.4388042	ENSG00000259171	AL163636.1
-2.885721365	1.237251236	-27.96262572	2.64E-107	3.86E-105	234.3067427	ENSG00000116194	ANGPTL1
3.373046571	3.982709217	27.87496203	7.22E-107	1.05E-104	233.3017673	ENSG00000024526	DEPDC1
-0.489373019	0.146723229	-27.8238528	1.30E-106	1.88E-104	232.7155889	ENSG00000125900	SIRPD
3.318168544	4.982054871	27.80329655	1.65E-106	2.37E-104	232.4797726	ENSG00000145386	CCNA2
-1.579594372	0.279393152	-27.80036702	1.70E-106	2.44E-104	232.4461633	ENSG00000181072	CHRM2
3.439836004	5.007619712	27.7910876	1.89E-106	2.70E-104	232.3396999	ENSG00000094804	CDC6
-2.480485912	0.937597641	-27.78716041	1.98E-106	2.81E-104	232.2946411	ENSG00000055813	CCDC85A
-0.388252876	0.074440437	-27.75799719	2.77E-106	3.91E-104	231.9600004	ENSG00000253177	AC104211.1
-0.482940036	0.137723566	-27.75559177	2.85E-106	4.00E-104	231.932396	ENSG00000272823	AL445423.1
3.232575212	4.746632648	27.75473077	2.88E-106	4.02E-104	231.9225152	ENSG00000112984	KIF20A
-3.924385338	2.849158991	-27.74209896	3.33E-106	4.62E-104	231.7775461	ENSG00000169418	NPR1
3.251835828	5.729835637	27.73486339	3.61E-106	5.00E-104	231.6945019	ENSG00000134057	CCNB1
-4.551290865	1.786772799	-27.72528432	4.04E-106	5.55E-104	231.584555	ENSG00000225383	SFTA1P
-2.222978045	1.638028072	-27.68215624	6.63E-106	9.07E-104	231.0894562	ENSG00000109771	LRP2BP
-4.547421525	2.167666346	-27.62369775	1.30E-105	1.77E-103	230.4181555	ENSG00000197415	VEPH1
-3.649868103	1.253542962	-27.61065157	1.51E-105	2.05E-103	230.2683082	ENSG00000225329	LHFPL3-AS2
-0.639876834	0.092769304	-27.59443326	1.82E-105	2.45E-103	230.0820091	ENSG00000133105	RXFP2
-0.635834507	0.106320226	-27.59140537	1.88E-105	2.53E-103	230.0472259	ENSG00000254959	INMT-MINDY4
-4.416430513	3.260217419	-27.57123042	2.38E-105	3.17E-103	229.8154469	ENSG00000136160	EDNRB
3.018459107	3.627655247	27.56951513	2.42E-105	3.22E-103	229.7957395	ENSG00000085999	RAD54L
-1.286804266	0.459109853	-27.53160422	3.75E-105	4.96E-103	229.3601198	ENSG00000171611	PTCRA
3.252559345	4.608109726	27.51983172	4.29E-105	5.65E-103	229.224826	ENSG00000101003	GINS1
-1.863647314	1.297476538	-27.51332767	4.63E-105	6.06E-103	229.1500749	ENSG00000164849	GPR146
5.346082278	9.142164589	27.5057003	5.05E-105	6.59E-103	229.0624099	ENSG00000117394	SLC2A1
-2.020882356	1.006652526	-27.47783461	6.96E-105	9.04E-103	228.7421014	ENSG00000197245	FAM110D
3.527774926	4.790639175	27.35262974	2.95E-104	3.81E-102	227.3022458	ENSG00000066279	ASPM
-3.791682437	3.081525511	-27.34928915	3.06E-104	3.94E-102	227.2638144	ENSG00000105227	PRX
3.674752618	6.16014957	27.34734559	3.13E-104	4.01E-102	227.2414546	ENSG00000171848	RRM2
-2.982341911	0.835127732	-27.29006971	6.06E-104	7.72E-102	226.5824059	ENSG00000168631	MUCL3
3.640276922	4.406833566	27.25626587	8.96E-104	1.14E-101	226.1933366	ENSG00000186185	KIF18B
-5.015494525	1.949125976	-27.2534093	9.26E-104	1.17E-101	226.1604551	ENSG00000166292	TMEM100
2.945785875	5.003791845	27.25000019	9.63E-104	1.21E-101	226.1212127	ENSG00000169679	BUB1
3.485221663	4.486985482	27.24770251	9.89E-104	1.24E-101	226.0947635	ENSG00000178999	AURKB
-0.575457095	0.136308671	-27.22845569	1.23E-103	1.54E-101	225.8731949	ENSG00000204818	ADGRF5P2
3.068389113	5.168432626	27.2008522	1.70E-103	2.10E-101	225.5553819	ENSG00000237649	KIFC1
-3.940942214	1.429158282	-27.14507102	3.23E-103	3.98E-101	224.9129918	ENSG00000125872	LRRN4
-3.334278207	3.535610798	-27.13870854	3.48E-103	4.27E-101	224.8397069	ENSG00000169744	LDB2
-0.901006116	0.231534918	-27.13076051	3.81E-103	4.66E-101	224.7481555	ENSG00000225873	C3orf86
4.397834944	5.112400627	27.05124223	9.54E-103	1.16E-100	223.8319792	ENSG00000137203	TFAP2A
3.797183937	6.094486163	27.03661988	1.13E-102	1.37E-100	223.6634623	ENSG00000117724	CENPF
-3.019485036	2.555591761	-27.00273944	1.67E-102	2.02E-100	223.2729511	ENSG00000120279	MYCT1
-1.06196369	0.244510747	-26.99055507	1.92E-102	2.31E-100	223.1324943	ENSG00000280255	AC004947.2
-2.048303127	0.967781794	-26.91268659	4.73E-102	5.66E-100	222.2346356	ENSG00000129048	ACKR4
3.379635911	4.203367193	26.87098097	7.66E-102	9.12E-100	221.7535953	ENSG00000143228	NUF2
-3.412303082	1.434776274	-26.80038328	1.73E-101	2.05E-99	220.9390646	ENSG00000225342	LRRK2-DT
-3.781221027	2.829986005	-26.78314695	2.11E-101	2.50E-99	220.7401519	ENSG00000164035	EMCN
-2.997232699	1.333659812	-26.7258684	4.10E-101	4.82E-99	220.0790104	ENSG00000133116	KL
-2.710733323	1.941854541	-26.72091111	4.34E-101	5.08E-99	220.0217813	ENSG00000104967	NOVA2
-2.790166601	0.975621168	-26.69291192	6.01E-101	7.00E-99	219.698519	ENSG00000163492	CCDC141
-0.403174618	0.119427902	-26.68391926	6.67E-101	7.73E-99	219.5946852	ENSG00000257550	AC023509.2
-0.589698358	0.167031374	-26.6800785	6.97E-101	8.05E-99	219.5503362	ENSG00000266283	AC091588.3
-2.546054027	1.719087572	-26.65838927	8.96E-101	1.03E-98	219.2998767	ENSG00000101331	CCM2L
-2.990002509	0.782764052	-26.6519079	9.65E-101	1.11E-98	219.2250267	ENSG00000260908	AC009093.3
-1.655403311	0.339857926	-26.64028422	1.10E-100	1.26E-98	219.0907847	ENSG00000171819	ANGPTL7
-2.994563626	3.786140084	-26.63266643	1.21E-100	1.37E-98	219.0028025	ENSG00000095370	SH2D3C
-3.257976227	1.431711285	-26.60429429	1.67E-100	1.89E-98	218.6750865	ENSG00000214491	SEC14L6
-3.670492693	4.371372455	-26.59120245	1.95E-100	2.20E-98	218.5238517	ENSG00000127329	PTPRB
-0.722750359	0.136409263	-26.58348026	2.13E-100	2.39E-98	218.4346416	ENSG00000239268	AC092691.1
2.967793436	3.821057158	26.55631072	2.92E-100	3.26E-98	218.12074	ENSG00000091651	ORC6
-1.648733365	0.471060092	-26.55428352	2.99E-100	3.33E-98	218.0973171	ENSG00000143768	LEFTY2
-3.291535235	4.63971875	-26.52190911	4.35E-100	4.82E-98	217.7232221	ENSG00000139567	ACVRL1
-0.7758544	0.159371264	-26.50449775	5.32E-100	5.87E-98	217.5220044	ENSG00000234880	LINC00163
3.359084993	5.167055489	26.47024575	7.91E-100	8.69E-98	217.1261145	ENSG00000071539	TRIP13
-0.621679367	0.187607239	-26.46358818	8.54E-100	9.35E-98	217.0491577	ENSG00000272783	AC147067.2
-1.469918377	0.471305957	-26.45721791	9.20E-100	1.00E-97	216.9755194	ENSG00000137878	GCOM1
-1.854937279	0.521123329	-26.42546997	1.33E-99	1.44E-97	216.6084897	ENSG00000183379	SYNDIG1L
-3.698157195	4.862415824	-26.41906565	1.43E-99	1.55E-97	216.5344442	ENSG00000179776	CDH5
-0.693331921	0.216479839	-26.33366342	3.85E-99	4.15E-97	215.5468242	ENSG00000272473	AC006273.1
-1.978459655	0.601047557	-26.32940465	4.04E-99	4.34E-97	215.4975638	ENSG00000179133	C10orf67
-1.395437954	0.369044954	-26.31627039	4.71E-99	5.04E-97	215.3456364	ENSG00000244953	AC087521.1
-2.860241022	2.582344636	-26.28227335	6.98E-99	7.44E-97	214.9523405	ENSG00000132622	HSPA12B
3.243358988	4.300231572	26.27527575	7.57E-99	8.04E-97	214.8713808	ENSG00000127564	PKMYT1
-2.531082597	0.834236082	-26.26060492	8.98E-99	9.49E-97	214.7016362	ENSG00000141052	MYOCD
3.519973139	4.537169875	26.2582447	9.23E-99	9.72E-97	214.6743268	ENSG00000165304	MELK
-2.181289967	5.435494662	-26.24502247	1.08E-98	1.13E-96	214.5213313	ENSG00000138593	SECISBP2L
-0.945752161	0.369332506	-26.24469747	1.08E-98	1.13E-96	214.5175705	ENSG00000255471	AP001528.1
3.176602092	3.801594359	26.221884	1.41E-98	1.46E-96	214.2535717	ENSG00000118193	KIF14
2.771205526	7.074409594	26.21386021	1.54E-98	1.60E-96	214.1607134	ENSG00000104738	MCM4
-2.631379252	1.373813524	-26.21210936	1.58E-98	1.63E-96	214.1404507	ENSG00000154678	PDE1C
-0.704164685	0.225857483	-26.15963929	2.90E-98	2.98E-96	213.5331333	ENSG00000238078	LINC01352
-4.841474698	2.974165505	-26.14202049	3.55E-98	3.64E-96	213.3291715	ENSG00000168477	TNXB
-2.009799499	0.423723311	-26.13195538	3.99E-98	4.08E-96	213.2126469	ENSG00000163501	IHH
-1.577856652	0.624033379	-26.076776	7.57E-98	7.71E-96	212.5737382	ENSG00000204176	SYT15
3.106208977	4.638928053	26.05321449	9.95E-98	1.01E-95	212.300878	ENSG00000167513	CDT1
2.736783912	4.147475644	26.04956972	1.04E-97	1.05E-95	212.2586663	ENSG00000137812	KNL1
-4.266703014	2.139370294	-26.0382354	1.18E-97	1.19E-95	212.1273943	ENSG00000141338	ABCA8
-3.212974976	4.624647952	-26.0279764	1.33E-97	1.34E-95	212.0085709	ENSG00000149564	ESAM
2.808427518	5.310768266	26.01109871	1.62E-97	1.62E-95	211.8130761	ENSG00000122952	ZWINT
2.780060007	3.416148659	25.99837733	1.88E-97	1.87E-95	211.6657145	ENSG00000165480	SKA3
2.537777362	4.082965066	25.99661095	1.92E-97	1.90E-95	211.6452525	ENSG00000123473	STIL
-2.442789066	0.737495988	-25.95305035	3.18E-97	3.15E-95	211.1405923	ENSG00000111339	ART4
-7.30812333	2.93560579	-25.94645405	3.44E-97	3.38E-95	211.0641644	ENSG00000066405	CLDN18
3.05676056	4.474365273	25.94471841	3.51E-97	3.44E-95	211.0440541	ENSG00000077152	UBE2T
3.174377218	4.413068104	25.90468423	5.58E-97	5.46E-95	210.5801505	ENSG00000276043	UHRF1
-2.429523127	1.931432938	-25.89395382	6.32E-97	6.16E-95	210.4557968	ENSG00000091106	NLRC4
-2.945100935	1.811460528	-25.88453186	7.06E-97	6.85E-95	210.3466019	ENSG00000047648	ARHGAP6
-0.562992935	0.095863146	-25.85752245	9.65E-97	9.34E-95	210.0335557	ENSG00000225683	PACRG-AS3
-0.441734598	0.115339692	-25.84950957	1.06E-96	1.02E-94	209.9406777	ENSG00000257002	AP000438.1
-2.190122748	0.961565218	-25.8245375	1.42E-96	1.36E-94	209.6512047	ENSG00000233117	LINC00702
2.993344376	4.492213912	25.76839402	2.72E-96	2.60E-94	209.0002904	ENSG00000135476	ESPL1
-1.785402739	0.354614914	-25.76221773	2.92E-96	2.79E-94	208.928675	ENSG00000120907	ADRA1A
-2.666343706	0.547155103	-25.74408598	3.61E-96	3.43E-94	208.7184235	ENSG00000091583	APOH
-4.172398762	4.578322229	-25.74174949	3.71E-96	3.51E-94	208.6913291	ENSG00000164741	DLC1
-2.834134012	1.012027062	-25.69676818	6.25E-96	5.90E-94	208.1696672	ENSG00000205038	PKHD1L1
-2.424972367	1.361464787	-25.69627662	6.29E-96	5.91E-94	208.1639659	ENSG00000183807	FAM162B
-2.284113988	4.178810536	-25.68114889	7.49E-96	7.03E-94	207.9885043	ENSG00000109762	SNX25
-1.365397836	0.283574565	-25.67020411	8.51E-96	7.95E-94	207.8615529	ENSG00000233760	AC004947.1
2.754689463	4.825240858	25.64377519	1.16E-95	1.08E-93	207.5549751	ENSG00000087586	AURKA
-2.240765222	0.533844774	-25.61148953	1.68E-95	1.56E-93	207.1804168	ENSG00000243961	PARAL1
-3.140709609	0.788930323	-25.57706715	2.51E-95	2.32E-93	206.7810197	ENSG00000180440	SERTM1
2.99981623	4.129335615	25.57256277	2.65E-95	2.44E-93	206.7287523	ENSG00000080986	NDC80
-0.550875206	0.136975559	-25.56638655	2.85E-95	2.61E-93	206.657084	ENSG00000248491	AC093772.1
-0.444529254	0.12538908	-25.54774216	3.53E-95	3.24E-93	206.4407264	ENSG00000279526	AC011239.2
-2.09683363	0.717393309	-25.54403504	3.69E-95	3.37E-93	206.3977056	ENSG00000161640	SIGLEC11
3.009050222	3.804542642	25.5347059	4.11E-95	3.74E-93	206.2894392	ENSG00000065328	MCM10
-1.547811739	0.39946114	-25.52850397	4.42E-95	4.01E-93	206.2174627	ENSG00000114113	RBP2
-0.787797119	0.169601422	-25.52206347	4.76E-95	4.30E-93	206.1427156	ENSG00000187151	ANGPTL5
-1.923280938	0.785257219	-25.5182579	4.98E-95	4.48E-93	206.0985482	ENSG00000140090	SLC24A4
3.22753699	3.857379972	25.4886366	7.03E-95	6.31E-93	205.7547427	ENSG00000051341	POLQ
-0.373442479	0.121939991	-25.45331629	1.06E-94	9.48E-93	205.3447429	ENSG00000254847	AC009806.1
-2.699921948	1.059707108	-25.42951585	1.40E-94	1.25E-92	205.0684373	ENSG00000186188	FFAR4
-2.165257598	1.364699794	-25.42379696	1.49E-94	1.33E-92	205.0020419	ENSG00000167874	TMEM88
-2.014376313	1.744773088	-25.41826992	1.59E-94	1.41E-92	204.9378724	ENSG00000260461	AL133355.1
-3.155239632	3.157953994	-25.41304547	1.69E-94	1.50E-92	204.8772149	ENSG00000154721	JAM2
-4.48212873	2.260507152	-25.39249061	2.15E-94	1.89E-92	204.638556	ENSG00000136546	SCN7A
-1.40564968	0.46574789	-25.35993221	3.14E-94	2.76E-92	204.2604915	ENSG00000230018	PPIAP39
-1.39994878	0.586031737	-25.34993714	3.53E-94	3.09E-92	204.1444214	ENSG00000248441	LINC01197
-0.750397134	0.115339268	-25.32336633	4.81E-94	4.19E-92	203.8358427	ENSG00000253959	LINC01863
-2.477378986	0.862538292	-25.31525146	5.28E-94	4.59E-92	203.7415956	ENSG00000117834	SLC5A9
-0.785924972	0.291027251	-25.3045897	5.98E-94	5.18E-92	203.6177647	ENSG00000260105	AOC4P
-1.415745229	0.197858567	-25.27766206	8.18E-94	7.07E-92	203.3049944	ENSG00000231698	AP002856.2
2.469701942	4.52535585	25.21051188	1.79E-93	1.54E-91	202.524911	ENSG00000149554	CHEK1
-2.357843969	3.06345171	-25.19772173	2.08E-93	1.78E-91	202.3763088	ENSG00000106992	AK1
-3.589273421	1.994003447	-25.19266834	2.20E-93	1.88E-91	202.3175943	ENSG00000154330	PGM5
-2.622655885	1.715215877	-25.13836468	4.14E-93	3.53E-91	201.6865912	ENSG00000172159	FRMD3
3.022136799	5.695757409	25.13704733	4.21E-93	3.58E-91	201.6712824	ENSG00000170312	CDK1
-0.646468943	0.181121509	-25.13366636	4.38E-93	3.71E-91	201.6319922	ENSG00000250410	AC112722.1
-0.406191338	0.138997326	-25.09711653	6.70E-93	5.66E-91	201.2072211	ENSG00000279447	AL118508.3
-3.441453283	3.406414164	-25.0964896	6.75E-93	5.68E-91	201.1999347	ENSG00000122679	RAMP3
-0.34237529	0.110079238	-25.0937065	6.97E-93	5.85E-91	201.1675884	ENSG00000242324	AL049634.1
-0.586354468	0.207013428	-25.08676491	7.56E-93	6.33E-91	201.0869092	ENSG00000230498	AL035409.1
-5.008706662	2.701703864	-25.08335063	7.86E-93	6.56E-91	201.0472258	ENSG00000142748	FCN3
-4.09694919	2.331819119	-25.0423422	1.27E-92	1.05E-90	200.5705628	ENSG00000135063	FAM189A2
-5.133341442	3.32087764	-25.04013361	1.30E-92	1.08E-90	200.5448895	ENSG00000007402	CACNA2D2
-2.611897323	1.226327047	-25.03948161	1.31E-92	1.08E-90	200.5373105	ENSG00000162687	KCNT2
-3.807308681	2.535679528	-25.01388021	1.77E-92	1.46E-90	200.2396999	ENSG00000133800	LYVE1
-3.137773267	3.970840255	-24.95528394	3.50E-92	2.87E-90	199.5584487	ENSG00000176435	CLEC14A
-4.227412204	5.154081558	-24.9298319	4.70E-92	3.85E-90	199.2625034	ENSG00000069122	ADGRF5
-0.572783363	0.191281881	-24.91982211	5.28E-92	4.32E-90	199.1461081	ENSG00000272839	AC011899.2
-1.64639776	5.006500117	-24.83665839	1.39E-91	1.13E-89	198.1789458	ENSG00000163788	SNRK
-3.542987894	2.700113573	-24.82975308	1.51E-91	1.23E-89	198.09863	ENSG00000169291	SHE
3.233467628	4.888844292	24.82858348	1.53E-91	1.24E-89	198.0850262	ENSG00000183856	IQGAP3
2.660519382	3.826204713	24.80965911	1.91E-91	1.54E-89	197.8649084	ENSG00000051180	RAD51
-3.241654292	4.159991813	-24.79967994	2.14E-91	1.73E-89	197.7488319	ENSG00000151718	WWC2
-0.800511892	0.300955165	-24.78250557	2.62E-91	2.10E-89	197.5490546	ENSG00000204581	ACOXL-AS1
2.698401336	5.11196969	24.77855718	2.74E-91	2.19E-89	197.5031246	ENSG00000164611	PTTG1
-3.154154942	2.97103886	-24.77622409	2.82E-91	2.25E-89	197.4759845	ENSG00000010319	SEMA3G
-0.549841618	0.160520216	-24.76606949	3.17E-91	2.52E-89	197.3578572	ENSG00000280304	AC104260.2
-3.713566609	4.002722245	-24.73772938	4.41E-91	3.50E-89	197.0281641	ENSG00000170989	S1PR1
-1.142431475	0.734867898	-24.73649332	4.48E-91	3.54E-89	197.0137839	ENSG00000267532	MIR497HG
-2.412096415	1.686989433	-24.69825925	6.99E-91	5.51E-89	196.5689519	ENSG00000171777	RASGRP4
-1.250543712	0.441393731	-24.68877295	7.81E-91	6.14E-89	196.4585778	ENSG00000113303	BTNL8
2.904597687	4.935040956	24.6796586	8.68E-91	6.81E-89	196.3525289	ENSG00000164109	MAD2L1
-1.975875516	0.46759033	-24.67036829	9.68E-91	7.57E-89	196.2444302	ENSG00000168539	CHRM1
-0.663404278	0.282131848	-24.65590651	1.15E-90	8.93E-89	196.0761535	ENSG00000260468	LINC01290
-2.817449969	0.981179718	-24.64530373	1.30E-90	1.01E-88	195.9527764	ENSG00000018625	ATP1A2
3.050867089	6.858391495	24.62322312	1.68E-90	1.30E-88	195.6958298	ENSG00000073111	MCM2
-2.861680026	1.212612446	-24.58921869	2.49E-90	1.93E-88	195.3001032	ENSG00000135773	CAPN9
-3.190142919	1.632620615	-24.56358449	3.36E-90	2.59E-88	195.0017652	ENSG00000135917	SLC19A3
2.867024152	3.508137191	24.55384929	3.77E-90	2.90E-88	194.8884597	ENSG00000154839	SKA1
-1.659803456	0.449953301	-24.54947519	3.96E-90	3.04E-88	194.8375499	ENSG00000223914	LINC02471
-0.844007992	0.223238212	-24.53664896	4.60E-90	3.52E-88	194.6882636	ENSG00000226252	AL135960.1
-2.482801654	1.369271117	-24.53272075	4.82E-90	3.67E-88	194.6425418	ENSG00000233038	PTPRN2-AS1
-1.6614229	0.715571643	-24.51553602	5.89E-90	4.48E-88	194.4425181	ENSG00000280399	AC022497.1
2.715939549	5.82824438	24.51265159	6.09E-90	4.62E-88	194.4089438	ENSG00000140525	FANCI
-2.736507916	0.751184564	-24.50890665	6.36E-90	4.81E-88	194.3653529	ENSG00000147655	RSPO2
-4.02425401	2.045881621	-24.483201	8.59E-90	6.47E-88	194.0661311	ENSG00000268388	FENDRR
-4.180047542	2.715330565	-24.46038308	1.12E-89	8.43E-88	193.80051	ENSG00000111452	ADGRD1
-2.349180102	0.793226891	-24.43625148	1.48E-89	1.11E-87	193.5195829	ENSG00000276409	CCL14
-0.997903231	0.217099548	-24.41896332	1.82E-89	1.36E-87	193.3183151	ENSG00000170367	CST5
-1.64997373	0.322613328	-24.41669912	1.86E-89	1.39E-87	193.2919548	ENSG00000100012	SEC14L3
-2.722980162	3.612708703	-24.40766989	2.07E-89	1.54E-87	193.1868338	ENSG00000185010	F8
-4.14064243	5.384420088	-24.40043897	2.25E-89	1.67E-87	193.1026479	ENSG00000138821	SLC39A8
-0.709076016	0.16086721	-24.37798871	2.93E-89	2.17E-87	192.8412634	ENSG00000257604	AC027288.2
-1.152645376	0.512622659	-24.37729271	2.95E-89	2.18E-87	192.8331599	ENSG00000179256	SMCO3
-2.525720139	0.960782805	-24.36171554	3.54E-89	2.61E-87	192.6517907	ENSG00000144891	AGTR1
-1.10961023	0.415971135	-24.32965956	5.15E-89	3.78E-87	192.2785377	ENSG00000030304	MUSK
-2.680729266	1.248552296	-24.30466561	6.89E-89	5.05E-87	191.9874982	ENSG00000235997	LINC01936
-3.826239812	1.326717256	-24.30038712	7.25E-89	5.29E-87	191.9376764	ENSG00000168079	SCARA5
-3.076399931	6.306217952	-24.2938627	7.82E-89	5.69E-87	191.8617007	ENSG00000136153	LMO7
-1.906828033	0.9465217	-24.28911636	8.26E-89	6.00E-87	191.8064298	ENSG00000254109	RBPMS-AS1
-2.293634007	0.925031517	-24.26578992	1.08E-88	7.86E-87	191.5347881	ENSG00000163239	TDRD10
3.455385972	6.524831035	24.23071162	1.63E-88	1.18E-86	191.1262728	ENSG00000148773	MKI67
3.219468363	6.44447584	24.22296747	1.79E-88	1.29E-86	191.0360826	ENSG00000167900	TK1
-2.663636433	5.396815185	-24.19520625	2.47E-88	1.78E-86	190.7127593	ENSG00000111077	TNS2
-4.384756541	4.55527397	-24.1258353	5.56E-88	3.98E-86	189.9047624	ENSG00000022267	FHL1
-3.106631745	2.218646228	-24.07934199	9.56E-88	6.83E-86	189.3631849	ENSG00000046889	PREX2
-5.277069475	4.430051938	-24.07640269	9.90E-88	7.05E-86	189.3289451	ENSG00000099994	SUSD2
-1.775899521	5.310048097	-24.07543765	1.00E-87	7.12E-86	189.3177034	ENSG00000144791	LIMD1
2.613002168	4.572766171	24.06473552	1.13E-87	8.04E-86	189.1930338	ENSG00000119969	HELLS
-0.613640407	0.255780374	-24.05096056	1.33E-87	9.42E-86	189.0325658	ENSG00000102145	GATA1
-2.815003481	1.638170928	-24.0462431	1.41E-87	9.93E-86	188.9776102	ENSG00000162367	TAL1
-3.07273349	0.84177405	-24.03353249	1.63E-87	1.15E-85	188.8295374	ENSG00000134216	CHIA
2.601112666	4.804668961	24.02789179	1.74E-87	1.22E-85	188.7638251	ENSG00000198826	ARHGAP11A
-2.811982773	4.277144119	-24.01713178	1.98E-87	1.38E-85	188.6384729	ENSG00000198873	GRK5
-0.548231107	0.1099401	-24.00066535	2.40E-87	1.67E-85	188.4466386	ENSG00000257520	SFTA3
-0.667509201	0.173301717	-23.97108609	3.38E-87	2.36E-85	188.1020293	ENSG00000197320	AC060834.1
-3.486438851	2.710239212	-23.96020076	3.84E-87	2.67E-85	187.975208	ENSG00000279117	AP001972.5
2.655444743	3.624418925	23.94880405	4.39E-87	3.04E-85	187.842427	ENSG00000085840	ORC1
-2.845068372	2.109468149	-23.9391461	4.91E-87	3.40E-85	187.7299025	ENSG00000267107	PCAT19
-2.208552759	8.355564963	-23.89951859	7.80E-87	5.38E-85	187.2681901	ENSG00000115306	SPTBN1
-1.865415135	0.560628882	-23.89499772	8.23E-87	5.66E-85	187.2155148	ENSG00000251664	PCDHA12
-2.472009358	0.884444276	-23.89246422	8.47E-87	5.81E-85	187.1859953	ENSG00000134962	KLB
-3.604771999	2.240678402	-23.87404917	1.05E-86	7.19E-85	186.9714271	ENSG00000004776	HSPB6
2.976263063	5.211830071	23.87079312	1.09E-86	7.45E-85	186.933488	ENSG00000076382	SPAG5
-0.879426677	0.15843761	-23.86178298	1.21E-86	8.26E-85	186.8285018	ENSG00000267774	AC010776.2
-3.788473014	1.25118607	-23.85587654	1.30E-86	8.82E-85	186.7596794	ENSG00000259974	LINC00261
-0.745828712	0.186179029	-23.85446739	1.32E-86	8.95E-85	186.7432597	ENSG00000233746	LINC00656
-1.201102861	0.434236265	-23.84261236	1.52E-86	1.03E-84	186.6051224	ENSG00000179766	ATP8B5P
-1.497483239	0.487449338	-23.80795902	2.27E-86	1.53E-84	186.2013247	ENSG00000144230	GPR17
-1.072613506	0.838911116	-23.7818713	3.08E-86	2.07E-84	185.897329	ENSG00000236914	LINC01852
-1.286932593	0.220010954	-23.77156524	3.48E-86	2.33E-84	185.7772321	ENSG00000206172	HBA1
-1.740966099	0.626758292	-23.76424756	3.79E-86	2.53E-84	185.6919582	ENSG00000142405	NLRP12
-0.305602109	0.079100583	-23.76023076	3.97E-86	2.65E-84	185.6451498	ENSG00000254429	AP001972.1
-1.295469151	0.376374249	-23.7475085	4.60E-86	3.07E-84	185.4968939	ENSG00000262097	LINC02185
2.689980489	3.361715852	23.72027825	6.33E-86	4.21E-84	185.1795671	ENSG00000184661	CDCA2
-2.729533419	3.883612432	-23.71213215	6.96E-86	4.61E-84	185.0846354	ENSG00000070778	PTPN21
-0.519916761	0.160517601	-23.70856305	7.26E-86	4.80E-84	185.0430422	ENSG00000226822	LINC02785
-3.208632923	4.908548697	-23.66704684	1.18E-85	7.77E-84	184.5592167	ENSG00000144655	CSRNP1
-2.238963711	0.769140332	-23.66194225	1.25E-85	8.23E-84	184.4997274	ENSG00000143171	RXRG
-0.346751808	0.076107698	-23.65147163	1.41E-85	9.28E-84	184.3777011	ENSG00000267690	LDLRAD4-AS1
2.818919432	3.482990512	23.64995076	1.44E-85	9.42E-84	184.3599766	ENSG00000035499	DEPDC1B
-1.056046373	0.262870542	-23.49986211	8.30E-85	5.43E-83	182.6107325	ENSG00000228113	AC003991.1
-2.295747378	1.349756232	-23.47691224	1.09E-84	7.08E-83	182.3432463	ENSG00000160801	PTH1R
3.174708624	3.92106506	23.41072852	2.35E-84	1.53E-82	181.5718468	ENSG00000140534	TICRR
-0.522156686	0.119338094	-23.40692785	2.46E-84	1.60E-82	181.527548	ENSG00000279017	AC098476.1
-3.336521744	3.419566246	-23.39280374	2.90E-84	1.88E-82	181.3629233	ENSG00000171115	GIMAP8
-2.581747451	1.940330956	-23.39076055	2.97E-84	1.92E-82	181.3391088	ENSG00000131055	COX4I2
-1.27800287	0.422592739	-23.36764486	3.89E-84	2.51E-82	181.0696809	ENSG00000229155	LINC02038
-1.607158589	0.496530279	-23.33984883	5.38E-84	3.46E-82	180.7456993	ENSG00000167210	LOXHD1
-2.913194117	3.010776306	-23.33514646	5.69E-84	3.65E-82	180.6908898	ENSG00000130052	STARD8
-0.895688193	0.305772203	-23.32118476	6.69E-84	4.28E-82	180.5281562	ENSG00000237813	AC002066.1
-4.327691561	2.151278697	-23.30957112	7.67E-84	4.89E-82	180.3927907	ENSG00000188536	HBA2
-3.181344328	3.852814437	-23.30678767	7.92E-84	5.04E-82	180.3603475	ENSG00000072163	LIMS2
-0.567201986	0.22869013	-23.27849501	1.10E-83	7.00E-82	180.0305753	ENSG00000277351	AC013553.3
-2.650918421	2.072880846	-23.23877282	1.75E-83	1.11E-81	179.5675832	ENSG00000133246	PRAM1
3.084493151	4.924518699	23.22720131	2.01E-83	1.27E-81	179.4327087	ENSG00000160957	RECQL4
-1.390252665	0.410109427	-23.19292015	3.00E-83	1.89E-81	179.0331371	ENSG00000259925	AC130456.2
-3.46807262	1.225217706	-23.18507642	3.28E-83	2.07E-81	178.9417131	ENSG00000109906	ZBTB16
-0.406117652	0.115573555	-23.17901981	3.52E-83	2.21E-81	178.8711192	ENSG00000259504	AC026992.1
-1.463467514	0.944410072	-23.15660275	4.58E-83	2.87E-81	178.6098339	ENSG00000258818	RNASE4
2.648564393	8.371269717	23.15411893	4.71E-83	2.95E-81	178.5808834	ENSG00000137309	HMGA1
2.298281335	3.145593124	23.14890179	5.01E-83	3.12E-81	178.5200745	ENSG00000102384	CENPI
3.091396906	3.855532877	23.13951664	5.59E-83	3.48E-81	178.4106851	ENSG00000168078	PBK
-1.758831297	1.058180098	-23.12198028	6.86E-83	4.26E-81	178.2062891	ENSG00000145861	C1QTNF2
2.24313278	2.740719902	23.10608815	8.26E-83	5.12E-81	178.0210584	ENSG00000129810	SGO1
-2.707726625	5.511467881	-23.10125114	8.74E-83	5.40E-81	177.9646809	ENSG00000197256	KANK2
-2.088626061	0.829635168	-23.09282149	9.64E-83	5.95E-81	177.8664297	ENSG00000170011	MYRIP
-0.666141958	0.18903134	-23.08041813	1.11E-82	6.86E-81	177.7218636	ENSG00000262294	AC129507.2
-2.790584612	2.834409605	-23.04118917	1.76E-82	1.08E-80	177.264639	ENSG00000241399	CD302
-0.499544931	0.087739398	-23.02294505	2.18E-82	1.34E-80	177.0520011	ENSG00000177725	AC105206.1
2.937717613	4.29333173	22.99524804	3.01E-82	1.84E-80	176.729192	ENSG00000131153	GINS2
-1.876106177	0.498761905	-22.9682089	4.13E-82	2.52E-80	176.4140547	ENSG00000253288	AC046195.1
-1.141205401	0.298173375	-22.96042962	4.53E-82	2.75E-80	176.3233892	ENSG00000272789	AC010976.2
-3.284181285	6.965908798	-22.93400283	6.16E-82	3.74E-80	176.0153949	ENSG00000261371	PECAM1
-2.788054774	0.728884173	-22.93295708	6.24E-82	3.78E-80	176.0032072	ENSG00000072657	TRHDE
-0.662711519	0.128182469	-22.89942568	9.23E-82	5.58E-80	175.6124192	ENSG00000253821	AC090796.1
-3.299690601	3.914165572	-22.89848342	9.33E-82	5.63E-80	175.6014378	ENSG00000137486	ARRB1
-3.087533329	1.178611443	-22.84658344	1.71E-81	1.03E-79	174.9965941	ENSG00000139874	SSTR1
-3.183992243	3.494019147	-22.83423968	1.98E-81	1.19E-79	174.8527432	ENSG00000127528	KLF2
2.78241292	4.855253831	22.82316406	2.25E-81	1.35E-79	174.7236721	ENSG00000105011	ASF1B
2.856481985	5.460719475	22.80709487	2.71E-81	1.62E-79	174.53641	ENSG00000163918	RFC4
-4.224403037	2.257321867	-22.79500752	3.13E-81	1.86E-79	174.3955519	ENSG00000165072	MAMDC2
3.82305999	9.515006767	22.77814544	3.81E-81	2.26E-79	174.199055	ENSG00000096696	DSP
2.544353077	4.092148949	22.75448578	5.02E-81	2.98E-79	173.9233497	ENSG00000138778	CENPE
-3.347194108	3.464060819	-22.72576159	7.02E-81	4.16E-79	173.5886363	ENSG00000170271	FAXDC2
-1.743511969	5.532146989	-22.72404142	7.16E-81	4.23E-79	173.5685922	ENSG00000160408	ST6GALNAC6
-4.054471156	2.416901898	-22.71193827	8.25E-81	4.86E-79	173.4275614	ENSG00000168874	ATOH8
-2.621890116	1.39856166	-22.70254873	9.20E-81	5.42E-79	173.3181521	ENSG00000257542	OR7E47P
2.395441283	3.578120047	22.68699376	1.10E-80	6.48E-79	173.1369038	ENSG00000163808	KIF15
-3.903231442	1.483566533	-22.67444507	1.28E-80	7.49E-79	172.9906875	ENSG00000116690	PRG4
-4.52851068	2.375845639	-22.66226488	1.47E-80	8.61E-79	172.8487669	ENSG00000175084	DES
-3.649269052	2.952278287	-22.64745184	1.75E-80	1.02E-78	172.6761717	ENSG00000077943	ITGA8
-0.897728096	0.288382369	-22.61624151	2.52E-80	1.47E-78	172.3125324	ENSG00000225101	OR52K3P
-2.257240314	1.491462818	-22.60939712	2.73E-80	1.59E-78	172.2327886	ENSG00000163106	HPGDS
-3.588503875	1.381535614	-22.60886655	2.75E-80	1.59E-78	172.2266071	ENSG00000275410	HNF1B
-1.295391783	0.299306945	-22.60381214	2.91E-80	1.69E-78	172.1677187	ENSG00000158578	ALAS2
-0.408081371	0.165354609	-22.59046564	3.41E-80	1.97E-78	172.0122222	ENSG00000200253	RNU6-529P
-2.77978724	3.589701117	-22.55366716	5.23E-80	3.02E-78	171.5835071	ENSG00000113555	PCDH12
-2.74980191	1.862771552	-22.55042947	5.44E-80	3.13E-78	171.5457879	ENSG00000165495	PKNOX2
-3.206289146	3.938155448	-22.54997064	5.47E-80	3.14E-78	171.5404426	ENSG00000127920	GNG11
-2.011195498	1.539188164	-22.54883426	5.54E-80	3.17E-78	171.5272037	ENSG00000261269	AC093278.2
-1.19486012	0.282757547	-22.54255943	5.96E-80	3.41E-78	171.4541025	ENSG00000163737	PF4
-1.366745177	0.412839564	-22.53459948	6.54E-80	3.73E-78	171.3613706	ENSG00000225670	CADM3-AS1
-1.417626061	0.416673331	-22.52623303	7.21E-80	4.10E-78	171.2639041	ENSG00000221986	MYBPHL
-2.787793694	2.107291927	-22.51286298	8.43E-80	4.79E-78	171.1081499	ENSG00000167261	DPEP2
-1.014030642	0.437646708	-22.51180185	8.53E-80	4.84E-78	171.0957884	ENSG00000279805	Z95114.3
-1.16711145	0.429115788	-22.50094281	9.69E-80	5.48E-78	170.9692886	ENSG00000262185	LINC02861
-3.895594237	1.834958417	-22.49033358	1.10E-79	6.19E-78	170.8457009	ENSG00000115602	IL1RL1
-3.521220898	7.864154119	-22.48600369	1.15E-79	6.50E-78	170.7952622	ENSG00000116016	EPAS1
-0.445722242	0.084311832	-22.48514053	1.16E-79	6.55E-78	170.7852074	ENSG00000243384	AC119424.1
-3.617489238	1.582382569	-22.4816225	1.21E-79	6.81E-78	170.7442263	ENSG00000106809	OGN
-2.81765775	2.066640614	-22.47629766	1.29E-79	7.23E-78	170.6821984	ENSG00000125966	MMP24
-3.561743105	1.928466964	-22.47245788	1.35E-79	7.55E-78	170.63747	ENSG00000144218	AFF3
3.143396463	3.755981902	22.46791037	1.42E-79	7.94E-78	170.5844978	ENSG00000165891	E2F7
-1.628139532	0.690698855	-22.46678051	1.44E-79	8.03E-78	170.5713365	ENSG00000163827	LRRC2
-0.558766224	0.17958135	-22.46492479	1.48E-79	8.19E-78	170.5497201	ENSG00000259351	AC015914.1
-2.660501726	1.459450309	-22.46138058	1.54E-79	8.52E-78	170.5084354	ENSG00000175556	LONRF3
2.632125581	3.73109491	22.45669906	1.62E-79	8.98E-78	170.4539031	ENSG00000161888	SPC24
2.505943627	3.043401018	22.45177999	1.72E-79	9.49E-78	170.3966042	ENSG00000162062	TEDC2
-0.340791682	0.083546267	-22.44884288	1.78E-79	9.80E-78	170.362392	ENSG00000124003	MOGAT1
-2.002808294	1.198124469	-22.4435882	1.89E-79	1.04E-77	170.3011845	ENSG00000178175	ZNF366
-2.108987769	4.010570145	-22.43656204	2.05E-79	1.13E-77	170.2193434	ENSG00000171132	PRKCE
-3.12716038	1.681014722	-22.430505	2.20E-79	1.21E-77	170.1487913	ENSG00000115361	ACADL
-2.179526664	0.749364808	-22.42335419	2.40E-79	1.31E-77	170.0655001	ENSG00000077522	ACTN2
-2.659293375	3.089988411	-22.41397727	2.67E-79	1.46E-77	169.956281	ENSG00000126785	RHOJ
-2.972865765	7.710403354	-22.39425473	3.37E-79	1.83E-77	169.7265653	ENSG00000213853	EMP2
-0.398722616	0.125648019	-22.39333591	3.40E-79	1.85E-77	169.7158636	ENSG00000185271	KLHL33
-2.841623687	2.551461727	-22.37889896	4.03E-79	2.18E-77	169.5477163	ENSG00000181409	AATK
-1.713592314	5.781398923	-22.3667892	4.64E-79	2.51E-77	169.4066771	ENSG00000068001	HYAL2
-2.237305319	1.434563566	-22.35952813	5.05E-79	2.73E-77	169.3221108	ENSG00000126218	F10
-2.995394357	3.30748657	-22.34817381	5.76E-79	3.11E-77	169.1898745	ENSG00000112137	PHACTR1
-2.437324239	2.728385532	-22.34653208	5.88E-79	3.16E-77	169.1707546	ENSG00000129467	ADCY4
-2.259532791	5.55341173	-22.34428906	6.03E-79	3.24E-77	169.144632	ENSG00000109501	WFS1
2.819629692	3.437100246	22.34123425	6.25E-79	3.35E-77	169.1090553	ENSG00000129195	PIMREG
-2.384883353	3.141017604	-22.33848387	6.45E-79	3.45E-77	169.0770242	ENSG00000185291	IL3RA
-2.905014977	2.217843663	-22.33534712	6.69E-79	3.57E-77	169.0404938	ENSG00000186417	GLDN
3.3148325	5.352131851	22.33322904	6.86E-79	3.65E-77	169.0158267	ENSG00000101447	FAM83D
-2.963660558	4.114019816	-22.30671722	9.35E-79	4.97E-77	168.7070802	ENSG00000066056	TIE1
-6.082225772	3.124873236	-22.29909856	1.02E-78	5.42E-77	168.618359	ENSG00000196616	ADH1B
4.138759706	4.08224548	22.29392088	1.09E-78	5.75E-77	168.5580644	ENSG00000261116	AL049555.1
-2.57760158	1.437004974	-22.27536684	1.35E-78	7.12E-77	168.3420057	ENSG00000182575	NXPH3
2.43927164	3.433379231	22.22769573	2.35E-78	1.24E-76	167.7869201	ENSG00000164045	CDC25A
-0.304219027	0.090125381	-22.22575732	2.41E-78	1.27E-76	167.7643503	ENSG00000204978	ERICH4
2.517952462	3.604168474	22.22202871	2.51E-78	1.32E-76	167.7209365	ENSG00000136492	BRIP1
2.259338566	2.570310141	22.21433088	2.75E-78	1.44E-76	167.6313086	ENSG00000158402	CDC25C
-4.416662967	3.68247538	-22.20983744	2.90E-78	1.52E-76	167.578991	ENSG00000175445	LPL
2.191266269	4.650067582	22.19843204	3.31E-78	1.73E-76	167.4461986	ENSG00000162063	CCNF
-3.09273778	6.06032113	-22.19468569	3.46E-78	1.80E-76	167.4025809	ENSG00000092964	DPYSL2
2.64233906	3.386389836	22.18396142	3.92E-78	2.04E-76	167.2777229	ENSG00000196584	XRCC2
-1.715316347	6.30115136	-22.17881396	4.16E-78	2.16E-76	167.2177943	ENSG00000119280	C1orf198
2.087963192	5.761893139	22.17578256	4.31E-78	2.23E-76	167.1825019	ENSG00000161800	RACGAP1
6.007711906	6.523424132	22.16379471	4.96E-78	2.57E-76	167.0429386	ENSG00000206075	SERPINB5
3.498119063	4.91413347	22.14813504	5.95E-78	3.07E-76	166.8606332	ENSG00000227036	LINC00511
2.673706056	4.852575204	22.14439127	6.22E-78	3.20E-76	166.8170502	ENSG00000106462	EZH2
-2.779749069	5.010281987	-22.143722	6.26E-78	3.22E-76	166.809259	ENSG00000174059	CD34
-2.29136972	1.298212456	-22.13260772	7.13E-78	3.66E-76	166.6798749	ENSG00000082175	PGR
2.422374451	4.224519169	22.11737369	8.52E-78	4.37E-76	166.502537	ENSG00000163507	CIP2A
2.495080699	4.629477501	22.09549349	1.10E-77	5.63E-76	166.2478427	ENSG00000068489	PRR11
-2.143100499	5.176555782	-22.08587923	1.23E-77	6.28E-76	166.1359329	ENSG00000148158	SNX30
-0.398112375	0.124911922	-22.054904	1.77E-77	9.00E-76	165.7753996	ENSG00000276668	AC104237.3
-3.301825575	6.995691414	-22.05243363	1.82E-77	9.25E-76	165.746647	ENSG00000079308	TNS1
-2.112873401	0.373968123	-22.00414522	3.19E-77	1.62E-75	165.1846564	ENSG00000034971	MYOC
-0.943985988	0.415467892	-21.99232682	3.66E-77	1.86E-75	165.0471218	ENSG00000160808	MYL3
4.080776537	5.65872178	21.9863337	3.93E-77	1.99E-75	164.9773795	ENSG00000085552	IGSF9
-2.606158623	4.033650824	-21.94060564	6.70E-77	3.38E-75	164.4452752	ENSG00000174804	FZD4
-0.328837601	0.104499599	-21.90999744	9.57E-77	4.82E-75	164.0891462	ENSG00000275178	AC018529.1
3.914193296	5.71993406	21.88579863	1.27E-76	6.39E-75	163.8076122	ENSG00000135069	PSAT1
-1.263671892	0.501831472	-21.85889274	1.74E-76	8.72E-75	163.4946059	ENSG00000234350	AC007405.1
-2.930183689	2.954597411	-21.8150501	2.90E-76	1.45E-74	162.98462	ENSG00000103241	FOXF1
-3.696900252	3.430203127	-21.8104864	3.05E-76	1.53E-74	162.931538	ENSG00000124920	MYRF
-2.521321818	1.811828936	-21.80234262	3.36E-76	1.68E-74	162.8368165	ENSG00000126759	CFP
-2.581618779	1.154086961	-21.76580324	5.14E-76	2.56E-74	162.4118503	ENSG00000178568	ERBB4
-0.417371548	0.205874184	-21.76147958	5.41E-76	2.69E-74	162.3615677	ENSG00000271871	AC005740.4
-0.774908064	0.402297383	-21.72798897	7.99E-76	3.97E-74	161.9721071	ENSG00000257038	AP002761.3
2.089066954	5.138505675	21.70820666	1.01E-75	4.99E-74	161.7420789	ENSG00000184445	KNTC1
2.93618155	4.492155343	21.67334848	1.51E-75	7.48E-74	161.3367844	ENSG00000166803	PCLAF
2.590650546	4.177315407	21.66629408	1.64E-75	8.10E-74	161.2547689	ENSG00000111247	RAD51AP1
2.072749933	6.031235754	21.66380745	1.69E-75	8.32E-74	161.2258594	ENSG00000111602	TIMELESS
-0.956081167	0.149320036	-21.66028321	1.76E-75	8.66E-74	161.1848871	ENSG00000124469	CEACAM8
2.997479604	6.606511042	21.64481921	2.11E-75	1.03E-73	161.0051105	ENSG00000006118	TMEM132A
-1.683232675	0.649991025	-21.63674888	2.31E-75	1.13E-73	160.9112926	ENSG00000099769	IGFALS
-1.558335924	0.813198768	-21.6139464	3.02E-75	1.48E-73	160.6462268	ENSG00000148483	TMEM236
-2.56562152	3.321482934	-21.59548044	3.74E-75	1.83E-73	160.4315857	ENSG00000161940	BCL6B
-2.644078353	1.240159193	-21.56877463	5.11E-75	2.49E-73	160.121192	ENSG00000146038	DCDC2
4.096531739	4.041335847	21.55979029	5.67E-75	2.76E-73	160.0167763	ENSG00000168143	FAM83B
-1.58925545	0.770673988	-21.55341088	6.11E-75	2.97E-73	159.9426371	ENSG00000242600	MBL1P
2.299552503	7.232612406	21.54930783	6.41E-75	3.11E-73	159.8949537	ENSG00000182481	KPNA2
-1.7758001	5.019981706	-21.53523712	7.55E-75	3.66E-73	159.7314372	ENSG00000121671	CRY2
1.988617809	3.654872046	21.52960318	8.06E-75	3.90E-73	159.6659671	ENSG00000142731	PLK4
2.639557229	3.999929588	21.51707513	9.33E-75	4.50E-73	159.5203878	ENSG00000072571	HMMR
2.415994307	3.41433255	21.49925898	1.15E-74	5.53E-73	159.3133709	ENSG00000125319	HROB
-1.872455871	0.759148362	-21.4952519	1.20E-74	5.78E-73	159.266812	ENSG00000131355	ADGRE3
-4.024780863	4.676995551	-21.49270833	1.24E-74	5.95E-73	159.2372582	ENSG00000131471	AOC3
2.187948521	3.851538946	21.48716333	1.32E-74	6.33E-73	159.1728317	ENSG00000171241	SHCBP1
-3.230510243	3.162928913	-21.48437188	1.36E-74	6.53E-73	159.1403988	ENSG00000006740	ARHGAP44
-3.79805399	2.210031244	-21.48224449	1.40E-74	6.68E-73	159.1156816	ENSG00000169031	COL4A3
2.296525528	3.179089596	21.46027082	1.81E-74	8.62E-73	158.8603908	ENSG00000152253	SPC25
-1.581504056	1.114081166	-21.45575455	1.90E-74	9.07E-73	158.8079233	ENSG00000226015	CCT8P1
-3.511338683	2.934728762	-21.45025282	2.03E-74	9.65E-73	158.7440084	ENSG00000106688	SLC1A1
-1.292389071	0.359992685	-21.41978688	2.90E-74	1.37E-72	158.3901028	ENSG00000205086	C2orf91
-2.864150598	1.594487391	-21.4174753	2.97E-74	1.41E-72	158.3632522	ENSG00000108823	SGCA
-1.764815984	6.887549719	-21.40273311	3.53E-74	1.67E-72	158.192017	ENSG00000111144	LTA4H
-2.298654538	0.806802182	-21.39969171	3.66E-74	1.73E-72	158.1566914	ENSG00000267607	AC011511.5
-2.429949356	3.498286084	-21.38961613	4.11E-74	1.94E-72	158.0396674	ENSG00000138411	HECW2
-3.075631068	2.903738505	-21.37557433	4.84E-74	2.28E-72	157.876585	ENSG00000224397	PELATON
-2.542644964	1.010327035	-21.37457883	4.90E-74	2.30E-72	157.8650236	ENSG00000144285	SCN1A
2.371790026	5.309951679	21.33856522	7.45E-74	3.49E-72	157.4468027	ENSG00000170779	CDCA4
-3.410619055	7.049206919	-21.32906441	8.32E-74	3.90E-72	157.3364814	ENSG00000110799	VWF
-3.398087908	4.797923824	-21.31825465	9.44E-74	4.41E-72	157.2109659	ENSG00000131018	SYNE1
-3.66231821	4.215641294	-21.30724631	1.07E-73	5.00E-72	157.0831504	ENSG00000006534	ALDH3B1
-0.6696893	0.399720045	-21.29870938	1.19E-73	5.52E-72	156.9840341	ENSG00000279026	AC005225.4
-3.108642047	1.646031036	-21.28977339	1.31E-73	6.11E-72	156.8802882	ENSG00000043591	ADRB1
2.794558239	6.384833119	21.26701361	1.71E-73	7.95E-72	156.6160671	ENSG00000114346	ECT2
-1.359423125	0.939237899	-21.26193392	1.82E-73	8.42E-72	156.5570998	ENSG00000260686	AC008669.1
-2.926616871	3.570077545	-21.2574201	1.92E-73	8.86E-72	156.5047025	ENSG00000145569	OTULINL
2.474578709	3.216618421	21.25426742	1.99E-73	9.18E-72	156.4681061	ENSG00000171320	ESCO2
2.478896013	3.991411064	21.23283728	2.55E-73	1.18E-71	156.2193578	ENSG00000100162	CENPM
-2.199835819	0.846341317	-21.20632386	3.47E-73	1.60E-71	155.9116377	ENSG00000118729	CASQ2
-3.075746418	6.359717923	-21.17902912	4.77E-73	2.19E-71	155.5948868	ENSG00000163513	TGFBR2
-3.472219122	1.907111486	-21.17213586	5.17E-73	2.37E-71	155.5148978	ENSG00000183287	CCBE1
-1.591366422	0.897539039	-21.15430881	6.36E-73	2.91E-71	155.308045	ENSG00000171101	SIGLEC17P
-3.868053487	8.747680367	-21.13372592	8.08E-73	3.69E-71	155.069236	ENSG00000175899	A2M
-0.542077891	0.274257328	-21.1310081	8.34E-73	3.80E-71	155.0377046	ENSG00000238057	ZEB2-AS1
3.414818054	4.366184967	21.12496192	8.94E-73	4.07E-71	154.96756	ENSG00000186193	SAPCD2
-4.649047667	2.235973937	-21.12409163	9.04E-73	4.11E-71	154.9574636	ENSG00000164161	HHIP
-2.640571107	5.232622833	-21.12283037	9.17E-73	4.16E-71	154.9428315	ENSG00000158467	AHCYL2
-2.556388001	1.402488308	-21.12063784	9.41E-73	4.26E-71	154.9173956	ENSG00000120645	IQSEC3
-0.968815034	0.390664125	-21.10782016	1.09E-72	4.94E-71	154.7687012	ENSG00000148795	CYP17A1
-2.445076003	5.355967409	-21.10505833	1.13E-72	5.09E-71	154.7366631	ENSG00000065054	SLC9A3R2
-2.272748553	4.32145513	-21.10071522	1.19E-72	5.35E-71	154.6862824	ENSG00000120913	PDLIM2
-1.786773145	1.019538159	-21.09744778	1.23E-72	5.55E-71	154.6483804	ENSG00000162267	ITIH3
-0.551126328	0.297169444	-21.08343274	1.45E-72	6.52E-71	154.4858137	ENSG00000247199	AC011346.1
2.120372492	2.624041771	21.08295891	1.46E-72	6.54E-71	154.4803177	ENSG00000127423	AUNIP
-4.910082782	2.189661265	-21.04315536	2.32E-72	1.04E-70	154.0186778	ENSG00000134020	PEBP4
-2.146352936	0.422284764	-21.03909761	2.43E-72	1.09E-70	153.9716212	ENSG00000259094	AC013457.1
4.14702309	8.289459024	21.03790203	2.46E-72	1.10E-70	153.9577564	ENSG00000110400	NECTIN1
-0.706262336	0.258301378	-21.01534813	3.20E-72	1.43E-70	153.6962228	ENSG00000165682	CLEC1B
-3.303680211	5.7661934	-21.01388213	3.25E-72	1.45E-70	153.6792241	ENSG00000125810	CD93
-3.195452142	4.721250725	-20.99210984	4.19E-72	1.86E-70	153.4267829	ENSG00000165757	JCAD
-1.428359691	0.58488755	-20.96716022	5.60E-72	2.48E-70	153.1375348	ENSG00000126895	AVPR2
-3.480350075	3.251076877	-20.96351984	5.84E-72	2.59E-70	153.0953339	ENSG00000160867	FGFR4
-1.1328374	0.302219699	-20.95405645	6.52E-72	2.88E-70	152.9856335	ENSG00000198358	AL354714.1
-1.895414229	4.630602508	-20.94304238	7.41E-72	3.27E-70	152.857964	ENSG00000109756	RAPGEF2
2.575175588	4.432959013	20.92888353	8.74E-72	3.85E-70	152.6938522	ENSG00000151725	CENPU
-0.32642541	0.094512783	-20.92726184	8.90E-72	3.92E-70	152.6750563	ENSG00000275612	AC104237.2
2.527756181	5.26267102	20.90988063	1.09E-71	4.78E-70	152.4736128	ENSG00000108106	UBE2S
2.034456475	4.498291297	20.90981152	1.09E-71	4.78E-70	152.4728119	ENSG00000198554	WDHD1
-2.122445022	1.079727869	-20.89171046	1.35E-71	5.89E-70	152.2630445	ENSG00000165084	C8orf34
-0.328657717	0.107941489	-20.88911058	1.39E-71	6.06E-70	152.2329169	ENSG00000267405	AC005180.1
-0.267120787	0.092051273	-20.8674273	1.78E-71	7.79E-70	151.9816655	ENSG00000280168	AC005274.1
-1.558566451	0.558300451	-20.85745307	2.00E-71	8.73E-70	151.8661002	ENSG00000130037	KCNA5
-1.122447355	0.578346028	-20.85318011	2.11E-71	9.16E-70	151.8165939	ENSG00000213144	AC084880.1
-2.353048991	1.764209635	-20.83741493	2.53E-71	1.10E-69	151.6339491	ENSG00000167850	CD300C
2.416666065	2.950581891	20.83478854	2.61E-71	1.13E-69	151.6035229	ENSG00000186871	ERCC6L
2.689371981	3.765616824	20.82081145	3.07E-71	1.33E-69	151.4416087	ENSG00000100526	CDKN3
-3.093451427	2.716718642	-20.81937599	3.12E-71	1.35E-69	151.4249807	ENSG00000118407	FILIP1
-2.571294798	3.836151666	-20.74039207	7.80E-71	3.37E-69	150.5102467	ENSG00000157554	ERG
2.020892836	5.895941459	20.73404336	8.39E-71	3.62E-69	150.4367378	ENSG00000156802	ATAD2
-2.516186467	3.192355292	-20.72256707	9.59E-71	4.13E-69	150.3038655	ENSG00000147113	DIPK2B
-2.720070607	1.568939392	-20.71930966	9.96E-71	4.28E-69	150.2661528	ENSG00000168329	CX3CR1
-2.642069509	2.433271135	-20.70629364	1.16E-70	4.97E-69	150.1154666	ENSG00000213203	GIMAP1
-1.502943513	2.361530971	-20.69670023	1.29E-70	5.55E-69	150.0044109	ENSG00000179044	EXOC3L1
-1.638374802	5.45805296	-20.69572917	1.31E-70	5.60E-69	149.99317	ENSG00000220205	VAMP2
-1.638029826	0.557939452	-20.6858695	1.47E-70	6.27E-69	149.8790389	ENSG00000137976	DNASE2B
-2.61179838	1.169512551	-20.68481631	1.49E-70	6.34E-69	149.8668481	ENSG00000164879	CA3
-1.358598244	0.938684296	-20.67869911	1.60E-70	6.79E-69	149.7960418	ENSG00000068976	PYGM
-0.977711792	0.211633701	-20.67286906	1.71E-70	7.26E-69	149.7285616	ENSG00000232044	SILC1
1.992023275	5.562023982	20.66541342	1.86E-70	7.89E-69	149.6422691	ENSG00000168496	FEN1
-0.835435261	0.334651336	-20.66534908	1.86E-70	7.89E-69	149.6415244	ENSG00000260695	AC022164.1
-2.045778818	1.547665467	-20.62696506	2.91E-70	1.23E-68	149.1973221	ENSG00000148541	FAM13C
-0.289146823	0.110461891	-20.62679386	2.91E-70	1.23E-68	149.1953411	ENSG00000260871	AC093510.2
-2.616037662	2.640730744	-20.6188737	3.19E-70	1.35E-68	149.1036968	ENSG00000146966	DENND2A
-2.59554886	1.475399813	-20.59227818	4.35E-70	1.83E-68	148.7959909	ENSG00000130988	RGN
-4.052231076	6.622073172	-20.57119365	5.55E-70	2.33E-68	148.5520805	ENSG00000240583	AQP1
-2.283164856	3.379511715	-20.56907765	5.69E-70	2.39E-68	148.5276039	ENSG00000074660	SCARF1
-0.563137285	0.207746437	-20.52124293	9.91E-70	4.15E-68	147.9743634	ENSG00000171872	KLF17
-3.963041474	2.36262397	-20.51062101	1.12E-69	4.69E-68	147.8515355	ENSG00000171303	KCNK3
-1.527031015	4.478324615	-20.48384308	1.53E-69	6.39E-68	147.5419216	ENSG00000169762	TAPT1
-2.567864122	0.794849974	-20.48136024	1.57E-69	6.56E-68	147.5132169	ENSG00000164530	PI16
-4.025565412	2.301377989	-20.47058426	1.78E-69	7.43E-68	147.3886384	ENSG00000058335	RASGRF1
-0.712737412	0.296922575	-20.44064097	2.52E-69	1.05E-67	147.0425154	ENSG00000268355	AC243960.3
-2.096505556	1.647300651	-20.44041489	2.53E-69	1.05E-67	147.0399024	ENSG00000143127	ITGA10
-3.088178675	2.098311337	-20.43692506	2.63E-69	1.09E-67	146.9995667	ENSG00000101307	SIRPB1
-0.331342681	0.108699238	-20.42400358	3.06E-69	1.27E-67	146.8502274	ENSG00000272784	AC019193.2
-1.106519776	0.349885035	-20.42215892	3.12E-69	1.29E-67	146.8289089	ENSG00000185737	NRG3
-0.441530965	0.138791716	-20.42152582	3.15E-69	1.30E-67	146.8215922	ENSG00000262558	AC129507.3
2.170586153	3.827974759	20.41206949	3.51E-69	1.45E-67	146.7123107	ENSG00000197299	BLM
-4.84194884	3.291474245	-20.40626849	3.75E-69	1.55E-67	146.645275	ENSG00000173376	NDNF
-2.699881025	4.691788613	-20.40053861	4.01E-69	1.65E-67	146.5790638	ENSG00000159640	ACE
-2.201377144	1.80971684	-20.37999863	5.09E-69	2.09E-67	146.3417351	ENSG00000154258	ABCA9
-3.375230104	3.51184277	-20.37978909	5.10E-69	2.09E-67	146.3393141	ENSG00000114812	VIPR1
3.02750482	4.675360414	20.37711554	5.26E-69	2.15E-67	146.3084251	ENSG00000144354	CDCA7
-0.471191929	0.200732466	-20.37665396	5.29E-69	2.16E-67	146.3030921	ENSG00000229111	MED4-AS1
-1.03790971	0.479215528	-20.37498443	5.39E-69	2.20E-67	146.2838035	ENSG00000233968	AL157895.1
-2.610012511	6.481080699	-20.36868045	5.80E-69	2.36E-67	146.210973	ENSG00000106991	ENG
-2.714948289	2.279428339	-20.36422716	6.11E-69	2.49E-67	146.1595256	ENSG00000148082	SHC3
-2.877774637	3.151343297	-20.35464163	6.83E-69	2.77E-67	146.0487921	ENSG00000135604	STX11
-2.394594878	0.593317597	-20.34441555	7.69E-69	3.12E-67	145.9306665	ENSG00000163736	PPBP
-3.426703142	4.054614929	-20.33772147	8.31E-69	3.36E-67	145.8533448	ENSG00000128849	CGNL1
-0.898932221	0.2606006	-20.33666556	8.41E-69	3.40E-67	145.8411486	ENSG00000154198	CYP4Z2P
-4.280954403	4.589003529	-20.3238915	9.75E-69	3.94E-67	145.6936089	ENSG00000168497	CAVIN2
-1.310905735	0.682045904	-20.31874611	1.03E-68	4.17E-67	145.6341835	ENSG00000215481	BCRP3
-1.006227144	0.739537803	-20.30912936	1.16E-68	4.66E-67	145.5231227	ENSG00000245025	AC107959.1
2.091506451	2.611773195	20.29773972	1.32E-68	5.30E-67	145.3915967	ENSG00000104147	OIP5
-2.890648939	3.632985391	-20.29188746	1.41E-68	5.67E-67	145.3240194	ENSG00000095637	SORBS1
-1.749103764	1.178880038	-20.28019406	1.62E-68	6.48E-67	145.1890013	ENSG00000255197	AC090559.1
-3.219521178	2.539018279	-20.27600182	1.70E-68	6.79E-67	145.1405981	ENSG00000121075	TBX4
-0.366512183	0.209388314	-20.27401397	1.74E-68	6.94E-67	145.117647	ENSG00000234175	AL355355.2
2.544247344	4.370269183	20.2681463	1.86E-68	7.42E-67	145.0499027	ENSG00000175643	RMI2
-2.660600178	4.816370802	-20.26277325	1.98E-68	7.88E-67	144.9878713	ENSG00000122694	GLIPR2
-1.517300216	5.048771642	-20.26248786	1.98E-68	7.90E-67	144.9845766	ENSG00000198909	MAP3K3
-3.1462939	3.218066344	-20.24277025	2.49E-68	9.90E-67	144.7569584	ENSG00000114378	HYAL1
3.172551595	9.916334875	20.24006706	2.57E-68	1.02E-66	144.7257554	ENSG00000112378	PERP
1.625411959	4.735692004	20.22298305	3.13E-68	1.24E-66	144.5285678	ENSG00000174442	ZWILCH
-4.045079915	5.498098117	-20.20743998	3.75E-68	1.48E-66	144.3491864	ENSG00000107742	SPOCK2
-1.797554995	0.783458863	-20.18889304	4.65E-68	1.84E-66	144.1351629	ENSG00000149403	GRIK4
-2.613673008	1.226479057	-20.18694675	4.76E-68	1.88E-66	144.1127052	ENSG00000129596	CDO1
-2.487500511	1.682745941	-20.16501742	6.13E-68	2.41E-66	143.8596898	ENSG00000173641	HSPB7
-2.169736411	0.525137326	-20.15826558	6.63E-68	2.61E-66	143.7817965	ENSG00000131910	NR0B2
2.177858447	2.918343418	20.14237027	7.96E-68	3.13E-66	143.5984334	ENSG00000129173	E2F8
-1.143588297	0.503195493	-20.14078973	8.11E-68	3.18E-66	143.5802021	ENSG00000160870	CYP3A7
-2.007012478	0.627665291	-20.1275063	9.46E-68	3.70E-66	143.4269865	ENSG00000150275	PCDH15
-3.108116573	2.497312106	-20.12381946	9.87E-68	3.86E-66	143.3844638	ENSG00000131781	FMO5
1.901494921	2.376091635	20.1193356	1.04E-67	4.06E-66	143.3327501	ENSG00000121211	MND1
5.004983647	5.372842994	20.10752412	1.19E-67	4.65E-66	143.1965329	ENSG00000069011	PITX1
-2.972314776	3.954038657	-20.1061677	1.21E-67	4.71E-66	143.1808905	ENSG00000154783	FGD5
-2.747529301	2.350569724	-20.10586581	1.21E-67	4.72E-66	143.1774091	ENSG00000087589	CASS4
2.439077231	4.727114755	20.09535841	1.37E-67	5.33E-66	143.0562426	ENSG00000143476	DTL
-2.870782254	2.964936165	-20.09374981	1.40E-67	5.42E-66	143.0376937	ENSG00000170909	OSCAR
-1.654102229	6.026019802	-20.08816065	1.49E-67	5.77E-66	142.9732466	ENSG00000156052	GNAQ
-3.886030872	6.492957372	-20.07622447	1.71E-67	6.62E-66	142.8356225	ENSG00000211445	GPX3
-0.360705954	0.199780527	-20.07154414	1.81E-67	6.97E-66	142.7816616	ENSG00000260037	AC104938.1
-2.962629969	4.686667772	-20.05638628	2.15E-67	8.30E-66	142.6069147	ENSG00000031081	ARHGAP31
-2.801266567	3.045372202	-20.03572975	2.73E-67	1.05E-65	142.3688082	ENSG00000152402	GUCY1A2
-2.033646421	0.982065921	-20.03351407	2.80E-67	1.08E-65	142.3432704	ENSG00000092051	JPH4
-0.395192987	0.152531909	-20.0167293	3.40E-67	1.31E-65	142.1498236	ENSG00000267505	AC005180.2
-2.021343595	3.59987709	-20.01639314	3.42E-67	1.31E-65	142.1459496	ENSG00000117791	MTARC2
-3.056295756	2.175049141	-20.01063517	3.65E-67	1.40E-65	142.0795939	ENSG00000185483	ROR1
-1.514045076	0.870169093	-20.00485593	3.90E-67	1.49E-65	142.012996	ENSG00000272463	AL357054.4
-0.705057172	0.325710946	-19.98454365	4.93E-67	1.88E-65	141.7789476	ENSG00000278989	AP001148.1
-3.66740957	2.029631348	-19.95383514	7.04E-67	2.68E-65	141.425177	ENSG00000144331	ZNF385B
-0.267352715	0.096516563	-19.94780106	7.54E-67	2.87E-65	141.3556725	ENSG00000249216	AC105389.2
2.25003173	2.943545162	19.94276979	7.99E-67	3.04E-65	141.2977215	ENSG00000154920	EME1
-2.202798719	3.530504415	-19.93427477	8.82E-67	3.35E-65	141.1998795	ENSG00000161955	TNFSF13
-3.199980518	4.536042539	-19.92959658	9.31E-67	3.53E-65	141.1460008	ENSG00000140092	FBLN5
-2.207433257	6.253583903	-19.92621831	9.68E-67	3.66E-65	141.1070946	ENSG00000121691	CAT
-0.432221671	0.108567077	-19.92127784	1.02E-66	3.87E-65	141.0501989	ENSG00000273540	AGBL1
2.246164446	3.488224292	19.90159645	1.29E-66	4.86E-65	140.8235647	ENSG00000007968	E2F2
-2.43707886	4.287032574	-19.89220028	1.43E-66	5.40E-65	140.7153787	ENSG00000128512	DOCK4
-2.83548001	3.520163972	-19.88462111	1.56E-66	5.89E-65	140.6281191	ENSG00000116678	LEPR
-3.376090566	2.390652019	-19.88105683	1.63E-66	6.13E-65	140.5870851	ENSG00000138722	MMRN1
3.699787801	5.812322475	19.87379495	1.77E-66	6.66E-65	140.5034857	ENSG00000101311	FERMT1
-4.331909612	3.500722776	-19.87052536	1.84E-66	6.90E-65	140.4658475	ENSG00000004799	PDK4
-1.622370441	1.106828171	-19.86749398	1.91E-66	7.14E-65	140.4309523	ENSG00000122367	LDB3
-2.562528976	1.161802096	-19.8643783	1.98E-66	7.39E-65	140.3950876	ENSG00000163817	SLC6A20
-3.457210109	3.628466174	-19.86294411	2.01E-66	7.50E-65	140.3785789	ENSG00000197471	SPN
-2.33951778	1.54838607	-19.85973909	2.08E-66	7.78E-65	140.3416871	ENSG00000138769	CDKL2
-2.096100532	5.267473543	-19.85956612	2.09E-66	7.78E-65	140.3396962	ENSG00000173517	PEAK1
-0.858747377	0.431439849	-19.84798436	2.39E-66	8.88E-65	140.206391	ENSG00000272732	AC004982.1
-1.64213579	0.716889466	-19.84549794	2.46E-66	9.13E-65	140.177774	ENSG00000177133	PRDM16-DT
-2.745650828	4.115771167	-19.84362443	2.51E-66	9.31E-65	140.1562117	ENSG00000173269	MMRN2
-1.946770068	0.908969962	-19.83703711	2.71E-66	1.00E-64	140.0804002	ENSG00000177791	MYOZ1
-2.495274458	2.765351008	-19.82059503	3.27E-66	1.21E-64	139.8911909	ENSG00000159433	STARD9
-3.082057812	3.814006693	-19.79644226	4.33E-66	1.60E-64	139.6132951	ENSG00000197766	CFD
-0.412174283	0.117171967	-19.77857291	5.32E-66	1.96E-64	139.40773	ENSG00000266643	MIR3677
-2.703054816	1.707034636	-19.76049871	6.55E-66	2.41E-64	139.1998388	ENSG00000123119	NECAB1
2.670681446	3.559021945	19.76043801	6.55E-66	2.41E-64	139.1991406	ENSG00000105173	CCNE1
-2.511360521	4.25028884	-19.75258296	7.18E-66	2.64E-64	139.1088008	ENSG00000204301	NOTCH4
-2.830348162	1.038121353	-19.71378661	1.12E-65	4.12E-64	138.6626953	ENSG00000119147	ECRG4
-1.155819798	0.463357348	-19.69943642	1.32E-65	4.85E-64	138.4977241	ENSG00000177699	AC011944.1
-1.654167142	0.568823023	-19.69934944	1.33E-65	4.85E-64	138.4967243	ENSG00000187416	LHFPL3
-2.175172908	1.168188232	-19.69467023	1.40E-65	5.11E-64	138.4429359	ENSG00000248890	HHIP-AS1
1.724133672	2.997401277	19.66690253	1.93E-65	7.03E-64	138.1237852	ENSG00000183763	TRAIP
-6.062288118	2.871370074	-19.66660971	1.93E-65	7.05E-64	138.12042	ENSG00000096088	PGC
-2.659724482	3.069262643	-19.66114192	2.06E-65	7.49E-64	138.0575845	ENSG00000131831	RAI2
2.920289968	4.811469341	19.65765492	2.14E-65	7.79E-64	138.0175136	ENSG00000145194	ECE2
1.75188926	3.287234988	19.65043736	2.33E-65	8.46E-64	137.9345767	ENSG00000172167	MTBP
-3.804398351	5.146049556	-19.63293903	2.85E-65	1.03E-63	137.7335249	ENSG00000064042	LIMCH1
-1.439785613	7.350866844	-19.61828271	3.37E-65	1.22E-63	137.5651504	ENSG00000111897	SERINC1
-2.149973978	5.337433042	-19.61251405	3.60E-65	1.30E-63	137.4988848	ENSG00000076067	RBMS2
-2.197831616	1.072464218	-19.61022769	3.70E-65	1.34E-63	137.4726219	ENSG00000169994	MYO7B
-0.33548212	0.209305704	-19.60203391	4.07E-65	1.47E-63	137.3785061	ENSG00000260571	BNIP3P5
-2.45452174	1.385221641	-19.59910088	4.21E-65	1.52E-63	137.3448183	ENSG00000177272	KCNA3
-0.247104382	0.100164514	-19.59191646	4.57E-65	1.64E-63	137.2623039	ENSG00000205018	AC092384.1
-3.711157528	2.378717547	-19.56565634	6.18E-65	2.22E-63	136.9607456	ENSG00000206384	COL6A6
-2.428930045	2.795266646	-19.56537006	6.20E-65	2.23E-63	136.9574584	ENSG00000187800	PEAR1
-2.749042896	6.653616193	-19.54931412	7.46E-65	2.67E-63	136.7731148	ENSG00000196352	CD55
-4.296154256	2.884637234	-19.5489613	7.49E-65	2.68E-63	136.7690642	ENSG00000101938	CHRDL1
1.776890264	3.743258284	19.54459047	7.88E-65	2.82E-63	136.7188858	ENSG00000000460	C1orf112
4.805541891	4.957587288	19.54324075	8.00E-65	2.86E-63	136.7033911	ENSG00000138271	GPR87
-1.87327379	4.742275631	-19.5423032	8.09E-65	2.88E-63	136.6926282	ENSG00000115109	EPB41L5
-2.558199379	1.738232985	-19.53802132	8.50E-65	3.03E-63	136.6434738	ENSG00000149534	MS4A2
2.328499465	11.85966624	19.53219618	9.09E-65	3.23E-63	136.5766066	ENSG00000111640	GAPDH
-2.944911362	4.823118051	-19.52842093	9.49E-65	3.37E-63	136.5332721	ENSG00000137507	LRRC32
-0.649547864	0.249613558	-19.52397176	9.99E-65	3.54E-63	136.4822038	ENSG00000182048	TRPC2
-1.828899562	1.52952487	-19.52033187	1.04E-64	3.69E-63	136.4404259	ENSG00000117245	KIF17
-3.861490183	3.914443152	-19.51872546	1.06E-64	3.75E-63	136.4219884	ENSG00000154175	ABI3BP
-2.011372161	7.352777972	-19.50257246	1.28E-64	4.51E-63	136.2366073	ENSG00000104763	ASAH1
-0.414893666	0.136781786	-19.49077951	1.46E-64	5.16E-63	136.1012816	ENSG00000279289	AL136164.3
-1.992709379	1.632107645	-19.48873669	1.50E-64	5.28E-63	136.0778415	ENSG00000174944	P2RY14
-2.74991444	4.741040261	-19.48155808	1.63E-64	5.73E-63	135.9954745	ENSG00000173482	PTPRM
-2.414702205	3.069242203	-19.48024726	1.65E-64	5.81E-63	135.9804348	ENSG00000103710	RASL12
-2.080644338	6.703765084	-19.47825941	1.69E-64	5.93E-63	135.9576276	ENSG00000134352	IL6ST
-2.01389885	4.787660617	-19.45932663	2.10E-64	7.37E-63	135.7404262	ENSG00000112419	PHACTR2
-0.961451014	0.192289513	-19.44650306	2.44E-64	8.53E-63	135.5933324	ENSG00000125414	MYH2
-2.486110325	2.043552518	-19.42879695	2.99E-64	1.04E-62	135.3902615	ENSG00000255399	TBX5-AS1
-5.265146954	3.840857022	-19.42335917	3.18E-64	1.11E-62	135.3279024	ENSG00000244734	HBB
-0.560197682	0.172956486	-19.42305739	3.19E-64	1.11E-62	135.3244418	ENSG00000197561	ELANE
2.272793289	3.591448101	19.41685062	3.42E-64	1.19E-62	135.2532681	ENSG00000185480	PARPBP
-2.708752538	4.362907993	-19.41671237	3.43E-64	1.19E-62	135.2516828	ENSG00000128052	KDR
-0.902149821	0.435009448	-19.40820462	3.78E-64	1.31E-62	135.1541303	ENSG00000138741	TRPC3
-2.508249772	2.323272963	-19.40801978	3.79E-64	1.32E-62	135.152011	ENSG00000186642	PDE2A
-0.468038551	0.209423972	-19.40386824	3.98E-64	1.38E-62	135.104411	ENSG00000271631	AL139041.1
-0.680331838	0.638444637	-19.3952831	4.39E-64	1.52E-62	135.0059829	ENSG00000206559	ZCWPW2
-2.992357168	2.421770138	-19.39293764	4.51E-64	1.56E-62	134.9790938	ENSG00000158220	ESYT3
-1.243941982	0.391356273	-19.38765943	4.79E-64	1.65E-62	134.9185846	ENSG00000236242	MYO16-AS1
-3.389805576	2.653851845	-19.376922	5.42E-64	1.87E-62	134.7955005	ENSG00000064205	CCN5
-1.1474275	0.330345073	-19.36192188	6.44E-64	2.22E-62	134.6235735	ENSG00000110786	PTPN5
5.198685216	7.076969142	19.33909722	8.37E-64	2.88E-62	134.3620106	ENSG00000114270	COL7A1
-0.488683478	0.154049267	-19.3376846	8.51E-64	2.92E-62	134.3458243	ENSG00000236581	STARD13-AS
-2.976014759	3.559897811	-19.33561876	8.71E-64	2.99E-62	134.3221536	ENSG00000158352	SHROOM4
-0.287475261	0.111667609	-19.33394744	8.88E-64	3.04E-62	134.3030037	ENSG00000267764	AC093567.1
-0.466889394	0.106454606	-19.32911722	9.39E-64	3.21E-62	134.247661	ENSG00000206043	C18orf63
3.052957871	4.390222518	19.32656119	9.67E-64	3.30E-62	134.218376	ENSG00000049283	EPN3
-2.574317916	3.442253172	-19.32626989	9.70E-64	3.31E-62	134.2150386	ENSG00000133121	STARD13
-0.771533131	0.166889529	-19.30766837	1.20E-63	4.09E-62	134.0019394	ENSG00000267206	LCN6
-1.821077036	5.387607719	-19.3049891	1.24E-63	4.22E-62	133.9712488	ENSG00000122042	UBL3
-5.690461412	3.567637351	-19.30389398	1.25E-63	4.27E-62	133.9587046	ENSG00000142973	CYP4B1
-0.511739386	0.097384672	-19.30254052	1.27E-63	4.33E-62	133.9432014	ENSG00000226886	AC093787.1
1.852234239	7.221105339	19.29964091	1.32E-63	4.47E-62	133.9099885	ENSG00000182199	SHMT2
-2.745936512	5.232025203	-19.27897419	1.67E-63	5.66E-62	133.6732932	ENSG00000071242	RPS6KA2
-1.251152891	1.326685443	-19.26478976	1.97E-63	6.65E-62	133.5108667	ENSG00000255468	AP001107.9
-3.297967999	4.00586503	-19.24918538	2.35E-63	7.94E-62	133.3322063	ENSG00000184113	CLDN5
-3.049635412	1.721669572	-19.2348386	2.77E-63	9.35E-62	133.1679685	ENSG00000171049	FPR2
-1.705819783	5.872255904	-19.23116502	2.89E-63	9.75E-62	133.1259182	ENSG00000012822	CALCOCO1
-0.381444318	0.16998151	-19.220938	3.25E-63	1.09E-61	133.0088606	ENSG00000272564	AC012511.1
-1.967589262	1.97433377	-19.20492382	3.91E-63	1.31E-61	132.8255874	ENSG00000123360	PDE1B
-1.642945569	0.553161596	-19.20296939	4.00E-63	1.34E-61	132.8032221	ENSG00000206557	TRIM71
-2.318867109	1.990832297	-19.19889463	4.19E-63	1.40E-61	132.7565943	ENSG00000103175	WFDC1
-2.196720235	4.766782993	-19.19690822	4.28E-63	1.44E-61	132.7338644	ENSG00000152642	GPD1L
-3.470579691	3.058980302	-19.19445655	4.40E-63	1.47E-61	132.7058111	ENSG00000160111	CPAMD8
-2.612320709	3.213869443	-19.19442224	4.41E-63	1.47E-61	132.7054185	ENSG00000137834	SMAD6
3.897653108	4.060513249	19.19186815	4.54E-63	1.51E-61	132.6761941	ENSG00000182272	B4GALNT4
-3.241471852	2.606476713	-19.18503177	4.91E-63	1.64E-61	132.5979747	ENSG00000085265	FCN1
-2.855495824	2.800753288	-19.18387217	4.97E-63	1.66E-61	132.5847075	ENSG00000175318	GRAMD2A
-1.75246875	1.57046159	-19.17008628	5.83E-63	1.94E-61	132.4269921	ENSG00000162520	SYNC
3.993724912	7.555887842	19.16808438	5.96E-63	1.98E-61	132.4040916	ENSG00000130821	SLC6A8
8.067964272	9.863508143	19.15232318	7.14E-63	2.37E-61	132.2238083	ENSG00000205420	KRT6A
-2.005716206	0.56074565	-19.14719593	7.57E-63	2.51E-61	132.1651667	ENSG00000116147	TNR
1.924742226	3.474789946	19.14524859	7.75E-63	2.56E-61	132.1428954	ENSG00000138346	DNA2
-2.51166704	1.199611875	-19.13499234	8.71E-63	2.88E-61	132.0256039	ENSG00000171509	RXFP1
-1.871199336	5.566175576	-19.13210977	9.01E-63	2.97E-61	131.9926407	ENSG00000115756	HPCAL1
-0.25093544	0.131363359	-19.12852035	9.38E-63	3.09E-61	131.9515958	ENSG00000235910	APOA1-AS
-2.615902572	1.907090778	-19.12649431	9.60E-63	3.16E-61	131.9284286	ENSG00000144837	PLA1A
-2.352365828	1.075139122	-19.10893266	1.17E-62	3.86E-61	131.7276374	ENSG00000198576	ARC
-1.619194743	6.058043749	-19.10747129	1.19E-62	3.93E-61	131.7109305	ENSG00000032444	PNPLA6
-1.347499906	0.640047969	-19.10478908	1.23E-62	4.04E-61	131.6802671	ENSG00000267530	LINC01836
1.952468939	3.913711677	19.09004236	1.46E-62	4.78E-61	131.5116953	ENSG00000153044	CENPH
-0.427172716	0.161014809	-19.08914329	1.47E-62	4.83E-61	131.5014187	ENSG00000274624	AC007671.1
-2.118960556	2.962536015	-19.08067355	1.62E-62	5.31E-61	131.4046123	ENSG00000154309	DISP1
-1.385678852	6.461832804	-19.07834392	1.67E-62	5.45E-61	131.3779869	ENSG00000133835	HSD17B4
-2.780913342	3.039804666	-19.07751004	1.68E-62	5.49E-61	131.3684566	ENSG00000141448	GATA6
-1.500879944	0.764806916	-19.07692116	1.70E-62	5.52E-61	131.3617264	ENSG00000105492	SIGLEC6
-3.687125343	1.910377908	-19.06402957	1.97E-62	6.40E-61	131.2144017	ENSG00000125798	FOXA2
-1.469669216	0.519929964	-19.0573377	2.12E-62	6.90E-61	131.137935	ENSG00000165269	AQP7
-2.77780242	5.543465356	-19.05054605	2.29E-62	7.45E-61	131.0603336	ENSG00000136048	DRAM1
-1.958014287	4.331953514	-19.04832744	2.35E-62	7.63E-61	131.0349848	ENSG00000165410	CFL2
1.865245658	5.408639398	19.04200527	2.53E-62	8.19E-61	130.9627542	ENSG00000136108	CKAP2
-0.365976571	0.12753471	-19.02318094	3.14E-62	1.02E-60	130.747715	ENSG00000273372	SFTPD-AS1
-1.470102649	0.5074142	-19.02228564	3.17E-62	1.02E-60	130.7374887	ENSG00000164047	CAMP
-0.263063765	0.12038759	-19.02144237	3.20E-62	1.03E-60	130.7278566	ENSG00000230712	GGTLC4P
1.896770621	4.820095086	19.01857722	3.31E-62	1.07E-60	130.695131	ENSG00000125885	MCM8
-0.71781308	0.328540837	-19.01320848	3.52E-62	1.13E-60	130.6338121	ENSG00000248309	MEF2C-AS1
-1.533479989	0.563038788	-18.99665428	4.25E-62	1.37E-60	130.4447606	ENSG00000259120	SMIM6
-4.903941148	2.228684441	-18.99076249	4.55E-62	1.46E-60	130.3774833	ENSG00000170323	FABP4
-2.697851473	5.859531473	-18.96884011	5.85E-62	1.88E-60	130.1271929	ENSG00000123146	ADGRE5
-2.581233183	2.873213236	-18.96606495	6.03E-62	1.93E-60	130.0955128	ENSG00000108622	ICAM2
5.091844083	5.691202297	18.95880466	6.56E-62	2.10E-60	130.0126365	ENSG00000230937	MIR205HG
-2.523025183	4.857457013	-18.91467248	1.09E-61	3.47E-60	129.5090062	ENSG00000105339	DENND3
-1.775632667	1.945115363	-18.9041247	1.23E-61	3.92E-60	129.3886719	ENSG00000187824	TMEM220
1.751604337	4.467307778	18.89798033	1.32E-61	4.20E-60	129.3185803	ENSG00000144554	FANCD2
-0.944592178	0.368478924	-18.88324841	1.56E-61	4.96E-60	129.1505456	ENSG00000182132	KCNIP1
-0.850772248	0.365912978	-18.85456166	2.16E-61	6.88E-60	128.8234178	ENSG00000171433	GLOD5
-2.891061553	4.541324121	-18.85208183	2.22E-61	7.07E-60	128.795144	ENSG00000164023	SGMS2
-1.656036808	4.140200328	-18.84306053	2.46E-61	7.83E-60	128.6922942	ENSG00000135185	TMEM243
-0.710580951	0.390391163	-18.83875558	2.59E-61	8.21E-60	128.6432181	ENSG00000273341	AC004921.1
-1.725039059	0.885043791	-18.83049152	2.85E-61	9.01E-60	128.5490148	ENSG00000243232	PCDHAC2
-4.156667668	4.793450677	-18.82808958	2.92E-61	9.25E-60	128.5216365	ENSG00000143416	SELENBP1
-2.57425989	3.488911266	-18.80427706	3.84E-61	1.21E-59	128.25025	ENSG00000166265	CYYR1
-0.265070029	0.136354018	-18.80176169	3.95E-61	1.25E-59	128.221587	ENSG00000184274	LINC00315
-2.164052338	3.008932263	-18.80014118	4.02E-61	1.27E-59	128.2031216	ENSG00000108387	SEPTIN4
-0.58854567	0.272586298	-18.77050414	5.65E-61	1.78E-59	127.8654711	ENSG00000273771	AC024337.2
-1.708904289	0.707078763	-18.76828541	5.79E-61	1.82E-59	127.840198	ENSG00000146151	HMGCLL1
-2.633879149	3.489876541	-18.76172643	6.24E-61	1.96E-59	127.7654895	ENSG00000035664	DAPK2
-1.686184026	1.751150983	-18.75669935	6.61E-61	2.08E-59	127.7082336	ENSG00000169282	KCNAB1
-4.775689495	4.063632226	-18.75598914	6.66E-61	2.09E-59	127.700145	ENSG00000019169	MARCO
-3.010981131	1.571354711	-18.74508925	7.55E-61	2.36E-59	127.5760129	ENSG00000178826	TMEM139
-0.718882706	0.378912431	-18.72656525	9.33E-61	2.92E-59	127.3650901	ENSG00000254944	ATP5PBP5
-0.814145127	0.373628318	-18.72397362	9.61E-61	3.00E-59	127.3355842	ENSG00000178217	SH2D4B
2.014938102	4.168034178	18.72036362	1.00E-60	3.12E-59	127.2944855	ENSG00000109881	CCDC34
-4.289471047	4.753288629	-18.71587936	1.05E-60	3.29E-59	127.2434359	ENSG00000260314	MRC1
-2.48372151	6.019841523	-18.71482999	1.07E-60	3.32E-59	127.2314902	ENSG00000068650	ATP11A
-3.675512523	6.921674591	-18.71060223	1.12E-60	3.48E-59	127.1833637	ENSG00000105974	CAV1
2.651785323	5.632607496	18.70545694	1.19E-60	3.69E-59	127.1247956	ENSG00000203499	IQANK1
-2.514273998	1.777294064	-18.70294237	1.22E-60	3.79E-59	127.096174	ENSG00000156049	GNA14
-5.037452881	2.564528593	-18.69245248	1.38E-60	4.27E-59	126.9767836	ENSG00000196260	SFTA2
-2.110747321	4.025524106	-18.68696397	1.47E-60	4.54E-59	126.914322	ENSG00000239697	TNFSF12
-1.969842317	1.766258548	-18.68537002	1.49E-60	4.62E-59	126.8961829	ENSG00000136404	TM6SF1
1.557544408	2.426660076	18.68292695	1.53E-60	4.74E-59	126.8683815	ENSG00000197275	RAD54B
-2.702900879	3.621742238	-18.68112738	1.57E-60	4.83E-59	126.8479034	ENSG00000143110	C1orf162
1.917744338	4.564938747	18.67444011	1.69E-60	5.21E-59	126.7718099	ENSG00000183765	CHEK2
-1.194180949	0.233200929	-18.66900821	1.80E-60	5.54E-59	126.7100056	ENSG00000104938	CLEC4M
-0.268293616	0.105165152	-18.65376301	2.14E-60	6.58E-59	126.5365658	ENSG00000237470	DCLRE1CP1
1.898903629	6.103798952	18.65094698	2.21E-60	6.79E-59	126.5045321	ENSG00000167747	C19orf48
-3.797076511	2.475752807	-18.64324963	2.41E-60	7.41E-59	126.4169764	ENSG00000165810	BTNL9
-1.822971762	4.742716492	-18.63560886	2.63E-60	8.07E-59	126.3300722	ENSG00000151332	MBIP
-2.170419373	2.262886601	-18.63534591	2.64E-60	8.09E-59	126.3270815	ENSG00000161281	COX7A1
-1.550496951	2.086272178	-18.6259465	2.94E-60	8.99E-59	126.220186	ENSG00000183615	FAM167B
-0.387050485	0.138749341	-18.62159731	3.09E-60	9.44E-59	126.1707285	ENSG00000271334	LINC02104
-2.752713032	2.213622609	-18.61956144	3.16E-60	9.65E-59	126.1475782	ENSG00000240694	PNMA2
-1.223897497	1.498698502	-18.61946846	3.17E-60	9.65E-59	126.1465209	ENSG00000265666	RARA-AS1
-4.323840039	4.565965497	-18.6168357	3.26E-60	9.93E-59	126.116584	ENSG00000188906	LRRK2
2.05819836	5.943721347	18.61022271	3.52E-60	1.07E-58	126.0413925	ENSG00000239672	NME1
-0.871215034	0.379187783	-18.60745786	3.63E-60	1.10E-58	126.009957	ENSG00000239474	KLHL41
-1.841206554	2.206740656	-18.60609357	3.69E-60	1.12E-58	125.994446	ENSG00000141497	ZMYND15
-3.259515924	2.75862397	-18.60496917	3.73E-60	1.13E-58	125.9816624	ENSG00000176771	NCKAP5
1.93644134	4.141706266	18.59997064	3.95E-60	1.20E-58	125.9248351	ENSG00000159259	CHAF1B
-0.729677973	0.672167741	-18.59289747	4.29E-60	1.30E-58	125.8444275	ENSG00000280047	AC091825.3
-2.420284968	2.350539047	-18.59241812	4.31E-60	1.30E-58	125.8389785	ENSG00000121797	CCRL2
-3.07286143	2.504370958	-18.59121768	4.37E-60	1.32E-58	125.8253327	ENSG00000169252	ADRB2
-2.22341201	4.892531765	-18.58602669	4.63E-60	1.40E-58	125.7663271	ENSG00000111961	SASH1
-0.652508903	0.238031088	-18.58327211	4.78E-60	1.44E-58	125.7350175	ENSG00000172232	AZU1
-1.935591297	1.380652241	-18.57233014	5.42E-60	1.63E-58	125.6106571	ENSG00000196329	GIMAP5
-2.58167913	4.240596099	-18.56142627	6.13E-60	1.84E-58	125.4867458	ENSG00000187688	TRPV2
-0.901492857	0.788537806	-18.55420895	6.66E-60	2.00E-58	125.4047374	ENSG00000273226	AL391834.2
-1.702278002	3.098028536	-18.55286988	6.76E-60	2.03E-58	125.3895227	ENSG00000167705	RILP
-1.113112704	0.265014111	-18.54567911	7.34E-60	2.20E-58	125.3078243	ENSG00000269353	AC092071.1
-9.682689133	5.295642666	-18.54406394	7.48E-60	2.24E-58	125.2894744	ENSG00000168484	SFTPC
-0.265844249	0.113191626	-18.54275116	7.59E-60	2.27E-58	125.2745602	ENSG00000223254	Y_RNA
-0.881543526	0.317943142	-18.5392894	7.89E-60	2.36E-58	125.2352332	ENSG00000231013	SCTR-AS1
1.571550233	5.118634358	18.52877682	8.90E-60	2.65E-58	125.1158158	ENSG00000125871	MGME1
-1.498917117	6.02790605	-18.52755395	9.02E-60	2.69E-58	125.1019257	ENSG00000111412	SPRING1
-2.924998102	2.805159005	-18.52261885	9.54E-60	2.84E-58	125.0458717	ENSG00000106034	CPED1
-3.723806327	2.342284285	-18.51968021	9.87E-60	2.93E-58	125.0124954	ENSG00000019102	VSIG2
2.370864748	5.52348033	18.50801455	1.13E-59	3.35E-58	124.8800122	ENSG00000145604	SKP2
-4.154573933	5.503786001	-18.49858484	1.25E-59	3.72E-58	124.7729357	ENSG00000166482	MFAP4
-2.590912584	1.778125335	-18.49790697	1.26E-59	3.75E-58	124.7652388	ENSG00000172260	NEGR1
1.88829642	5.221224275	18.49720243	1.27E-59	3.77E-58	124.7572391	ENSG00000146918	NCAPG2
-2.013040963	3.466318927	-18.49000985	1.38E-59	4.09E-58	124.6755755	ENSG00000076555	ACACB
-2.448485028	2.607924612	-18.48944953	1.39E-59	4.11E-58	124.6692139	ENSG00000091262	ABCC6
-2.391818298	3.65199247	-18.48820821	1.41E-59	4.17E-58	124.655121	ENSG00000037280	FLT4
-1.651973778	0.794469191	-18.47396905	1.66E-59	4.89E-58	124.4934761	ENSG00000156427	FGF18
-2.154413761	1.613446096	-18.47336647	1.67E-59	4.92E-58	124.4866361	ENSG00000180061	TMEM150B
-2.717800576	2.092733671	-18.47301544	1.68E-59	4.93E-58	124.4826516	ENSG00000166510	CCDC68
-0.961294978	0.478675018	-18.47300997	1.68E-59	4.93E-58	124.4825895	ENSG00000273837	AC018755.4
-1.143807263	0.638556915	-18.46836777	1.77E-59	5.19E-58	124.4298973	ENSG00000233237	LINC00472
-1.304872882	0.631884305	-18.46585773	1.82E-59	5.34E-58	124.401408	ENSG00000169224	GCSAML
-1.262464759	0.658494128	-18.45961075	1.96E-59	5.73E-58	124.3305073	ENSG00000183549	ACSM5
-2.460342735	2.454289434	-18.4539974	2.08E-59	6.10E-58	124.2668029	ENSG00000167641	PPP1R14A
-1.957390185	2.407510098	-18.45348058	2.10E-59	6.13E-58	124.260938	ENSG00000134256	CD101
-0.64545595	0.321740303	-18.4499106	2.18E-59	6.37E-58	124.2204257	ENSG00000265413	AP001094.2
-1.715580437	0.757617172	-18.44272173	2.37E-59	6.91E-58	124.1388517	ENSG00000187889	FYB2
3.915518861	4.870931073	18.43985825	2.45E-59	7.13E-58	124.1063611	ENSG00000133477	FAM83F
1.58050647	7.975101473	18.42372071	2.94E-59	8.56E-58	123.9232771	ENSG00000179051	RCC2
-2.556542046	5.5059634	-18.41203281	3.36E-59	9.77E-58	123.7906984	ENSG00000164442	CITED2
-2.241924889	4.543697444	-18.40679898	3.57E-59	1.04E-57	123.7313361	ENSG00000183722	LHFPL6
-2.953699969	3.84042726	-18.40395295	3.68E-59	1.07E-57	123.699058	ENSG00000133561	GIMAP6
-1.308935014	0.814849098	-18.39812616	3.94E-59	1.14E-57	123.6329772	ENSG00000262370	AC108134.3
-3.146777769	2.015827004	-18.37601146	5.06E-59	1.46E-57	123.3822217	ENSG00000144681	STAC
-0.992804802	0.370814576	-18.3734324	5.21E-59	1.51E-57	123.3529827	ENSG00000241717	VWFP1
-0.364101029	0.186257012	-18.37280125	5.25E-59	1.52E-57	123.3458274	ENSG00000264016	AC015908.3
-2.612871577	1.770313327	-18.37040867	5.39E-59	1.56E-57	123.3187036	ENSG00000157388	CACNA1D
-2.782810838	1.641260854	-18.36949365	5.45E-59	1.57E-57	123.3083306	ENSG00000205364	MT1M
-2.794583641	1.321173213	-18.3621956	5.92E-59	1.70E-57	123.2256013	ENSG00000248801	C8orf34-AS1
-1.201314886	5.288391345	-18.35801801	6.21E-59	1.79E-57	123.1782483	ENSG00000132376	INPP5K
-1.301425957	0.655441199	-18.35120347	6.71E-59	1.93E-57	123.1010109	ENSG00000161643	SIGLEC16
-2.234793703	1.158114268	-18.34627874	7.10E-59	2.04E-57	123.0451973	ENSG00000148488	ST8SIA6
1.960406341	3.587689407	18.3434256	7.33E-59	2.10E-57	123.0128632	ENSG00000136982	DSCC1
-1.029835326	0.694673	-18.3417216	7.47E-59	2.14E-57	122.9935528	ENSG00000224982	TMEM233
-0.454504412	0.103635525	-18.3323545	8.31E-59	2.38E-57	122.887408	ENSG00000228307	OR2S1P
-4.850384817	3.181824855	-18.32679418	8.86E-59	2.53E-57	122.8244064	ENSG00000110195	FOLR1
-3.074060836	3.004660364	-18.32102431	9.46E-59	2.70E-57	122.7590352	ENSG00000154188	ANGPT1
-0.93740766	0.421811651	-18.31975438	9.59E-59	2.74E-57	122.7446479	ENSG00000259134	LINC00924
-1.900455539	1.758442778	-18.31578004	1.00E-58	2.86E-57	122.6996231	ENSG00000235505	CASP4LP
-2.105413412	3.31432981	-18.31503146	1.01E-58	2.88E-57	122.6911429	ENSG00000122707	RECK
-3.668273784	4.63533178	-18.28560614	1.41E-58	4.02E-57	122.3578625	ENSG00000165140	FBP1
-1.232708392	0.366659415	-18.28314196	1.45E-58	4.13E-57	122.3299583	ENSG00000165383	LRRC18
1.992802404	5.801463191	18.28204658	1.47E-58	4.18E-57	122.3175545	ENSG00000143179	UCK2
-1.592491741	0.628074309	-18.26807528	1.73E-58	4.89E-57	122.1593631	ENSG00000227954	TARID
-2.702924823	4.939304545	-18.25187169	2.07E-58	5.87E-57	121.9759323	ENSG00000064989	CALCRL
-1.352595352	5.750117257	-18.2469872	2.19E-58	6.20E-57	121.9206457	ENSG00000117758	STX12
-1.398883551	1.411965582	-18.24208783	2.32E-58	6.55E-57	121.8651942	ENSG00000261338	AC021016.1
-0.581249377	0.15924626	-18.23509058	2.51E-58	7.08E-57	121.7860049	ENSG00000232400	RAD17P1
-2.245823356	1.62802356	-18.2332403	2.56E-58	7.22E-57	121.7650661	ENSG00000239998	LILRA2
-2.810109373	4.018153421	-18.22103362	2.94E-58	8.29E-57	121.6269414	ENSG00000073910	FRY
-0.707363214	0.203250677	-18.21720537	3.07E-58	8.65E-57	121.5836275	ENSG00000167633	KIR3DL1
-0.799429478	0.486650201	-18.21457878	3.17E-58	8.90E-57	121.5539106	ENSG00000204706	MAMDC2-AS1
-1.063205045	0.471090113	-18.20472615	3.54E-58	9.94E-57	121.442449	ENSG00000256340	ABCC6P1
-2.22009109	6.190567897	-18.20357378	3.59E-58	1.01E-56	121.4294132	ENSG00000152818	UTRN
-1.703040604	5.028847239	-18.20310057	3.61E-58	1.01E-56	121.4240603	ENSG00000153179	RASSF3
-0.407672666	0.206126894	-18.1912428	4.13E-58	1.16E-56	121.2899369	ENSG00000229671	LINC01150
3.165621831	4.625168092	18.17758111	4.82E-58	1.35E-56	121.1354356	ENSG00000142273	CBLC
-0.675139591	0.298371095	-18.17718713	4.84E-58	1.35E-56	121.1309805	ENSG00000255422	AP002954.1
-0.673288031	0.478697776	-18.17124266	5.18E-58	1.44E-56	121.063763	ENSG00000263400	TMEM220-AS1
-3.872555044	3.920845842	-18.16935741	5.29E-58	1.47E-56	121.0424466	ENSG00000173391	OLR1
-4.712741252	2.474796909	-18.16303755	5.68E-58	1.58E-56	120.970992	ENSG00000229415	SFTA3
-1.967585595	4.401409518	-18.1365084	7.68E-58	2.14E-56	120.6711105	ENSG00000081026	MAGI3
2.388774806	3.530772964	18.12530692	8.71E-58	2.42E-56	120.5445229	ENSG00000147536	GINS4
-2.29455213	2.120922194	-18.11874037	9.39E-58	2.61E-56	120.4703234	ENSG00000125910	S1PR4
-1.128315138	1.311907126	-18.11686276	9.59E-58	2.66E-56	120.4491084	ENSG00000272760	AC093726.1
-2.832133128	1.509978382	-18.11564382	9.72E-58	2.69E-56	120.4353359	ENSG00000184226	PCDH9
-2.974237767	4.745528574	-18.11381234	9.93E-58	2.75E-56	120.414643	ENSG00000008853	RHOBTB2
-0.247239862	0.105870525	-18.1126626	1.01E-57	2.78E-56	120.4016529	ENSG00000258943	AL049871.1
4.194073521	5.088805509	18.10675054	1.08E-57	2.97E-56	120.33486	ENSG00000166415	WDR72
-2.407486161	3.136718781	-18.10308062	1.12E-57	3.09E-56	120.293401	ENSG00000119686	FLVCR2
-0.617174586	0.399261969	-18.10265826	1.13E-57	3.11E-56	120.2886298	ENSG00000281100	AC105749.1
-1.243065101	0.37968703	-18.09873083	1.18E-57	3.24E-56	120.2442641	ENSG00000141161	UNC45B
2.53280072	3.084227469	18.08151598	1.43E-57	3.94E-56	120.0498275	ENSG00000143590	EFNA3
-2.68475952	3.345663124	-18.07819416	1.49E-57	4.08E-56	120.0123137	ENSG00000146122	DAAM2
-0.257146625	0.109483446	-18.07525557	1.54E-57	4.22E-56	119.9791292	ENSG00000231246	LINC02884
3.787016386	5.098487067	18.06793575	1.67E-57	4.58E-56	119.896475	ENSG00000104140	RHOV
2.170187423	3.285343232	18.06064488	1.81E-57	4.97E-56	119.8141559	ENSG00000092853	CLSPN
-1.770917238	4.05116345	-18.04457653	2.17E-57	5.95E-56	119.6327621	ENSG00000114166	KAT2B
-1.944488868	2.418363086	-18.02346147	2.76E-57	7.55E-56	119.3944578	ENSG00000157734	SNX22
-1.457347748	3.373799644	-18.02094085	2.84E-57	7.76E-56	119.3660148	ENSG00000164414	SLC35A1
2.995357235	2.847299123	18.02026369	2.86E-57	7.82E-56	119.3583738	ENSG00000237978	KCNMB2-AS1
-2.28315766	3.817244367	-18.01652691	2.99E-57	8.15E-56	119.3162098	ENSG00000131634	TMEM204
2.366365418	4.171234978	17.99794222	3.69E-57	1.00E-55	119.1065414	ENSG00000203760	CENPW
1.930869041	4.340232582	17.9971925	3.72E-57	1.01E-55	119.0980843	ENSG00000187741	FANCA
-1.51685402	1.09876484	-17.98573721	4.23E-57	1.15E-55	118.9688768	ENSG00000124019	FAM124B
-1.760608534	5.268385683	-17.97988054	4.52E-57	1.23E-55	118.9028258	ENSG00000177303	CASKIN2
-1.191846661	5.542141037	-17.96978852	5.07E-57	1.38E-55	118.7890217	ENSG00000137824	RMDN3
2.388513451	4.200794655	17.9661094	5.28E-57	1.43E-55	118.7475376	ENSG00000075702	WDR62
-0.41513173	0.103707599	-17.96323784	5.46E-57	1.48E-55	118.7151607	ENSG00000277631	PGM5P3-AS1
-2.798517495	4.231001518	-17.96210477	5.53E-57	1.50E-55	118.7023856	ENSG00000165124	SVEP1
-1.523271417	0.728202796	-17.96095817	5.60E-57	1.51E-55	118.6894582	ENSG00000154479	CCDC173
2.18994188	5.010387723	17.95528684	5.97E-57	1.61E-55	118.6255197	ENSG00000176890	TYMS
1.690816148	5.87079616	17.95179325	6.21E-57	1.68E-55	118.5861355	ENSG00000278259	MYO19
1.683755209	3.96719476	17.947571	6.52E-57	1.76E-55	118.5385397	ENSG00000243364	EFNA4
-2.700676001	2.200298147	-17.94198927	6.94E-57	1.87E-55	118.4756232	ENSG00000111879	FAM184A
-1.540892375	2.836423288	-17.93986775	7.11E-57	1.91E-55	118.451711	ENSG00000182700	IGIP
-1.53244736	0.798914129	-17.93320418	7.67E-57	2.06E-55	118.376609	ENSG00000152760	TCTEX1D1
-2.616546907	6.462565278	-17.91768885	9.13E-57	2.45E-55	118.2017706	ENSG00000071967	CYBRD1
2.765893822	5.147762477	17.91546041	9.37E-57	2.51E-55	118.1766621	ENSG00000162433	AK4
-1.907396686	0.718701235	-17.90642779	1.04E-56	2.78E-55	118.0748968	ENSG00000253563	NKX2-1-AS1
1.73831352	4.695223732	17.90088392	1.10E-56	2.96E-55	118.0124438	ENSG00000128944	KNSTRN
-3.595579295	3.689765779	-17.88817489	1.28E-56	3.41E-55	117.8692923	ENSG00000179178	TMEM125
-3.38832975	4.443799555	-17.88731196	1.29E-56	3.44E-55	117.8595734	ENSG00000169442	CD52
-1.586680134	1.105897223	-17.88190958	1.37E-56	3.65E-55	117.7987309	ENSG00000165646	SLC18A2
-1.795142145	1.680235331	-17.8774766	1.44E-56	3.84E-55	117.7488097	ENSG00000116833	NR5A2
-0.450594164	0.161399161	-17.8770956	1.45E-56	3.85E-55	117.7445192	ENSG00000236393	AC091806.1
4.496936994	5.802364956	17.87611042	1.46E-56	3.89E-55	117.7334252	ENSG00000099953	MMP11
-0.830556435	0.404464657	-17.87279259	1.52E-56	4.03E-55	117.6960648	ENSG00000166856	GPR182
-0.423170269	0.187595949	-17.84920818	1.98E-56	5.26E-55	117.4305443	ENSG00000268849	SIGLEC22P
-0.818905764	0.353596653	-17.8488476	1.99E-56	5.27E-55	117.4264855	ENSG00000143839	REN
-1.772351331	5.618917978	-17.84328304	2.12E-56	5.61E-55	117.3638516	ENSG00000114446	IFT57
-1.804587484	0.76867971	-17.84005375	2.20E-56	5.81E-55	117.3275055	ENSG00000152779	SLC16A12
2.11287284	5.299342176	17.83173524	2.41E-56	6.38E-55	117.2338874	ENSG00000173207	CKS1B
-2.120351446	1.168167425	-17.83118238	2.43E-56	6.41E-55	117.2276658	ENSG00000197165	SULT1A2
-3.234083493	3.543767946	-17.83049809	2.45E-56	6.46E-55	117.2199652	ENSG00000012171	SEMA3B
-1.488085058	4.658716776	-17.81573691	2.89E-56	7.62E-55	117.0538712	ENSG00000150977	RILPL2
-1.971226306	3.956444273	-17.814158	2.94E-56	7.75E-55	117.0361073	ENSG00000151276	MAGI1
-2.584067843	5.258303833	-17.80585853	3.23E-56	8.50E-55	116.9427389	ENSG00000099860	GADD45B
-2.153134255	1.915032894	-17.80206093	3.37E-56	8.86E-55	116.90002	ENSG00000168306	ACOX2
-2.41550836	1.802790543	-17.80031977	3.44E-56	9.03E-55	116.8804346	ENSG00000134201	GSTM5
-2.462464249	0.613922344	-17.79317841	3.73E-56	9.78E-55	116.8001106	ENSG00000179914	ITLN1
-1.559301108	1.142319546	-17.78941582	3.89E-56	1.02E-54	116.7577934	ENSG00000104974	LILRA1
-2.370483003	3.473954055	-17.78323667	4.17E-56	1.09E-54	116.6883028	ENSG00000100060	MFNG
-2.09107832	3.20693062	-17.78299371	4.18E-56	1.09E-54	116.6855706	ENSG00000187098	MITF
1.832616346	7.52364098	17.78066107	4.29E-56	1.12E-54	116.6593394	ENSG00000166508	MCM7
-2.811967693	2.332202835	-17.78006632	4.32E-56	1.13E-54	116.6526514	ENSG00000138356	AOX1
-2.65780371	3.096656299	-17.77685015	4.48E-56	1.17E-54	116.6164867	ENSG00000179144	GIMAP7
-1.077458584	5.094791398	-17.7691175	4.89E-56	1.27E-54	116.5295425	ENSG00000093183	SEC22C
-2.325146098	4.183714437	-17.75289839	5.87E-56	1.53E-54	116.3472111	ENSG00000197381	ADARB1
-0.426858378	0.144102828	-17.75024648	6.05E-56	1.57E-54	116.3174031	ENSG00000133742	CA1
-0.609060082	0.202619604	-17.7410919	6.70E-56	1.74E-54	116.214513	ENSG00000259104	PTCSC3
-2.075769692	1.537540269	-17.73873774	6.88E-56	1.79E-54	116.1880565	ENSG00000184005	ST6GALNAC3
2.229695445	4.790359585	17.73868646	6.89E-56	1.79E-54	116.1874801	ENSG00000160949	TONSL
5.018724703	6.86646328	17.73836727	6.91E-56	1.79E-54	116.1838932	ENSG00000137648	TMPRSS4
-1.588451031	5.205782883	-17.73737334	6.99E-56	1.81E-54	116.1727234	ENSG00000131759	RARA
-1.592482944	0.405870535	-17.72410262	8.12E-56	2.10E-54	116.0236046	ENSG00000181234	TMEM132C
-2.028643129	2.058988221	-17.71507278	8.99E-56	2.32E-54	115.9221562	ENSG00000172794	RAB37
4.553321615	5.35246977	17.7146085	9.04E-56	2.33E-54	115.9169405	ENSG00000262406	MMP12
-2.649291749	3.480900022	-17.71191088	9.31E-56	2.40E-54	115.8866362	ENSG00000147443	DOK2
-2.522685827	3.953210635	-17.7103003	9.49E-56	2.45E-54	115.8685439	ENSG00000151702	FLI1
-2.830086272	3.207600227	-17.7078538	9.75E-56	2.51E-54	115.8410623	ENSG00000153823	PID1
-0.510947178	0.277955657	-17.70782743	9.75E-56	2.51E-54	115.8407661	ENSG00000259004	LINC02285
-3.633321114	3.096842263	-17.68449843	1.27E-55	3.26E-54	115.5787622	ENSG00000123243	ITIH5
-2.183886916	4.048215009	-17.68369359	1.28E-55	3.29E-54	115.5697248	ENSG00000138735	PDE5A
-1.09652279	0.925228487	-17.67859144	1.36E-55	3.48E-54	115.5124365	ENSG00000279118	AC093535.2
-2.095597102	1.675989508	-17.67816426	1.36E-55	3.49E-54	115.5076402	ENSG00000164850	GPER1
-1.580057265	4.870457094	-17.67694122	1.38E-55	3.54E-54	115.4939083	ENSG00000143554	SLC27A3
1.857218494	5.795395963	17.67101113	1.48E-55	3.78E-54	115.4273309	ENSG00000113368	LMNB1
-1.545238894	2.155432094	-17.66372841	1.60E-55	4.10E-54	115.3455758	ENSG00000196511	TPK1
-2.445345721	2.869072165	-17.6607837	1.66E-55	4.23E-54	115.3125213	ENSG00000204161	TMEM273
-1.865818747	2.811286149	-17.65898892	1.69E-55	4.31E-54	115.2923755	ENSG00000177464	GPR4
4.618663421	6.078291377	17.65536964	1.76E-55	4.49E-54	115.2517521	ENSG00000131746	TNS4
-1.982845955	4.867814834	-17.65383002	1.79E-55	4.56E-54	115.2344719	ENSG00000052795	FNIP2
-1.630256978	1.560011713	-17.65248907	1.82E-55	4.63E-54	115.2194218	ENSG00000153902	LGI4
-2.925267955	4.778268213	-17.64913747	1.89E-55	4.80E-54	115.1818065	ENSG00000048740	CELF2
-2.061116291	1.629594166	-17.62836713	2.39E-55	6.06E-54	114.9487425	ENSG00000085563	ABCB1
-0.81765298	0.402426691	-17.62556672	2.46E-55	6.25E-54	114.9173248	ENSG00000260398	AC068700.1
-1.62093739	5.251828829	-17.62172235	2.57E-55	6.52E-54	114.8741972	ENSG00000120306	CYSTM1
-2.882018372	1.747678236	-17.62056401	2.61E-55	6.60E-54	114.861203	ENSG00000163075	CFAP221
1.953438139	7.226958776	17.61767195	2.69E-55	6.81E-54	114.828761	ENSG00000128050	PAICS
-0.559451617	0.173175015	-17.61691024	2.71E-55	6.86E-54	114.8202166	ENSG00000232628	AC092809.2
-1.811335251	1.349412156	-17.60657984	3.05E-55	7.70E-54	114.7043475	ENSG00000129244	ATP1B2
-1.01940057	5.33678031	-17.59820885	3.35E-55	8.45E-54	114.6104693	ENSG00000211456	SACM1L
-2.233055834	5.620824167	-17.59648138	3.42E-55	8.61E-54	114.5910978	ENSG00000198722	UNC13B
-2.352818589	4.773700994	-17.58606036	3.84E-55	9.67E-54	114.4742493	ENSG00000214063	TSPAN4
-0.903134883	5.188241688	-17.58471291	3.90E-55	9.81E-54	114.459142	ENSG00000114745	GORASP1
-1.080492638	0.431131323	-17.57827104	4.19E-55	1.05E-53	114.3869217	ENSG00000100191	SLC5A4
-2.469073931	3.189111108	-17.57804535	4.20E-55	1.06E-53	114.3843917	ENSG00000161835	TAMALIN
-1.594662492	5.164012382	-17.57403707	4.40E-55	1.10E-53	114.3394584	ENSG00000163820	FYCO1
-3.269536706	6.739685294	-17.57331314	4.43E-55	1.11E-53	114.3313433	ENSG00000129538	RNASE1
-2.274100926	1.489623651	-17.5714534	4.53E-55	1.13E-53	114.3104966	ENSG00000279662	AC131649.2
-1.332906717	1.413365311	-17.57123839	4.54E-55	1.14E-53	114.3080865	ENSG00000180769	WDFY3-AS2
-4.623731656	3.01107856	-17.57096389	4.55E-55	1.14E-53	114.3050096	ENSG00000256612	CYP2B7P
-2.989275511	3.762510168	-17.56687042	4.77E-55	1.19E-53	114.2591265	ENSG00000106025	TSPAN12
-2.939483705	2.593519133	-17.56523377	4.85E-55	1.21E-53	114.2407822	ENSG00000174175	SELP
-2.281935057	3.500146222	-17.5599895	5.15E-55	1.28E-53	114.1820057	ENSG00000144642	RBMS3
1.887424341	5.167742538	17.55401585	5.51E-55	1.37E-53	114.1150604	ENSG00000104889	RNASEH2A
-3.202396863	4.361109047	-17.54732919	5.94E-55	1.48E-53	114.0401319	ENSG00000132965	ALOX5AP
-1.810164359	1.370467278	-17.54495463	6.10E-55	1.52E-53	114.0135253	ENSG00000007129	CEACAM21
1.682075544	7.090694259	17.53299034	6.97E-55	1.73E-53	113.8794822	ENSG00000132646	PCNA
-1.67349868	4.378977016	-17.52808487	7.37E-55	1.83E-53	113.8245306	ENSG00000077684	JADE1
-2.627460751	4.0905101	-17.52226205	7.87E-55	1.95E-53	113.7593082	ENSG00000000938	FGR
1.615441214	4.334927513	17.51631368	8.41E-55	2.08E-53	113.6926857	ENSG00000090447	TFAP4
-3.646774285	4.228817738	-17.51274737	8.76E-55	2.17E-53	113.6527457	ENSG00000184347	SLIT3
-2.345159769	2.624702834	-17.51125113	8.90E-55	2.20E-53	113.6359895	ENSG00000117069	ST6GALNAC5
2.571066773	5.681779341	17.5076261	9.27E-55	2.29E-53	113.5953952	ENSG00000173898	SPTBN2
1.595301186	3.664686675	17.50235579	9.84E-55	2.43E-53	113.5363804	ENSG00000120334	CENPL
-2.516471734	6.256217829	-17.49926503	1.02E-54	2.51E-53	113.5017736	ENSG00000196154	S100A4
5.810685151	7.034978489	17.49908864	1.02E-54	2.52E-53	113.4997987	ENSG00000134762	DSC3
4.029052899	4.080671986	17.48990182	1.13E-54	2.79E-53	113.3969457	ENSG00000182379	NXPH4
1.669683848	2.572484625	17.48177122	1.24E-54	3.05E-53	113.3059303	ENSG00000172244	C5orf34
-1.466368742	3.929394678	-17.4812669	1.25E-54	3.06E-53	113.3002853	ENSG00000166275	BORCS7
-2.085235957	0.814853581	-17.47737779	1.30E-54	3.20E-53	113.2567545	ENSG00000268416	AC010329.1
1.617952532	5.972750932	17.46760958	1.45E-54	3.57E-53	113.1474308	ENSG00000180198	RCC1
-0.880778661	0.265189508	-17.46733993	1.46E-54	3.57E-53	113.1444131	ENSG00000250266	LINC01612
6.716074459	6.921161134	17.45595045	1.66E-54	4.06E-53	113.0169667	ENSG00000134757	DSG3
1.7551758	5.692527389	17.44822706	1.81E-54	4.42E-53	112.9305566	ENSG00000006625	GGCT
-2.820267811	3.152771916	-17.44351161	1.91E-54	4.66E-53	112.8778048	ENSG00000206190	ATP10A
-4.825699142	3.241803979	-17.43439256	2.11E-54	5.15E-53	112.7758015	ENSG00000153446	C16orf89
-2.352650006	4.98156995	-17.42326193	2.39E-54	5.83E-53	112.6513173	ENSG00000187678	SPRY4
-1.809442314	4.632982719	-17.42160638	2.44E-54	5.94E-53	112.6328037	ENSG00000100307	CBX7
1.318063134	5.756163149	17.38053279	3.86E-54	9.40E-53	112.173647	ENSG00000101146	RAE1
-0.470177068	0.181526245	-17.3777071	3.99E-54	9.70E-53	112.1420702	ENSG00000259847	LINC02126
-3.486308221	2.356404108	-17.37700979	4.02E-54	9.76E-53	112.1342781	ENSG00000174502	SLC26A9
1.612511914	6.820793468	17.36819841	4.43E-54	1.08E-52	112.0358226	ENSG00000130826	DKC1
1.478805738	5.129306028	17.36415903	4.64E-54	1.13E-52	111.9906926	ENSG00000020256	ZFP64
-3.050181913	4.660789621	-17.35363954	5.22E-54	1.27E-52	111.8731777	ENSG00000012779	ALOX5
-3.945194046	4.507356382	-17.34738303	5.60E-54	1.36E-52	111.8032947	ENSG00000094963	FMO2
-1.248699856	0.989490592	-17.34279995	5.89E-54	1.43E-52	111.7521081	ENSG00000249669	CARMN
-0.633215143	0.437366998	-17.3404858	6.05E-54	1.46E-52	111.7262637	ENSG00000186105	LRRC70
1.82362492	4.587482073	17.33912148	6.14E-54	1.48E-52	111.7110274	ENSG00000128059	PPAT
-1.26060656	4.87006926	-17.33354336	6.54E-54	1.58E-52	111.6487366	ENSG00000066933	MYO9A
1.806664271	4.688097308	17.32120496	7.51E-54	1.81E-52	111.510974	ENSG00000112312	GMNN
-2.065446399	3.700643716	-17.32021297	7.59E-54	1.83E-52	111.4998993	ENSG00000128917	DLL4
-0.486625832	0.176301681	-17.31543941	8.01E-54	1.93E-52	111.4466093	ENSG00000187758	ADH1A
1.884266251	3.156576124	17.31350715	8.18E-54	1.97E-52	111.4250395	ENSG00000123219	CENPK
-0.448343489	0.175168172	-17.30820331	8.68E-54	2.09E-52	111.3658366	ENSG00000267461	AC079210.1
-2.247268463	2.272388363	-17.30655571	8.84E-54	2.12E-52	111.3474467	ENSG00000154262	ABCA6
-0.664622926	0.353742371	-17.30238952	9.27E-54	2.22E-52	111.3009474	ENSG00000185972	CCIN
-1.501401671	5.651100914	-17.29368267	1.02E-53	2.45E-52	111.2037798	ENSG00000149577	SIDT2
-2.562639793	2.558241121	-17.29348261	1.02E-53	2.45E-52	111.2015474	ENSG00000186074	CD300LF
-1.476569954	5.520321989	-17.29314289	1.03E-53	2.46E-52	111.1977565	ENSG00000141480	ARRB2
-2.19193845	3.090420095	-17.28967995	1.07E-53	2.55E-52	111.1591146	ENSG00000131370	SH3BP5
-1.974949353	3.744931752	-17.26343571	1.43E-53	3.42E-52	110.866337	ENSG00000144843	ADPRH
-2.163073376	4.815307273	-17.25410359	1.59E-53	3.80E-52	110.7622601	ENSG00000146376	ARHGAP18
-2.738458207	3.990946334	-17.25387896	1.59E-53	3.80E-52	110.759755	ENSG00000109610	SOD3
-1.770076818	2.130468936	-17.24652813	1.73E-53	4.12E-52	110.6777864	ENSG00000179855	GIPC3
-1.819128775	0.903960165	-17.22890222	2.11E-53	5.02E-52	110.4812825	ENSG00000149575	SCN2B
1.213846169	5.300822314	17.22508085	2.20E-53	5.23E-52	110.4386875	ENSG00000123352	SPATS2
-0.60587493	0.449877647	-17.22433619	2.22E-53	5.27E-52	110.4303873	ENSG00000245281	AC124242.1
3.930212852	4.747766195	17.22396653	2.23E-53	5.29E-52	110.4262672	ENSG00000188910	GJB3
-1.7394425	7.072100925	-17.22329074	2.25E-53	5.33E-52	110.4187348	ENSG00000170776	AKAP13
1.951578638	1.833372819	17.22273099	2.26E-53	5.35E-52	110.412496	ENSG00000127928	GNGT1
-2.371858205	3.08576823	-17.2170934	2.41E-53	5.70E-52	110.3496639	ENSG00000234456	MAGI2-AS3
1.624700671	6.117157286	17.21407846	2.49E-53	5.89E-52	110.3160642	ENSG00000076003	MCM6
-0.486762325	0.166334234	-17.20301222	2.82E-53	6.66E-52	110.1927525	ENSG00000260310	AC027277.2
1.394320636	5.870944943	17.20237896	2.84E-53	6.70E-52	110.1856968	ENSG00000160688	FLAD1
-2.378600512	6.700830358	-17.20038173	2.90E-53	6.84E-52	110.1634443	ENSG00000111275	ALDH2
2.081360572	6.976669637	17.19925613	2.94E-53	6.93E-52	110.1509035	ENSG00000136518	ACTL6A
-3.238405884	1.675858613	-17.19883623	2.95E-53	6.95E-52	110.1462254	ENSG00000138207	RBP4
-2.137601021	2.85681952	-17.19542456	3.07E-53	7.22E-52	110.1082164	ENSG00000187513	GJA4
-1.995231564	2.720254452	-17.19104846	3.22E-53	7.57E-52	110.059466	ENSG00000119865	CNRIP1
-1.968264492	1.592168441	-17.19032402	3.25E-53	7.62E-52	110.051396	ENSG00000136014	USP44
2.056263317	2.379280426	17.19029215	3.25E-53	7.62E-52	110.051041	ENSG00000109674	NEIL3
-0.335142678	0.156797659	-17.16266341	4.42E-53	1.04E-51	109.7433417	ENSG00000272799	AC006238.1
-4.29239916	3.193849396	-17.15531911	4.80E-53	1.12E-51	109.6615734	ENSG00000243566	UPK3B
3.942989578	4.264629051	17.14772578	5.22E-53	1.22E-51	109.5770434	ENSG00000189280	GJB5
1.702793333	4.592486613	17.14020072	5.68E-53	1.33E-51	109.4932843	ENSG00000178295	GEN1
1.474111964	6.028084039	17.13101617	6.29E-53	1.47E-51	109.3910689	ENSG00000076248	UNG
1.537289023	7.002486257	17.12027371	7.10E-53	1.66E-51	109.2715361	ENSG00000114686	MRPL3
1.496615624	1.941976868	17.11844426	7.24E-53	1.69E-51	109.2511817	ENSG00000265415	AC099850.3
-2.788311047	3.721615004	-17.11246411	7.74E-53	1.81E-51	109.1846516	ENSG00000160593	JAML
1.72618632	2.856016441	17.09729857	9.17E-53	2.14E-51	109.0159636	ENSG00000146410	MTFR2
1.516125548	4.048404328	17.09557745	9.35E-53	2.18E-51	108.9968222	ENSG00000159055	MIS18A
1.692129523	2.434590927	17.09532387	9.37E-53	2.18E-51	108.9940021	ENSG00000177602	HASPIN
-3.113178623	4.32919	-17.08965772	9.99E-53	2.32E-51	108.9309906	ENSG00000166927	MS4A7
-2.460164786	3.612524406	-17.08948771	1.00E-52	2.32E-51	108.9291001	ENSG00000134508	CABLES1
-2.572927174	3.550710848	-17.08248539	1.08E-52	2.51E-51	108.8512383	ENSG00000183018	SPNS2
-3.287645468	2.904986192	-17.07387365	1.19E-52	2.76E-51	108.7554938	ENSG00000081052	COL4A4
-0.229913354	0.106461643	-17.07358726	1.19E-52	2.77E-51	108.75231	ENSG00000238160	LINC02863
-2.096443257	2.157892623	-17.06799678	1.27E-52	2.94E-51	108.6901637	ENSG00000105383	CD33
3.258515699	3.155966558	17.06418992	1.33E-52	3.07E-51	108.6478484	ENSG00000249395	CASC9
-2.890612365	2.63819487	-17.06266911	1.35E-52	3.12E-51	108.6309446	ENSG00000107242	PIP5K1B
1.396908662	5.053153352	17.05914351	1.40E-52	3.24E-51	108.5917593	ENSG00000101189	MRGBP
-1.455375472	6.126625033	-17.05724842	1.43E-52	3.31E-51	108.5706973	ENSG00000103994	ZNF106
-0.30975146	0.076782683	-17.05302267	1.50E-52	3.46E-51	108.5237349	ENSG00000205240	OR7E36P
3.35531364	4.512412098	17.04270535	1.69E-52	3.88E-51	108.4090894	ENSG00000136943	CTSV
-1.401216587	4.288093257	-17.0422194	1.69E-52	3.90E-51	108.4036901	ENSG00000164463	CREBRF
-2.845917373	3.413064174	-17.03860991	1.76E-52	4.06E-51	108.363587	ENSG00000163431	LMOD1
-2.595465577	4.551864991	-17.03791522	1.78E-52	4.08E-51	108.3558688	ENSG00000018280	SLC11A1
-1.028876691	0.595894023	-17.03571882	1.82E-52	4.18E-51	108.3314673	ENSG00000069764	PLA2G10
-2.622449445	4.706079534	-17.03375027	1.86E-52	4.27E-51	108.3095981	ENSG00000198624	CCDC69
-1.528609068	0.748302079	-17.02751189	2.00E-52	4.57E-51	108.2402987	ENSG00000164188	RANBP3L
1.368374616	4.26989824	17.02709639	2.01E-52	4.59E-51	108.2356835	ENSG00000138092	CENPO
2.09345341	2.971819921	17.01326534	2.34E-52	5.35E-51	108.0820691	ENSG00000140451	PIF1
4.55057926	8.137019213	17.00532836	2.56E-52	5.84E-51	107.9939345	ENSG00000137699	TRIM29
-0.236482437	0.14703851	-16.99696979	2.81E-52	6.41E-51	107.9011318	ENSG00000252061	RNU6-415P
-5.624494555	3.782010345	-16.9959442	2.84E-52	6.48E-51	107.8897459	ENSG00000171885	AQP4
-0.371544705	0.087999574	-16.9942357	2.89E-52	6.59E-51	107.870779	ENSG00000264125	AC104984.1
1.708598822	4.338365347	16.9925633	2.95E-52	6.71E-51	107.8522135	ENSG00000006634	DBF4
1.884813835	7.31198491	16.99128381	2.99E-52	6.80E-51	107.83801	ENSG00000010292	NCAPD2
6.263276029	9.771429655	16.98928714	3.06E-52	6.95E-51	107.8158459	ENSG00000128422	KRT17
-3.224641529	4.25631191	-16.98447957	3.22E-52	7.33E-51	107.7624826	ENSG00000158270	COLEC12
-3.343934559	6.258445148	-16.98124468	3.34E-52	7.59E-51	107.7265784	ENSG00000078081	LAMP3
-2.115203184	3.611004259	-16.96974294	3.80E-52	8.62E-51	107.598937	ENSG00000162618	ADGRL4
-1.731519064	4.388130936	-16.96655792	3.94E-52	8.92E-51	107.5635956	ENSG00000183826	BTBD9
-1.163232127	0.671933409	-16.96074527	4.20E-52	9.51E-51	107.4991031	ENSG00000244607	CCDC13
-1.759243249	0.759321717	-16.9516497	4.65E-52	1.05E-50	107.3981994	ENSG00000172987	HPSE2
-0.580400761	0.122956019	-16.94057494	5.26E-52	1.19E-50	107.2753619	ENSG00000255986	MT1JP
-1.229405102	3.967709672	-16.93055455	5.88E-52	1.33E-50	107.1642401	ENSG00000107560	RAB11FIP2
-0.341529216	0.130641802	-16.90928988	7.45E-52	1.68E-50	106.9284918	ENSG00000178734	LMO7DN
-0.341314824	0.186467641	-16.90711212	7.63E-52	1.72E-50	106.9043534	ENSG00000226851	AC004112.1
-0.867818435	0.575484238	-16.89798723	8.44E-52	1.90E-50	106.8032235	ENSG00000255587	RAB44
-1.853814136	9.41260155	-16.89027458	9.20E-52	2.07E-50	106.7177585	ENSG00000204592	HLA-E
-2.013225794	5.282232448	-16.88556537	9.69E-52	2.18E-50	106.665581	ENSG00000198189	HSD17B11
-3.245506098	2.508116647	-16.88343034	9.93E-52	2.23E-50	106.6419266	ENSG00000080493	SLC4A4
1.701979056	4.522887978	16.87662195	1.07E-51	2.40E-50	106.5665013	ENSG00000132436	FIGNL1
-1.51175526	5.389793958	-16.86630633	1.20E-51	2.69E-50	106.4522401	ENSG00000115993	TRAK2
-0.283682082	0.151350071	-16.85847353	1.31E-51	2.94E-50	106.3654944	ENSG00000273487	AC104836.1
-0.34991748	0.13050107	-16.8569521	1.33E-51	2.98E-50	106.3486466	ENSG00000249706	AC105384.1
-0.940264776	0.589085626	-16.85500887	1.36E-51	3.05E-50	106.3271286	ENSG00000272908	AC006033.2
-2.022187882	1.034167825	-16.8528605	1.39E-51	3.12E-50	106.3033398	ENSG00000091181	IL5RA
-2.70692405	1.959228231	-16.8480436	1.47E-51	3.29E-50	106.250006	ENSG00000128918	ALDH1A2
-1.549077799	6.857395106	-16.84367258	1.54E-51	3.45E-50	106.2016133	ENSG00000003402	CFLAR
-1.254967371	0.430052631	-16.83927926	1.62E-51	3.62E-50	106.1529776	ENSG00000159339	PADI4
1.48192904	4.837884372	16.83113966	1.77E-51	3.96E-50	106.0628798	ENSG00000111445	RFC5
-1.207169559	1.108743528	-16.83068415	1.78E-51	3.97E-50	106.0578381	ENSG00000172458	IL17D
-1.237547716	0.472430315	-16.82994574	1.80E-51	4.00E-50	106.0496653	ENSG00000100678	SLC8A3
-3.542654749	4.313237461	-16.82544114	1.89E-51	4.20E-50	105.9998105	ENSG00000135218	CD36
1.624352105	4.187417598	16.82516978	1.90E-51	4.21E-50	105.9968073	ENSG00000166965	RCCD1
1.979908155	4.998454135	16.82052994	2.00E-51	4.43E-50	105.9454605	ENSG00000079462	PAFAH1B3
-0.643644081	0.2144084	-16.81163844	2.20E-51	4.89E-50	105.8470748	ENSG00000243352	RN7SL8P
1.889231952	5.736459626	16.8104591	2.23E-51	4.95E-50	105.8340266	ENSG00000174013	FBXO45
-1.806219984	4.974119839	-16.7993967	2.52E-51	5.59E-50	105.7116453	ENSG00000162104	ADCY9
-0.326515692	0.273566173	-16.79936162	2.53E-51	5.59E-50	105.7112573	ENSG00000271843	AC012557.1
-2.613885186	1.744103472	-16.79697594	2.59E-51	5.73E-50	105.6848682	ENSG00000127241	MASP1
-1.971474507	6.328995802	-16.79363715	2.69E-51	5.95E-50	105.6479385	ENSG00000161921	CXCL16
-2.0675537	2.237235454	-16.79325698	2.70E-51	5.97E-50	105.6437337	ENSG00000163762	TM4SF18
-2.333107437	3.08930913	-16.78869212	2.84E-51	6.27E-50	105.5932467	ENSG00000162614	NEXN
-0.616348812	0.101066654	-16.7721091	3.42E-51	7.53E-50	105.4098765	ENSG00000197273	GUCA2A
4.616269051	5.978118032	16.76092576	3.87E-51	8.52E-50	105.2862467	ENSG00000124466	LYPD3
2.929893621	5.922462303	16.75160033	4.29E-51	9.44E-50	105.183176	ENSG00000029153	ARNTL2
2.471285369	3.752882963	16.74483428	4.62E-51	1.02E-49	105.1084044	ENSG00000189057	FAM111B
-2.146760753	3.832925645	-16.74342332	4.70E-51	1.03E-49	105.0928132	ENSG00000166313	APBB1
1.397949146	1.874814194	16.74183652	4.78E-51	1.05E-49	105.0752794	ENSG00000181544	FANCB
1.483755544	4.453925694	16.73812392	4.98E-51	1.09E-49	105.034258	ENSG00000146263	MMS22L
-2.343879963	6.002793161	-16.73305141	5.27E-51	1.15E-49	104.9782153	ENSG00000166347	CYB5A
-3.38696145	1.375140751	-16.72389876	5.83E-51	1.28E-49	104.8771076	ENSG00000180772	AGTR2
-0.357701496	0.146835457	-16.71942676	6.13E-51	1.34E-49	104.8277127	ENSG00000250740	AC109361.2
-2.142825299	1.02877621	-16.71684429	6.31E-51	1.38E-49	104.7991902	ENSG00000140538	NTRK3
-1.150978392	5.17399844	-16.71506383	6.43E-51	1.41E-49	104.7795265	ENSG00000113163	CERT1
-2.690921178	2.024468936	-16.71118226	6.71E-51	1.47E-49	104.7366601	ENSG00000142611	PRDM16
-2.156626169	4.655010532	-16.70679408	7.05E-51	1.54E-49	104.6882027	ENSG00000112149	CD83
-1.681110138	1.30388513	-16.70554532	7.15E-51	1.56E-49	104.6744138	ENSG00000253159	PCDHGA12
1.435849952	5.912788129	16.69801377	7.77E-51	1.69E-49	104.5912566	ENSG00000079616	KIF22
1.846720466	3.029981433	16.69141568	8.36E-51	1.82E-49	104.5184159	ENSG00000100479	POLE2
-0.379038599	0.349502748	-16.67333072	1.02E-50	2.22E-49	104.3188112	ENSG00000183977	PP2D1
-1.677297327	2.60804649	-16.66300759	1.14E-50	2.49E-49	104.2049056	ENSG00000279453	Z99129.4
-2.558658222	3.907701453	-16.6617926	1.16E-50	2.52E-49	104.1915008	ENSG00000136732	GYPC
1.342062559	3.318383273	16.66056728	1.18E-50	2.55E-49	104.1779825	ENSG00000156876	SASS6
2.882337926	3.464030928	16.65651228	1.23E-50	2.67E-49	104.1332479	ENSG00000189366	ALG1L
-1.226102369	2.209243581	-16.65607645	1.24E-50	2.68E-49	104.12844	ENSG00000214106	PAXIP1-AS2
-0.252237122	0.125410258	-16.6503109	1.32E-50	2.85E-49	104.0648412	ENSG00000279727	LINC02033
-2.965572527	7.171363873	-16.64978684	1.33E-50	2.87E-49	104.0590608	ENSG00000120129	DUSP1
7.104180653	10.627131	16.64334328	1.42E-50	3.07E-49	103.9879923	ENSG00000186081	KRT5
1.599668479	5.104030864	16.64016542	1.47E-50	3.18E-49	103.9529456	ENSG00000149503	INCENP
-2.284745173	4.216876448	-16.6381917	1.51E-50	3.25E-49	103.9311799	ENSG00000102934	PLLP
-0.705673981	0.518819205	-16.63702339	1.53E-50	3.29E-49	103.9182963	ENSG00000278918	AC080112.3
-1.501554826	1.022599217	-16.63393297	1.58E-50	3.40E-49	103.8842182	ENSG00000204334	ERICH2
-0.274038916	0.109254837	-16.63339995	1.59E-50	3.42E-49	103.8783408	ENSG00000277135	AC012409.3
-1.684582323	1.274192547	-16.62770879	1.69E-50	3.64E-49	103.8155903	ENSG00000166928	MS4A14
-3.093843355	3.220859931	-16.62487861	1.75E-50	3.75E-49	103.7843874	ENSG00000154146	NRGN
-2.31499973	2.08009815	-16.62451743	1.75E-50	3.76E-49	103.7804055	ENSG00000187116	LILRA5
-2.392976984	0.951884079	-16.62320153	1.78E-50	3.81E-49	103.7658984	ENSG00000162631	NTNG1
-1.031360086	0.553515259	-16.62201791	1.80E-50	3.86E-49	103.7528499	ENSG00000232354	VIPR1-AS1
-2.394601087	1.947194411	-16.61418534	1.96E-50	4.21E-49	103.6665093	ENSG00000184454	NCMAP
-1.881636942	0.783434519	-16.613858	1.97E-50	4.22E-49	103.6629012	ENSG00000183346	CABCOCO1
-1.066217726	5.907954301	-16.60050536	2.29E-50	4.89E-49	103.515743	ENSG00000205302	SNX2
-1.669717237	0.503252206	-16.60040949	2.29E-50	4.89E-49	103.5146865	ENSG00000107295	SH3GL2
-0.717384422	0.413488486	-16.58656104	2.67E-50	5.69E-49	103.362105	ENSG00000233609	RPL10P19
-3.121930109	2.00868849	-16.58491053	2.72E-50	5.79E-49	103.3439225	ENSG00000112175	BMP5
-1.224528401	8.814490248	-16.57195609	3.13E-50	6.68E-49	103.2012336	ENSG00000110651	CD81
-0.372266635	0.171999469	-16.57167686	3.14E-50	6.70E-49	103.1981583	ENSG00000272555	AC009974.1
-0.235746418	0.153311602	-16.56150389	3.52E-50	7.49E-49	103.0861325	ENSG00000276945	AC008498.1
1.777638057	6.374253297	16.55651557	3.72E-50	7.91E-49	103.0312089	ENSG00000163882	POLR2H
-0.92491408	0.446359201	-16.54017256	4.45E-50	9.46E-49	102.8513032	ENSG00000258819	LINC02289
-0.252770212	0.177389207	-16.52617202	5.20E-50	1.10E-48	102.6972303	ENSG00000275120	AC048382.5
1.688960227	3.83672345	16.52554555	5.23E-50	1.11E-48	102.6903371	ENSG00000163535	SGO2
1.824193651	6.267146945	16.52538218	5.24E-50	1.11E-48	102.6885395	ENSG00000173457	PPP1R14B
1.653856515	6.69108485	16.5211634	5.49E-50	1.16E-48	102.6421219	ENSG00000099901	RANBP1
1.194740734	6.527913802	16.51832117	5.67E-50	1.20E-48	102.6108522	ENSG00000059573	ALDH18A1
-0.300790742	0.148290637	-16.50328414	6.69E-50	1.42E-48	102.4454469	ENSG00000254481	PTP4A2P2
-1.749277804	4.45711449	-16.50053618	6.90E-50	1.46E-48	102.4152251	ENSG00000165312	OTUD1
-2.098765983	1.224766904	-16.49878634	7.03E-50	1.48E-48	102.3959814	ENSG00000166450	PRTG
1.681860371	2.816357908	16.49715732	7.16E-50	1.51E-48	102.378067	ENSG00000171084	FAM86JP
-1.759373513	2.367924339	-16.49455956	7.37E-50	1.55E-48	102.3495006	ENSG00000214274	ANG
-0.983482344	0.653027448	-16.4841826	8.26E-50	1.74E-48	102.2354046	ENSG00000188305	PEAK3
-1.78310861	3.400947391	-16.48386973	8.29E-50	1.75E-48	102.2319648	ENSG00000124171	PARD6B
-1.245242684	4.221057196	-16.48134477	8.52E-50	1.79E-48	102.2042064	ENSG00000214013	GANC
-0.538237769	0.194908873	-16.48019301	8.63E-50	1.81E-48	102.1915448	ENSG00000278621	AC037198.2
-0.700472455	0.432790921	-16.46627819	1.01E-49	2.11E-48	102.0385994	ENSG00000183134	PTGDR2
-0.476860496	0.243896621	-16.46503193	1.02E-49	2.14E-48	102.0249033	ENSG00000215704	CELA2B
1.939643388	5.603571717	16.45587024	1.13E-49	2.37E-48	101.9242282	ENSG00000152256	PDK1
-2.159984375	7.06932974	-16.45358419	1.16E-49	2.43E-48	101.8991104	ENSG00000067082	KLF6
-0.400465882	0.246212232	-16.44771159	1.23E-49	2.59E-48	101.834591	ENSG00000272690	LINC02018
-2.120405648	5.373093442	-16.44311886	1.30E-49	2.72E-48	101.7841383	ENSG00000213949	ITGA1
-3.6259121	4.60889903	-16.44249263	1.31E-49	2.74E-48	101.7772593	ENSG00000155659	VSIG4
1.263819964	5.413992182	16.44168773	1.32E-49	2.76E-48	101.7684177	ENSG00000131876	SNRPA1
-2.563991584	4.435468714	-16.43699753	1.39E-49	2.90E-48	101.7169007	ENSG00000197405	C5AR1
-4.658678406	5.644237619	-16.43301314	1.45E-49	3.03E-48	101.6731401	ENSG00000167972	ABCA3
1.763091494	3.581712024	16.42349991	1.61E-49	3.36E-48	101.5686705	ENSG00000121621	KIF18A
-2.071431092	4.40469657	-16.42331268	1.62E-49	3.37E-48	101.5666146	ENSG00000164659	ELAPOR2
-1.597864631	2.474197688	-16.41491026	1.77E-49	3.69E-48	101.4743607	ENSG00000113231	PDE8B
1.799724832	4.259553029	16.41224426	1.83E-49	3.80E-48	101.4450928	ENSG00000166451	CENPN
1.703792053	5.872518728	16.40938999	1.88E-49	3.92E-48	101.4137598	ENSG00000013810	TACC3
-2.022339522	4.981150725	-16.40559801	1.96E-49	4.08E-48	101.3721358	ENSG00000157110	RBPMS
-0.956765778	0.370387404	-16.40127039	2.06E-49	4.28E-48	101.3246362	ENSG00000188487	INSC
3.701480115	4.82144761	16.40081262	2.07E-49	4.29E-48	101.319612	ENSG00000132746	ALDH3B2
-1.760485457	0.763577726	-16.40070983	2.07E-49	4.30E-48	101.3184838	ENSG00000104059	FAM189A1
-2.03237265	4.397876477	-16.39904107	2.11E-49	4.37E-48	101.300169	ENSG00000180354	MTURN
-1.782880209	4.945688231	-16.39713525	2.16E-49	4.46E-48	101.2792532	ENSG00000113645	WWC1
-1.142774626	0.772651044	-16.39226246	2.27E-49	4.70E-48	101.2257794	ENSG00000214870	AC004540.1
-1.739383966	5.050620673	-16.38538437	2.45E-49	5.07E-48	101.1503087	ENSG00000069974	RAB27A
-2.460946739	2.598382482	-16.3828331	2.52E-49	5.21E-48	101.1223173	ENSG00000168679	SLC16A4
1.355204834	7.270859923	16.38191209	2.55E-49	5.26E-48	101.1122127	ENSG00000124207	CSE1L
-1.001299604	0.173402017	-16.38077418	2.58E-49	5.32E-48	101.0997288	ENSG00000140505	CYP1A2
-2.352251039	4.070042599	-16.37626555	2.71E-49	5.59E-48	101.0502679	ENSG00000129675	ARHGEF6
-1.493019781	6.512849473	-16.36919435	2.93E-49	6.04E-48	100.9727039	ENSG00000204217	BMPR2
-2.877337644	3.644469326	-16.36872741	2.95E-49	6.06E-48	100.9675825	ENSG00000124406	ATP8A1
-2.763201972	2.515066232	-16.36656069	3.02E-49	6.20E-48	100.9438183	ENSG00000151623	NR3C2
-2.35954644	4.970184982	-16.36591714	3.04E-49	6.24E-48	100.9367602	ENSG00000169554	ZEB2
-1.591314317	4.697729576	-16.36373859	3.11E-49	6.39E-48	100.9128676	ENSG00000067606	PRKCZ
3.225856518	7.709321501	16.3567209	3.36E-49	6.90E-48	100.8359107	ENSG00000103257	SLC7A5
-1.972498099	3.726326104	-16.35088176	3.59E-49	7.35E-48	100.7718863	ENSG00000065413	ANKRD44
1.611103535	6.173538024	16.35076046	3.59E-49	7.35E-48	100.7705564	ENSG00000113569	NUP155
3.000056772	3.431929735	16.34544286	3.81E-49	7.79E-48	100.7122575	ENSG00000115507	OTX1
-3.214747597	5.252648909	-16.34004062	4.04E-49	8.26E-48	100.6530373	ENSG00000182795	C1orf116
1.859098276	7.649335316	16.33112951	4.46E-49	9.11E-48	100.5553669	ENSG00000004478	FKBP4
-0.316300132	0.109185207	-16.32921002	4.55E-49	9.29E-48	100.5343307	ENSG00000231170	AC002451.1
2.493547105	5.903066183	16.32853955	4.59E-49	9.36E-48	100.5269831	ENSG00000183010	PYCR1
-2.210765598	2.530983945	-16.32525485	4.75E-49	9.69E-48	100.4909875	ENSG00000204136	GGTA1
-1.483040203	0.82964768	-16.32483824	4.78E-49	9.72E-48	100.4864223	ENSG00000183775	KCTD16
-3.985711615	2.57892663	-16.32483176	4.78E-49	9.72E-48	100.4863512	ENSG00000168481	LGI3
-1.893227301	0.71689227	-16.32204115	4.93E-49	1.00E-47	100.4557724	ENSG00000147206	NXF3
-1.668692207	4.448349429	-16.32151512	4.95E-49	1.01E-47	100.4500086	ENSG00000150457	LATS2
-3.591289801	2.854864313	-16.30034587	6.25E-49	1.27E-47	100.2181021	ENSG00000213088	ACKR1
-1.263869664	8.069347512	-16.29834044	6.39E-49	1.30E-47	100.1961382	ENSG00000114353	GNAI2
-0.388406781	0.162539196	-16.28652869	7.28E-49	1.48E-47	100.0667921	ENSG00000260592	AC130456.3
-1.911420588	4.13029045	-16.28603924	7.32E-49	1.48E-47	100.061433	ENSG00000114737	CISH
1.689228715	3.540930604	16.28384267	7.50E-49	1.52E-47	100.0373831	ENSG00000176208	ATAD5
1.973046617	5.027541651	16.28323246	7.55E-49	1.53E-47	100.0307022	ENSG00000107833	NPM3
1.691153228	5.933483721	16.27711625	8.07E-49	1.63E-47	99.96374312	ENSG00000164466	SFXN1
1.984802112	5.445130022	16.26672117	9.05E-49	1.83E-47	99.84995981	ENSG00000142632	ARHGEF19
-1.031256649	0.500859291	-16.26305	9.42E-49	1.90E-47	99.80978162	ENSG00000010379	SLC6A13
-1.614822595	1.091787053	-16.26187764	9.54E-49	1.92E-47	99.79695168	ENSG00000110665	C11orf21
-2.043076367	4.125114556	-16.25433416	1.04E-48	2.09E-47	99.71440572	ENSG00000196814	MVB12B
-1.147113718	4.90597557	-16.25419597	1.04E-48	2.09E-47	99.71289374	ENSG00000004866	ST7
5.086445668	6.054676246	16.25267832	1.06E-48	2.12E-47	99.69628816	ENSG00000086570	FAT2
-2.252923474	3.986384083	-16.24951375	1.09E-48	2.20E-47	99.66166443	ENSG00000147251	DOCK11
-1.518226631	1.57930362	-16.24699005	1.12E-48	2.26E-47	99.63405417	ENSG00000141505	ASGR1
-2.389241624	2.54965915	-16.24044711	1.21E-48	2.42E-47	99.56247873	ENSG00000155093	PTPRN2
-1.3629501	0.533932249	-16.23864992	1.23E-48	2.47E-47	99.54282046	ENSG00000232415	ELN-AS1
-0.739465389	0.309191112	-16.23491866	1.28E-48	2.57E-47	99.50200897	ENSG00000189134	NKAPL
-1.123621484	0.860887066	-16.22848463	1.38E-48	2.76E-47	99.43164288	ENSG00000170276	HSPB2
-0.282016885	0.1558131	-16.22294058	1.46E-48	2.93E-47	99.37101797	ENSG00000274029	AC069209.1
-3.2001695	5.074084839	-16.21874646	1.53E-48	3.07E-47	99.32515946	ENSG00000135678	CPM
3.858321243	4.024951341	16.21670334	1.57E-48	3.13E-47	99.30282145	ENSG00000158055	GRHL3
-1.188567665	0.448709204	-16.21392945	1.62E-48	3.23E-47	99.27249533	ENSG00000251532	AC091849.2
1.731541752	7.808681072	16.21311769	1.63E-48	3.25E-47	99.2636209	ENSG00000167553	TUBA1C
-1.556670656	6.929914673	-16.21116089	1.66E-48	3.32E-47	99.24222926	ENSG00000129250	KIF1C
-2.997664078	4.289770445	-16.20936373	1.70E-48	3.39E-47	99.22258353	ENSG00000145147	SLIT2
-2.855897903	2.96843807	-16.2018442	1.84E-48	3.67E-47	99.14039175	ENSG00000154556	SORBS2
-1.725285238	6.605074993	-16.19965685	1.89E-48	3.76E-47	99.11648565	ENSG00000104870	FCGRT
-0.238621812	0.121812011	-16.19366743	2.02E-48	4.01E-47	99.05103122	ENSG00000259647	AC111152.2
-1.886967186	2.310551651	-16.19284708	2.04E-48	4.05E-47	99.04206683	ENSG00000160013	PTGIR
-0.309974205	0.096157714	-16.18635846	2.19E-48	4.34E-47	98.97116777	ENSG00000207808	MIR27A
-1.79302266	1.325635316	-16.17737658	2.41E-48	4.79E-47	98.87304201	ENSG00000203797	DDO
-1.993103954	0.854470295	-16.17456362	2.49E-48	4.93E-47	98.84231473	ENSG00000102683	SGCG
-0.505098463	0.247479065	-16.17406147	2.50E-48	4.96E-47	98.83682971	ENSG00000139549	DHH
2.056760575	5.738740308	16.16899206	2.64E-48	5.24E-47	98.78145946	ENSG00000173950	XXYLT1
-2.430813587	1.470100393	-16.15877369	2.96E-48	5.85E-47	98.66986861	ENSG00000174837	ADGRE1
-2.702586578	4.43698398	-16.14396709	3.48E-48	6.88E-47	98.50821531	ENSG00000137962	ARHGAP29
-2.182482341	1.824914553	-16.14248741	3.53E-48	6.99E-47	98.49206351	ENSG00000103647	CORO2B
1.256857396	3.791482537	16.1407645	3.60E-48	7.11E-47	98.4732574	ENSG00000040275	SPDL1
-1.145194325	3.429948156	-16.13956296	3.65E-48	7.20E-47	98.46014261	ENSG00000145029	NICN1
-2.314985282	5.240182666	-16.11805052	4.62E-48	9.11E-47	98.22539251	ENSG00000119138	KLF9
1.856813664	7.105867138	16.1174983	4.65E-48	9.16E-47	98.21936803	ENSG00000176619	LMNB2
-2.43302433	1.999889702	-16.11423928	4.82E-48	9.48E-47	98.18381464	ENSG00000172322	CLEC12A
-2.253253534	4.920997424	-16.11406993	4.82E-48	9.50E-47	98.1819673	ENSG00000073712	FERMT2
-1.588372889	2.978136932	-16.10848803	5.13E-48	1.01E-46	98.12107928	ENSG00000204397	CARD16
-1.473575585	4.894739116	-16.10218846	5.49E-48	1.08E-46	98.05237172	ENSG00000157107	FCHO2
-1.987752302	4.298003	-16.10005061	5.63E-48	1.10E-46	98.029057	ENSG00000104728	ARHGEF10
-0.724676134	0.486265156	-16.0980375	5.75E-48	1.13E-46	98.00710367	ENSG00000276317	AL357033.3
-0.746564836	0.276842851	-16.09612685	5.87E-48	1.15E-46	97.98626856	ENSG00000239405	TMED10P2
1.655054752	8.353363006	16.08393737	6.71E-48	1.31E-46	97.85336635	ENSG00000150753	CCT5
1.963175584	4.039465369	16.08256772	6.81E-48	1.33E-46	97.83843527	ENSG00000213186	TRIM59
1.677565542	4.422788901	16.07937456	7.05E-48	1.38E-46	97.80362705	ENSG00000160124	CCDC58
-0.994547507	4.344743447	-16.07613591	7.31E-48	1.43E-46	97.76832555	ENSG00000067208	EVI5
-0.937952308	4.785273029	-16.07047133	7.77E-48	1.52E-46	97.70658718	ENSG00000131381	RBSN
-0.451595592	0.1167139	-16.06896523	7.90E-48	1.54E-46	97.69017352	ENSG00000225315	AL591178.1
-2.368001205	0.927995779	-16.06800671	7.99E-48	1.56E-46	97.67972772	ENSG00000039537	C6
1.390840452	3.63629585	16.06191321	8.54E-48	1.66E-46	97.61332676	ENSG00000144120	TMEM177
-1.290874255	1.44333583	-16.06060853	8.66E-48	1.69E-46	97.59911086	ENSG00000100490	CDKL1
-0.595064545	0.3201463	-16.05279475	9.43E-48	1.84E-46	97.51397962	ENSG00000224875	EML4-AS1
-0.955660156	0.503091342	-16.05098483	9.62E-48	1.87E-46	97.49426269	ENSG00000274021	AC024909.1
-0.243702315	0.098243963	-16.04621959	1.01E-47	1.97E-46	97.44235463	ENSG00000213373	LINC00671
-3.405514469	4.945786747	-16.03988975	1.09E-47	2.11E-46	97.37341179	ENSG00000038945	MSR1
-1.321255088	0.975011023	-16.03952454	1.09E-47	2.12E-46	97.36943437	ENSG00000189157	FAM47E
-2.461812325	2.05101909	-16.03687215	1.12E-47	2.18E-46	97.34054847	ENSG00000084710	EFR3B
1.382930825	5.557396454	16.03499917	1.15E-47	2.22E-46	97.32015175	ENSG00000058804	NDC1
-1.851479918	4.652826908	-16.02722904	1.25E-47	2.42E-46	97.23554411	ENSG00000150995	ITPR1
1.866739183	6.230836769	16.02510127	1.28E-47	2.47E-46	97.21237776	ENSG00000261236	BOP1
-0.484964763	0.317178183	-16.02505459	1.28E-47	2.47E-46	97.21186959	ENSG00000248636	AC002070.1
-1.560058792	0.854841201	-16.02485741	1.28E-47	2.47E-46	97.2097228	ENSG00000127074	RGS13
-0.242059821	0.120086364	-16.00466858	1.60E-47	3.08E-46	96.98997048	ENSG00000234141	AC006042.3
-1.567139656	5.707651534	-15.99845211	1.71E-47	3.30E-46	96.92232522	ENSG00000109686	SH3D19
-3.41123494	2.796267929	-15.98803544	1.91E-47	3.69E-46	96.80899601	ENSG00000064886	CHI3L2
2.730450999	2.670326716	15.98445641	1.99E-47	3.84E-46	96.77006368	ENSG00000144045	DQX1
-2.023987454	1.107965208	-15.98128634	2.06E-47	3.97E-46	96.73558263	ENSG00000189292	ALKAL2
2.304791475	5.123994777	15.97606904	2.18E-47	4.20E-46	96.67883909	ENSG00000166123	GPT2
-1.118311341	0.984517822	-15.97537848	2.20E-47	4.23E-46	96.67132904	ENSG00000171817	ZNF540
-1.453882793	3.68391527	-15.97269691	2.26E-47	4.35E-46	96.6421672	ENSG00000114853	ZBTB47
1.835631511	5.731509273	15.96800442	2.38E-47	4.58E-46	96.59114116	ENSG00000255717	SNHG1
2.0312068	4.504954612	15.96357559	2.50E-47	4.80E-46	96.542987	ENSG00000127586	CHTF18
-1.317107929	1.569788783	-15.95863784	2.64E-47	5.06E-46	96.48930514	ENSG00000006638	TBXA2R
-0.216503892	0.097847218	-15.95414138	2.77E-47	5.31E-46	96.44042609	ENSG00000268581	SIGLEC18P
-2.215829004	6.191953294	-15.94739082	2.98E-47	5.71E-46	96.36705312	ENSG00000178695	KCTD12
-1.81777577	1.062711549	-15.93570861	3.39E-47	6.48E-46	96.24010363	ENSG00000164935	DCSTAMP
-1.710176671	6.665903855	-15.93234275	3.51E-47	6.72E-46	96.20353333	ENSG00000130522	JUND
-2.076800441	1.910428299	-15.93092267	3.57E-47	6.82E-46	96.188105	ENSG00000213145	CRIP1
1.633885915	5.89122711	15.91983397	4.03E-47	7.69E-46	96.06764945	ENSG00000113460	BRIX1
-2.172298055	2.788480941	-15.91548202	4.22E-47	8.06E-46	96.02038293	ENSG00000089225	TBX5
-1.304896539	6.479977701	-15.91062405	4.45E-47	8.49E-46	95.96762608	ENSG00000174282	ZBTB4
-1.632661383	0.800127127	-15.90141358	4.92E-47	9.38E-46	95.86761779	ENSG00000196196	HRCT1
6.476257334	7.207091183	15.89541919	5.26E-47	1.00E-45	95.80254139	ENSG00000186832	KRT16
-0.301163532	0.229363242	-15.8880913	5.69E-47	1.08E-45	95.72300032	ENSG00000272370	AC092354.2
-1.645341151	2.566197775	-15.87781935	6.37E-47	1.21E-45	95.61152535	ENSG00000184497	TMEM255B
-2.368409024	3.115058574	-15.87590301	6.50E-47	1.24E-45	95.5907314	ENSG00000106804	C5
1.92033794	6.667988705	15.87262818	6.74E-47	1.28E-45	95.55519889	ENSG00000214160	ALG3
-0.409898405	0.104040399	-15.86586071	7.25E-47	1.38E-45	95.48177897	ENSG00000226286	AL008733.1
2.935142492	5.589088812	15.86226078	7.54E-47	1.43E-45	95.44272826	ENSG00000164932	CTHRC1
-1.235684062	3.28288784	-15.85627301	8.05E-47	1.53E-45	95.37778223	ENSG00000156313	RPGR
5.018135455	6.371575041	15.8495852	8.66E-47	1.64E-45	95.30525392	ENSG00000165474	GJB2
1.977111555	3.18513168	15.84589801	9.01E-47	1.71E-45	95.26527169	ENSG00000137135	ARHGEF39
2.520020193	7.84897602	15.84511335	9.09E-47	1.72E-45	95.25676371	ENSG00000117595	IRF6
-1.993563609	3.630672765	-15.843554	9.24E-47	1.75E-45	95.23985606	ENSG00000157510	AFAP1L1
-3.015645384	2.951388515	-15.84330845	9.27E-47	1.75E-45	95.23719371	ENSG00000169583	CLIC3
-1.464079395	1.032938756	-15.82934586	1.08E-46	2.04E-45	95.08582978	ENSG00000088320	REM1
-0.369062065	0.285788681	-15.8285642	1.09E-46	2.05E-45	95.07735749	ENSG00000187024	PTRH1
-1.747948935	2.588290893	-15.82502368	1.13E-46	2.13E-45	95.03898436	ENSG00000101695	RNF125
1.619472365	3.838779761	15.82033504	1.19E-46	2.24E-45	94.9881724	ENSG00000181938	GINS3
-1.633884557	1.118347055	-15.81718136	1.23E-46	2.32E-45	94.95399835	ENSG00000197168	NEK5
1.307130231	5.80570551	15.81616418	1.25E-46	2.34E-45	94.94297649	ENSG00000168411	RFWD3
-2.167848334	3.11184759	-15.80906508	1.35E-46	2.53E-45	94.86605987	ENSG00000176438	SYNE3
1.800672198	3.645303088	15.80774571	1.36E-46	2.56E-45	94.85176631	ENSG00000280206	AC026401.3
-2.053715777	4.126101125	-15.80191586	1.45E-46	2.73E-45	94.78861319	ENSG00000178878	APOLD1
2.535598044	2.434203372	15.8003937	1.48E-46	2.77E-45	94.77212547	ENSG00000254560	BBOX1-AS1
-1.844540028	4.849326492	-15.79710313	1.53E-46	2.87E-45	94.73648465	ENSG00000256043	CTSO
-2.641928652	2.74435511	-15.79454504	1.58E-46	2.95E-45	94.70877941	ENSG00000177098	SCN4B
-2.402285762	1.998559187	-15.79425815	1.58E-46	2.96E-45	94.70567229	ENSG00000259834	AL365361.1
-2.52037175	4.573867688	-15.79243881	1.61E-46	3.02E-45	94.68596917	ENSG00000110876	SELPLG
2.092793615	4.120789099	15.78920799	1.67E-46	3.12E-45	94.65098208	ENSG00000100625	SIX4
-2.302357113	3.959405756	-15.78874356	1.68E-46	3.14E-45	94.64595294	ENSG00000130755	GMFG
-2.812187775	1.877638503	-15.78629105	1.72E-46	3.22E-45	94.61939628	ENSG00000080293	SCTR
-2.258326945	3.245523539	-15.77974424	1.85E-46	3.45E-45	94.54851275	ENSG00000197822	OCLN
-1.145237815	0.648981868	-15.77974101	1.85E-46	3.45E-45	94.54847777	ENSG00000130528	HRC
2.141853598	6.7095292	15.77958169	1.85E-46	3.45E-45	94.54675288	ENSG00000184363	PKP3
-2.749638464	4.009782123	-15.77524836	1.94E-46	3.62E-45	94.49984127	ENSG00000143382	ADAMTSL4
-1.115280145	0.659089201	-15.77117497	2.03E-46	3.78E-45	94.45574807	ENSG00000105501	SIGLEC5
-1.155115821	0.459935386	-15.77104503	2.03E-46	3.78E-45	94.45434161	ENSG00000225792	AC004540.2
-0.860411247	0.755082173	-15.76794881	2.10E-46	3.91E-45	94.42082888	ENSG00000255389	Z97989.1
-0.911670962	0.708778256	-15.76532131	2.16E-46	4.02E-45	94.39239146	ENSG00000198939	ZFP2
-4.001438007	4.494169134	-15.76257675	2.23E-46	4.14E-45	94.36268887	ENSG00000127954	STEAP4
-2.25343456	1.963084256	-15.75692105	2.37E-46	4.40E-45	94.30148702	ENSG00000150048	CLEC1A
-4.302932603	5.151548606	-15.7568371	2.37E-46	4.40E-45	94.3005787	ENSG00000125740	FOSB
-2.259998504	3.559105945	-15.75494383	2.42E-46	4.49E-45	94.28009299	ENSG00000184730	APOBR
-1.873530084	6.801649928	-15.75489104	2.42E-46	4.49E-45	94.27952177	ENSG00000172037	LAMB2
-1.225891961	0.276801216	-15.75255928	2.49E-46	4.60E-45	94.25429282	ENSG00000178084	HTR3C
-2.618048092	2.705620351	-15.74931395	2.58E-46	4.76E-45	94.21918156	ENSG00000111058	ACSS3
-1.573468498	0.98156469	-15.74882788	2.59E-46	4.78E-45	94.21392299	ENSG00000124780	KCNK17
-2.909549512	2.469670512	-15.74840222	2.60E-46	4.80E-45	94.20931801	ENSG00000156218	ADAMTSL3
-1.615310939	0.992337655	-15.7466917	2.65E-46	4.89E-45	94.19081332	ENSG00000168546	GFRA2
-2.6186203	3.111534366	-15.74296274	2.76E-46	5.09E-45	94.15047552	ENSG00000196159	FAT4
5.038221563	7.826361838	15.73561578	2.99E-46	5.50E-45	94.07101059	ENSG00000073282	TP63
1.244469929	8.339703534	15.73489937	3.01E-46	5.54E-45	94.06326258	ENSG00000163468	CCT3
-1.355158804	0.635247709	-15.73066296	3.15E-46	5.80E-45	94.01744853	ENSG00000158428	CATIP
1.748202392	5.854015139	15.72434715	3.38E-46	6.21E-45	93.94915568	ENSG00000188486	H2AX
-1.497167152	5.434010448	-15.72425339	3.38E-46	6.21E-45	93.94814194	ENSG00000144711	IQSEC1
-3.276389551	3.076329831	-15.72407816	3.39E-46	6.22E-45	93.94624732	ENSG00000106078	COBL
-1.582371102	0.483332593	-15.7161203	3.69E-46	6.77E-45	93.86021409	ENSG00000130226	DPP6
-2.242884814	3.855109824	-15.71536981	3.72E-46	6.82E-45	93.85210138	ENSG00000175745	NR2F1
-0.251746166	0.154451375	-15.71297235	3.82E-46	7.00E-45	93.82618578	ENSG00000257953	AC083805.2
-0.786135385	0.176705438	-15.70392815	4.21E-46	7.72E-45	93.72843522	ENSG00000255794	RMST
1.617658104	3.551579026	15.70374634	4.22E-46	7.73E-45	93.72647045	ENSG00000134222	PSRC1
1.612459161	4.652783589	15.69758633	4.51E-46	8.25E-45	93.65990479	ENSG00000106268	NUDT1
-0.721565059	0.698813896	-15.68838982	4.99E-46	9.11E-45	93.5605447	ENSG00000270091	AC015726.1
-1.674356554	4.507429858	-15.68139883	5.38E-46	9.83E-45	93.485028	ENSG00000101417	PXMP4
-1.698927301	0.905434993	-15.68107952	5.40E-46	9.85E-45	93.48157912	ENSG00000112981	NME5
-1.234220741	0.960956345	-15.67868041	5.54E-46	1.01E-44	93.45566694	ENSG00000120055	C10orf95
5.592228804	8.443858493	15.67704271	5.64E-46	1.03E-44	93.43797944	ENSG00000081277	PKP1
1.296854691	6.336694798	15.67242515	5.93E-46	1.08E-44	93.38811269	ENSG00000096063	SRPK1
1.346130054	5.934894435	15.67215506	5.95E-46	1.08E-44	93.38519606	ENSG00000164934	DCAF13
-1.824699381	2.118150375	-15.66851138	6.19E-46	1.13E-44	93.34585074	ENSG00000204577	LILRB3
2.888232311	2.709482568	15.66302489	6.57E-46	1.19E-44	93.28661288	ENSG00000011677	GABRA3
-1.087066991	0.494846784	-15.6501568	7.55E-46	1.37E-44	93.14770612	ENSG00000183378	OVCH2
-0.779894757	5.051031941	-15.6498083	7.58E-46	1.38E-44	93.14394488	ENSG00000145868	FBXO38
1.413410467	6.436857261	15.64838825	7.69E-46	1.40E-44	93.1286187	ENSG00000175792	RUVBL1
-1.29320441	1.13541436	-15.64442214	8.03E-46	1.46E-44	93.08581639	ENSG00000198835	GJC2
-2.838586412	6.553811892	-15.64322099	8.14E-46	1.47E-44	93.07285433	ENSG00000179820	MYADM
-1.88828478	4.154038695	-15.63703334	8.70E-46	1.58E-44	93.00608731	ENSG00000163412	EIF4E3
-1.921273906	4.285145073	-15.62872458	9.52E-46	1.72E-44	92.91644849	ENSG00000148516	ZEB1
-1.601480935	2.767453312	-15.61633156	1.09E-45	1.97E-44	92.78278028	ENSG00000091428	RAPGEF4
-2.364117181	3.504704111	-15.61055884	1.16E-45	2.09E-44	92.72053074	ENSG00000152527	PLEKHH2
-1.232279483	0.760823146	-15.6097292	1.17E-45	2.11E-44	92.71158514	ENSG00000224307	AL161785.1
1.222540245	4.174163547	15.60817891	1.19E-45	2.15E-44	92.69486957	ENSG00000143633	C1orf131
-1.278773425	5.649423952	-15.6065876	1.21E-45	2.18E-44	92.67771247	ENSG00000170145	SIK2
-0.721209293	0.575268489	-15.60127621	1.28E-45	2.31E-44	92.62045089	ENSG00000231993	EP300-AS1
-0.523085359	0.264012391	-15.60060485	1.29E-45	2.32E-44	92.61321366	ENSG00000234292	AC123595.1
-1.34725695	6.701089484	-15.59750008	1.33E-45	2.40E-44	92.5797454	ENSG00000112531	QKI
-3.167515418	4.316326906	-15.59729877	1.34E-45	2.41E-44	92.57757542	ENSG00000159713	TPPP3
-0.707250058	0.429540175	-15.59498061	1.37E-45	2.47E-44	92.55258842	ENSG00000232934	AL157786.1
1.368033767	3.412535264	15.590111	1.45E-45	2.60E-44	92.5001043	ENSG00000164087	POC1A
-3.750645491	3.585374811	-15.58834678	1.47E-45	2.65E-44	92.48109124	ENSG00000081041	CXCL2
-0.487045256	0.355246643	-15.58779751	1.48E-45	2.66E-44	92.47517197	ENSG00000220563	PKMP3
3.612987486	3.700240682	15.57815613	1.65E-45	2.95E-44	92.3712825	ENSG00000144452	ABCA12
-3.376118659	5.36128083	-15.57163876	1.77E-45	3.16E-44	92.30106935	ENSG00000171476	HOPX
1.139831948	5.784486004	15.56899995	1.82E-45	3.25E-44	92.27264398	ENSG00000115368	WDR75
2.211920768	6.559650114	15.56801888	1.84E-45	3.29E-44	92.26207644	ENSG00000029993	HMGB3
-1.485156583	1.084410877	-15.56774168	1.84E-45	3.29E-44	92.25909056	ENSG00000181036	FCRL6
-0.281010346	0.138271603	-15.56730593	1.85E-45	3.31E-44	92.25439695	ENSG00000257647	AC124312.2
-2.294240419	4.523961503	-15.55947907	2.01E-45	3.60E-44	92.1701002	ENSG00000033327	GAB2
-1.005673167	5.315657293	-15.55763134	2.05E-45	3.67E-44	92.15020222	ENSG00000081791	DELE1
-1.775166588	1.092456902	-15.55220402	2.18E-45	3.89E-44	92.09176111	ENSG00000233251	AC007743.1
-1.758667618	2.00006242	-15.54850327	2.27E-45	4.04E-44	92.05191613	ENSG00000164197	RNF180
6.477500111	6.34768706	15.54428379	2.37E-45	4.23E-44	92.00649051	ENSG00000178363	CALML3
-1.527743669	4.723182378	-15.53962192	2.50E-45	4.44E-44	91.95630785	ENSG00000125170	DOK4
-1.438304439	4.958082083	-15.53841333	2.53E-45	4.50E-44	91.94329891	ENSG00000163947	ARHGEF3
-2.256549905	4.379051817	-15.53463051	2.63E-45	4.68E-44	91.90258415	ENSG00000121068	TBX2
-2.397199548	2.462946462	-15.53191031	2.71E-45	4.82E-44	91.87330885	ENSG00000161929	SCIMP
-0.834872075	0.359900509	-15.52919145	2.79E-45	4.96E-44	91.84404998	ENSG00000280285	AC108215.1
-1.180348938	0.863464438	-15.52873041	2.81E-45	4.98E-44	91.83908868	ENSG00000224945	AL353150.1
-1.700788409	4.038616066	-15.5196477	3.10E-45	5.49E-44	91.74136086	ENSG00000139132	FGD4
1.495107646	6.995191862	15.5193096	3.11E-45	5.51E-44	91.73772337	ENSG00000104413	ESRP1
1.382662697	4.113481101	15.5171832	3.18E-45	5.63E-44	91.71484719	ENSG00000159147	DONSON
-2.511243063	7.180452369	-15.51715954	3.18E-45	5.63E-44	91.71459263	ENSG00000153395	LPCAT1
-0.649112771	0.285783998	-15.51565878	3.23E-45	5.72E-44	91.69844795	ENSG00000261664	TTC39A-AS1
-0.291299035	0.111814284	-15.50759565	3.53E-45	6.23E-44	91.6117175	ENSG00000280073	AL157996.1
-2.63391772	3.635787834	-15.50682735	3.56E-45	6.28E-44	91.60345425	ENSG00000078596	ITM2A
-2.068726138	1.688660794	-15.49991168	3.83E-45	6.76E-44	91.52908181	ENSG00000224383	PRR29
-0.403260326	0.251584389	-15.49638017	3.98E-45	7.02E-44	91.49110814	ENSG00000262115	AC027601.2
1.530401175	5.150105659	15.49445536	4.07E-45	7.17E-44	91.47041243	ENSG00000137310	TCF19
2.140935895	5.462163664	15.49168391	4.19E-45	7.38E-44	91.44061535	ENSG00000137563	GGH
1.428805645	5.271972796	15.48951495	4.29E-45	7.55E-44	91.41729728	ENSG00000064102	INTS13
-2.45259356	5.502992679	-15.48413654	4.54E-45	7.99E-44	91.35948059	ENSG00000143248	RGS5
-1.597277589	2.888533221	-15.4811049	4.70E-45	8.25E-44	91.32689459	ENSG00000175806	MSRA
-2.214511755	1.243905824	-15.47707206	4.90E-45	8.62E-44	91.2835509	ENSG00000126861	OMG
-2.44412261	3.695277919	-15.47371201	5.08E-45	8.93E-44	91.24744142	ENSG00000144668	ITGA9
2.687714894	5.347547488	15.46877111	5.36E-45	9.41E-44	91.19434869	ENSG00000165905	LARGE2
1.577440317	9.616500618	15.46857533	5.37E-45	9.43E-44	91.19224498	ENSG00000111669	TPI1
-0.359659958	0.20014602	-15.46841521	5.38E-45	9.44E-44	91.19052457	ENSG00000234961	AL133415.1
-1.675940499	3.64565799	-15.46766439	5.43E-45	9.51E-44	91.18245716	ENSG00000150764	DIXDC1
1.807264674	5.061996692	15.44586656	6.87E-45	1.20E-43	90.94831203	ENSG00000167670	CHAF1A
1.805330784	3.594535894	15.44531386	6.91E-45	1.21E-43	90.94237675	ENSG00000162757	C1orf74
-2.676697025	4.786073275	-15.44495519	6.93E-45	1.21E-43	90.93852519	ENSG00000074527	NTN4
-2.557358585	2.64424156	-15.44215463	7.15E-45	1.25E-43	90.90845248	ENSG00000019991	HGF
-0.238799533	0.112074566	-15.44072751	7.26E-45	1.27E-43	90.89312876	ENSG00000188050	RNF133
2.411904957	3.122226155	15.44026712	7.29E-45	1.27E-43	90.88818538	ENSG00000261373	VPS9D1-AS1
1.464695962	2.305102854	15.43545972	7.68E-45	1.34E-43	90.83657048	ENSG00000257167	TMPO-AS1
-2.210829267	2.751421185	-15.42531849	8.57E-45	1.49E-43	90.72770908	ENSG00000171840	NINJ2
-1.792596922	0.908282151	-15.42130361	8.95E-45	1.56E-43	90.68461887	ENSG00000132554	RGS22
-0.879922856	0.233617228	-15.41491398	9.58E-45	1.67E-43	90.61605054	ENSG00000280439	AC004836.1
-1.973276416	0.632612328	-15.41230275	9.86E-45	1.71E-43	90.58803211	ENSG00000162598	C1orf87
-0.928237177	0.323864712	-15.41132011	9.96E-45	1.73E-43	90.57748884	ENSG00000244476	ERVFRD-1
2.875362629	4.000052465	15.41088971	1.00E-44	1.74E-43	90.57287093	ENSG00000254726	MEX3A
-1.657958456	5.931651765	-15.40955417	1.02E-44	1.76E-43	90.55854193	ENSG00000162407	PLPP3
-2.724698967	5.889749496	-15.40917	1.02E-44	1.77E-43	90.55442024	ENSG00000074416	MGLL
-3.074534535	5.737434048	-15.40852867	1.03E-44	1.78E-43	90.54753956	ENSG00000123358	NR4A1
-2.378729992	4.628116371	-15.40646945	1.05E-44	1.82E-43	90.52544761	ENSG00000153904	DDAH1
-0.611630578	0.454434179	-15.40377477	1.08E-44	1.87E-43	90.49654001	ENSG00000279838	AL356273.3
-2.40490025	4.693298339	-15.39959906	1.13E-44	1.96E-43	90.45174828	ENSG00000168389	MFSD2A
-0.452644098	0.187902501	-15.39231944	1.22E-44	2.11E-43	90.37367321	ENSG00000146469	VIP
-1.979342031	1.271576972	-15.37477218	1.48E-44	2.55E-43	90.18553545	ENSG00000171714	ANO5
1.132892202	4.525759947	15.36610616	1.62E-44	2.80E-43	90.09265155	ENSG00000213551	DNAJC9
-3.203888244	3.660060186	-15.36523736	1.64E-44	2.82E-43	90.08334066	ENSG00000124731	TREM1
0.975144425	6.49325205	15.36128061	1.71E-44	2.94E-43	90.04093926	ENSG00000139726	DENR
-1.007952738	0.317270108	-15.35984453	1.73E-44	2.99E-43	90.02555103	ENSG00000226673	LINC01108
-1.786263907	0.796422689	-15.35613914	1.80E-44	3.11E-43	89.98584867	ENSG00000009765	IYD
1.486033055	3.162552176	15.35467751	1.83E-44	3.16E-43	89.97018867	ENSG00000124787	RPP40
-1.334475172	4.451188354	-15.35361425	1.85E-44	3.19E-43	89.95879724	ENSG00000164088	PPM1M
1.324547772	6.145289004	15.35262408	1.87E-44	3.22E-43	89.9481891	ENSG00000117411	B4GALT2
-1.835419622	4.151738158	-15.35086697	1.91E-44	3.28E-43	89.92936515	ENSG00000186594	MIR22HG
-0.978922809	7.840548776	-15.35033725	1.92E-44	3.30E-43	89.92369034	ENSG00000108946	PRKAR1A
-2.412880283	4.750948572	-15.3476973	1.98E-44	3.39E-43	89.8954105	ENSG00000066336	SPI1
1.330294494	3.762978048	15.34762274	1.98E-44	3.39E-43	89.89461179	ENSG00000152455	SUV39H2
-2.255223503	2.587089427	-15.34441219	2.05E-44	3.51E-43	89.86022208	ENSG00000112799	LY86
-1.779538862	2.882982609	-15.34238673	2.09E-44	3.58E-43	89.83852791	ENSG00000259976	AC093010.2
-1.862013811	1.619849656	-15.34063385	2.13E-44	3.65E-43	89.81975417	ENSG00000173535	TNFRSF10C
-0.794548072	0.536340793	-15.34022872	2.14E-44	3.66E-43	89.81541519	ENSG00000274370	AC130371.2
-1.089001712	0.672990199	-15.33975557	2.15E-44	3.68E-43	89.81034784	ENSG00000143028	SYPL2
2.415766243	7.632561539	15.33392682	2.29E-44	3.92E-43	89.74792815	ENSG00000159166	LAD1
-1.589629241	0.488237867	-15.3253031	2.51E-44	4.29E-43	89.65559452	ENSG00000070193	FGF10
-1.34100406	6.820182037	-15.31927999	2.68E-44	4.58E-43	89.59111763	ENSG00000133030	MPRIP
-1.080467761	1.372819809	-15.31759508	2.73E-44	4.66E-43	89.57308255	ENSG00000197776	KLHDC1
-2.104793938	1.699001052	-15.3158444	2.78E-44	4.74E-43	89.55434441	ENSG00000105650	PDE4C
2.627085418	2.667908985	15.30935771	2.98E-44	5.08E-43	89.48492226	ENSG00000253293	HOXA10
1.466246675	5.353677127	15.30678057	3.07E-44	5.22E-43	89.45734431	ENSG00000157778	PSMG3
-4.177814074	2.997879608	-15.30562467	3.11E-44	5.28E-43	89.44497574	ENSG00000136352	NKX2-1
-2.582147604	1.633943301	-15.29517462	3.47E-44	5.91E-43	89.33317213	ENSG00000188959	C9orf152
-1.563845331	0.404297302	-15.29267732	3.57E-44	6.06E-43	89.30645845	ENSG00000182255	KCNA4
1.738202414	6.742975519	15.28683564	3.80E-44	6.45E-43	89.24397645	ENSG00000108179	PPIF
-1.163790104	3.992234253	-15.28110446	4.04E-44	6.86E-43	89.18268556	ENSG00000106100	NOD1
-1.185006895	4.599491134	-15.2758802	4.27E-44	7.25E-43	89.12682391	ENSG00000166548	TK2
1.313062925	6.307538018	15.27128589	4.49E-44	7.61E-43	89.07770437	ENSG00000136270	TBRG4
-1.916156834	1.687331682	-15.26891633	4.61E-44	7.80E-43	89.0523728	ENSG00000185250	PPIL6
-1.036547221	4.263671439	-15.23556413	6.59E-44	1.12E-42	88.69599063	ENSG00000032219	ARID4A
-0.623103152	0.359469832	-15.23503818	6.62E-44	1.12E-42	88.69037317	ENSG00000255277	ABCC6P2
-1.445196814	2.582620761	-15.23121767	6.90E-44	1.17E-42	88.64956988	ENSG00000115841	RMDN2
-1.992093999	2.315013378	-15.2269691	7.22E-44	1.22E-42	88.60419971	ENSG00000176533	GNG7
1.364614208	4.390910026	15.22623051	7.28E-44	1.23E-42	88.59631294	ENSG00000146143	PRIM2
-5.363753028	4.563369478	-15.2251534	7.37E-44	1.24E-42	88.58481162	ENSG00000133661	SFTPD
-3.126779719	2.07071997	-15.22354829	7.49E-44	1.26E-42	88.5676729	ENSG00000081479	LRP2
-0.684525202	0.29980249	-15.22345487	7.50E-44	1.26E-42	88.56667539	ENSG00000278931	CR381670.1
3.13993913	5.181088763	15.21831479	7.93E-44	1.34E-42	88.51179679	ENSG00000163975	MELTF
-2.150300304	2.410218349	-15.21590859	8.13E-44	1.37E-42	88.48610926	ENSG00000068831	RASGRP2
-2.830216934	2.560392377	-15.20884438	8.77E-44	1.48E-42	88.41070442	ENSG00000163879	DNALI1
1.857415781	4.185930642	15.20702094	8.94E-44	1.50E-42	88.39124294	ENSG00000051596	THOC3
-2.817678986	2.583552593	-15.20216846	9.42E-44	1.58E-42	88.3394572	ENSG00000154319	FAM167A
1.168283121	4.585612442	15.200674	9.57E-44	1.61E-42	88.32350965	ENSG00000103550	KNOP1
-0.398918916	0.153846057	-15.19360529	1.03E-43	1.73E-42	88.24808709	ENSG00000227508	LINC01624
-2.744110887	5.265120719	-15.19341999	1.03E-43	1.74E-42	88.24611021	ENSG00000198682	PAPSS2
-2.107834333	2.549011983	-15.19289022	1.04E-43	1.74E-42	88.24045815	ENSG00000120693	SMAD9
-2.431253739	5.064317185	-15.18543475	1.13E-43	1.89E-42	88.16092582	ENSG00000166278	C2
1.943095507	6.838509534	15.17334397	1.28E-43	2.15E-42	88.03197913	ENSG00000100304	TTLL12
1.89241236	2.510780717	15.17224044	1.30E-43	2.17E-42	88.02021213	ENSG00000228288	PCAT6
-0.844578169	6.828855133	-15.1674854	1.37E-43	2.28E-42	87.96951311	ENSG00000028528	SNX1
-0.40669576	0.078987887	-15.16519828	1.40E-43	2.34E-42	87.94512973	ENSG00000257826	AL133304.2
-3.153334134	4.762616655	-15.16373878	1.42E-43	2.37E-42	87.92957052	ENSG00000174640	SLCO2A1
-1.074150075	4.812945006	-15.15970915	1.48E-43	2.48E-42	87.88661527	ENSG00000154767	XPC
-1.796216411	2.089452048	-15.15649967	1.54E-43	2.56E-42	87.85240599	ENSG00000197959	DNM3
-0.415833311	0.144636677	-15.15648962	1.54E-43	2.56E-42	87.85229878	ENSG00000222713	RN7SKP51
-1.426941546	1.254392792	-15.14818918	1.68E-43	2.80E-42	87.76383951	ENSG00000131080	EDA2R
1.469126544	7.117448464	15.14434643	1.75E-43	2.91E-42	87.72289321	ENSG00000090520	DNAJB11
2.487288481	6.318762174	15.13798065	1.87E-43	3.12E-42	87.65507229	ENSG00000155380	SLC16A1
1.541487844	5.064353593	15.13262865	1.98E-43	3.30E-42	87.59806102	ENSG00000091127	PUS7
1.435245676	6.183938802	15.13240137	1.99E-43	3.30E-42	87.59564011	ENSG00000163781	TOPBP1
1.539765591	7.038535246	15.13086528	2.02E-43	3.36E-42	87.57927883	ENSG00000163655	GMPS
-1.849629705	1.778906758	-15.12682209	2.11E-43	3.50E-42	87.53621697	ENSG00000117009	KMO
-0.257510321	0.113003211	-15.12546658	2.14E-43	3.55E-42	87.52178118	ENSG00000279430	AL590560.4
-0.36767476	0.206357041	-15.12343019	2.19E-43	3.63E-42	87.50009524	ENSG00000232504	ST3GAL5-AS1
-2.102277218	3.982295933	-15.1168528	2.35E-43	3.89E-42	87.43005934	ENSG00000081189	MEF2C
-1.728593591	2.486641301	-15.11501192	2.39E-43	3.97E-42	87.41045988	ENSG00000160219	GAB3
-2.161897617	3.158272524	-15.10034353	2.80E-43	4.64E-42	87.25432364	ENSG00000085514	PILRA
-0.327702612	0.115104755	-15.09808499	2.87E-43	4.75E-42	87.23028826	ENSG00000226808	LINC00840
-2.787362598	4.019138293	-15.09452557	2.98E-43	4.93E-42	87.19241208	ENSG00000187479	C11orf96
-0.470294304	0.160583909	-15.08821929	3.19E-43	5.27E-42	87.12531499	ENSG00000125498	KIR2DL1
-0.902944661	0.234491639	-15.08739529	3.22E-43	5.31E-42	87.11654874	ENSG00000198842	STYXL2
-1.751809204	4.364493961	-15.08264589	3.38E-43	5.58E-42	87.06602521	ENSG00000182957	SPATA13
-1.066924076	1.093567122	-15.07556013	3.65E-43	6.02E-42	86.99065983	ENSG00000102053	ZC3H12B
-2.03439253	2.095379048	-15.07273451	3.76E-43	6.20E-42	86.96061007	ENSG00000127533	F2RL3
-3.881133278	3.153687899	-15.07059814	3.85E-43	6.34E-42	86.93789191	ENSG00000048540	LMO3
2.47854407	2.421783369	15.06894442	3.92E-43	6.45E-42	86.92030712	ENSG00000185306	C12orf56
-1.046917017	0.766512193	-15.06700634	4.00E-43	6.58E-42	86.8996996	ENSG00000232973	CYP1B1-AS1
-2.056162509	1.28409342	-15.0621259	4.21E-43	6.93E-42	86.84781095	ENSG00000100626	GALNT16
-1.650402817	4.978482756	-15.05603918	4.50E-43	7.39E-42	86.78310679	ENSG00000166974	MAPRE2
-1.173756606	2.484700966	-15.05505265	4.54E-43	7.46E-42	86.77262054	ENSG00000107864	CPEB3
-1.197549382	0.73147823	-15.05266723	4.66E-43	7.65E-42	86.74726623	ENSG00000198574	SH2D1B
-0.412655939	0.367789067	-15.05235483	4.68E-43	7.67E-42	86.74394596	ENSG00000272914	AL359532.1
1.966293748	3.834827931	15.04924117	4.83E-43	7.92E-42	86.71085401	ENSG00000249859	PVT1
-1.129546354	4.38168834	-15.04851057	4.87E-43	7.98E-42	86.70308959	ENSG00000068028	RASSF1
-1.780787928	1.105236508	-15.04616983	4.99E-43	8.18E-42	86.67821461	ENSG00000123405	NFE2
-3.132061851	4.975724804	-15.04463189	5.08E-43	8.31E-42	86.66187189	ENSG00000182985	CADM1
-1.558460964	6.673943333	-15.04223833	5.21E-43	8.52E-42	86.63643824	ENSG00000070614	NDST1
-1.341258159	4.544972686	-15.04168794	5.24E-43	8.56E-42	86.63059014	ENSG00000105483	CARD8
1.419680683	5.145761306	15.03850546	5.42E-43	8.85E-42	86.59677676	ENSG00000168393	DTYMK
1.056309773	5.016652591	15.0344869	5.66E-43	9.24E-42	86.5540843	ENSG00000159596	TMEM69
1.190957196	3.88463227	15.03404906	5.68E-43	9.27E-42	86.54943298	ENSG00000144161	ZC3H8
-1.865815058	5.093672483	-15.02839799	6.04E-43	9.84E-42	86.48940571	ENSG00000071282	LMCD1
-2.757957156	5.079550316	-15.01391333	7.05E-43	1.15E-41	86.33558794	ENSG00000135929	CYP27A1
-1.774900776	3.351091385	-15.01022083	7.33E-43	1.19E-41	86.29638577	ENSG00000102547	CAB39L
-1.570423483	0.978895254	-15.00718622	7.57E-43	1.23E-41	86.26417121	ENSG00000225431	LINC01671
-1.797643367	4.810427327	-15.00697175	7.59E-43	1.23E-41	86.26189461	ENSG00000168734	PKIG
-0.513294252	0.510649418	-15.00351928	7.87E-43	1.28E-41	86.22524763	ENSG00000249249	AC010226.1
5.530430896	7.591053928	15.0003608	8.14E-43	1.32E-41	86.19172435	ENSG00000196754	S100A2
-1.237081145	0.673916042	-14.99509532	8.61E-43	1.40E-41	86.13584442	ENSG00000186479	RGS7BP
-2.407728514	3.456688169	-14.98738978	9.35E-43	1.52E-41	86.05408399	ENSG00000105538	RASIP1
2.090763475	3.835311079	14.98612428	9.47E-43	1.54E-41	86.0406579	ENSG00000139173	TMEM117
-2.593259144	3.938994852	-14.98547162	9.54E-43	1.55E-41	86.03373386	ENSG00000156966	B3GNT7
-1.732641884	3.626008699	-14.9729563	1.09E-42	1.77E-41	85.9009829	ENSG00000169891	REPS2
2.118659054	7.530382993	14.97227281	1.10E-42	1.78E-41	85.89373438	ENSG00000134247	PTGFRN
-1.467566929	2.241726792	-14.97106557	1.11E-42	1.80E-41	85.88093171	ENSG00000104903	LYL1
-2.158157373	5.653397673	-14.96813468	1.15E-42	1.86E-41	85.84985186	ENSG00000128567	PODXL
-2.008749625	0.80672498	-14.96465097	1.19E-42	1.92E-41	85.81291307	ENSG00000175267	VWA3A
-2.99709809	4.481825311	-14.96174646	1.23E-42	1.98E-41	85.78211841	ENSG00000011201	ANOS1
-2.379839901	2.300778851	-14.95791146	1.28E-42	2.07E-41	85.74146205	ENSG00000204175	GPRIN2
-0.916326546	4.625239305	-14.94813915	1.42E-42	2.29E-41	85.63788182	ENSG00000118518	RNF146
-1.376164779	7.475206829	-14.94111406	1.53E-42	2.47E-41	85.56343776	ENSG00000197879	MYO1C
-2.36177238	2.226718551	-14.94016446	1.55E-42	2.49E-41	85.5533761	ENSG00000130518	IQCN
-0.582074133	0.4860881	-14.93509348	1.63E-42	2.63E-41	85.49965003	ENSG00000260742	AC009962.1
-2.330419306	2.944879072	-14.93227122	1.68E-42	2.70E-41	85.46975197	ENSG00000137672	TRPC6
-0.794282132	1.005135774	-14.93168925	1.69E-42	2.72E-41	85.46358709	ENSG00000223799	IL10RB-DT
1.464165109	6.730308651	14.93007734	1.72E-42	2.77E-41	85.44651242	ENSG00000100297	MCM5
-2.568964858	3.338428794	-14.9291686	1.74E-42	2.79E-41	85.43688664	ENSG00000173210	ABLIM3
-1.148700799	4.238212572	-14.92079216	1.90E-42	3.05E-41	85.3481712	ENSG00000112367	FIG4
-1.046895411	0.846398518	-14.91600324	2.00E-42	3.21E-41	85.29746079	ENSG00000247809	NR2F2-AS1
-0.34639421	0.12133448	-14.91054465	2.12E-42	3.40E-41	85.23966744	ENSG00000207980	MIR23A
-1.307289202	2.14577839	-14.90845208	2.17E-42	3.47E-41	85.21751452	ENSG00000167995	BEST1
-1.005300049	0.331298652	-14.90781279	2.18E-42	3.49E-41	85.21074699	ENSG00000117501	MROH9
-3.974220995	3.287559584	-14.9061984	2.22E-42	3.55E-41	85.19365746	ENSG00000095713	CRTAC1
2.739121843	4.547880421	14.90047586	2.36E-42	3.77E-41	85.13308649	ENSG00000163923	RPL39L
2.015881433	8.102485253	14.89935433	2.39E-42	3.81E-41	85.12121664	ENSG00000046604	DSG2
2.290760732	4.550085075	14.89819845	2.41E-42	3.86E-41	85.10898365	ENSG00000163472	TMEM79
-1.40593833	0.773295904	-14.89492494	2.50E-42	3.99E-41	85.07434133	ENSG00000169313	P2RY12
-0.91530021	0.248904285	-14.89481466	2.50E-42	4.00E-41	85.07317427	ENSG00000065325	GLP2R
-1.904190398	2.088052403	-14.88939719	2.65E-42	4.23E-41	85.01585045	ENSG00000115896	PLCL1
-2.383706521	4.265592279	-14.88889866	2.67E-42	4.25E-41	85.01057589	ENSG00000133574	GIMAP4
-1.817744418	1.893108217	-14.88819938	2.69E-42	4.28E-41	85.0031773	ENSG00000244482	LILRA6
-0.847761368	0.287317053	-14.8858314	2.75E-42	4.39E-41	84.97812458	ENSG00000258647	LINC00930
-2.452862717	7.588131105	-14.88101415	2.90E-42	4.61E-41	84.92716435	ENSG00000128016	ZFP36
-2.270731562	3.212782369	-14.87264178	3.17E-42	5.04E-41	84.83861209	ENSG00000010671	BTK
-0.304491453	0.097282643	-14.87070854	3.23E-42	5.14E-41	84.81816776	ENSG00000237803	LINC00211
3.374015978	7.268525333	14.86298412	3.51E-42	5.58E-41	84.73649176	ENSG00000062038	CDH3
1.009256216	7.352636961	14.85626378	3.77E-42	5.99E-41	84.66544711	ENSG00000110107	PRPF19
-0.480632132	0.313093333	-14.84780886	4.12E-42	6.54E-41	84.57608458	ENSG00000278991	AC090181.3
-2.195970247	3.077296839	-14.84508982	4.24E-42	6.73E-41	84.5473508	ENSG00000183801	OLFML1
-2.399464933	3.228315513	-14.84449033	4.27E-42	6.77E-41	84.5410159	ENSG00000179348	GATA2
-4.834834211	2.635750286	-14.8435753	4.31E-42	6.83E-41	84.5313469	ENSG00000156076	WIF1
-1.024158057	5.105562378	-14.84040519	4.46E-42	7.06E-41	84.49785055	ENSG00000152484	USP12
-1.357413337	1.441881043	-14.82141918	5.46E-42	8.63E-41	84.29730247	ENSG00000167083	GNGT2
-1.983880294	4.236401015	-14.82047957	5.51E-42	8.71E-41	84.28738024	ENSG00000076641	PAG1
-2.311317779	6.485733727	-14.81826799	5.64E-42	8.92E-41	84.26402707	ENSG00000171992	SYNPO
1.344199595	5.023520077	14.81795544	5.66E-42	8.94E-41	84.26072685	ENSG00000112578	BYSL
-1.597290467	5.433365714	-14.81769432	5.67E-42	8.96E-41	84.25796974	ENSG00000241839	PLEKHO2
-2.261783068	4.870703673	-14.81371971	5.92E-42	9.34E-41	84.21600439	ENSG00000131378	RFTN1
-2.127537719	3.441782809	-14.81246375	6.00E-42	9.46E-41	84.2027445	ENSG00000135363	LMO2
-1.574608083	1.727497397	-14.81187284	6.04E-42	9.51E-41	84.19650611	ENSG00000184785	SMIM10
-1.066958617	0.976282254	-14.8095796	6.18E-42	9.74E-41	84.17229669	ENSG00000154016	GRAP
-1.438211255	1.318509182	-14.80894	6.23E-42	9.80E-41	84.16554476	ENSG00000127472	PLA2G5
-3.010816932	3.000535259	-14.80431017	6.54E-42	1.03E-40	84.1166741	ENSG00000119508	NR4A3
-1.575709859	0.642800952	-14.80061676	6.80E-42	1.07E-40	84.07769257	ENSG00000273301	AC016717.2
-1.955367289	6.541594798	-14.79734805	7.04E-42	1.11E-40	84.04319693	ENSG00000101347	SAMHD1
1.37741043	7.44957804	14.79543587	7.18E-42	1.13E-40	84.02301866	ENSG00000100401	RANGAP1
-1.83762657	2.227034939	-14.79450568	7.26E-42	1.14E-40	84.01320314	ENSG00000197467	COL13A1
-1.392962409	1.174633443	-14.79160136	7.48E-42	1.17E-40	83.98255825	ENSG00000064201	TSPAN32
1.902960777	5.28913238	14.78767166	7.80E-42	1.22E-40	83.94109812	ENSG00000141696	P3H4
-1.354935893	1.277866773	-14.78621889	7.92E-42	1.24E-40	83.92577191	ENSG00000087237	CETP
-3.306316629	3.506367373	-14.78519411	8.01E-42	1.25E-40	83.91496124	ENSG00000179593	ALOX15B
-2.389451077	0.886138295	-14.77929162	8.53E-42	1.33E-40	83.85270047	ENSG00000214128	TMEM213
-1.64973648	1.089401779	-14.77878277	8.57E-42	1.34E-40	83.84733354	ENSG00000274536	MIR223HG
1.716328354	4.559972448	14.77084291	9.32E-42	1.46E-40	83.76360013	ENSG00000112039	FANCE
1.765784896	6.365571901	14.77058793	9.35E-42	1.46E-40	83.76091139	ENSG00000138018	SELENOI
-1.070077131	0.561440564	-14.76876739	9.53E-42	1.49E-40	83.74171495	ENSG00000156206	CFAP161
1.59540924	3.788181831	14.76818103	9.59E-42	1.50E-40	83.73553228	ENSG00000179967	PPP1R14BP3
2.011695959	3.586614519	14.76607427	9.81E-42	1.53E-40	83.7133194	ENSG00000176749	CDK5R1
1.346420047	3.567777092	14.7651548	9.90E-42	1.54E-40	83.70362536	ENSG00000132423	COQ3
1.719129613	3.91368296	14.7589349	1.06E-41	1.65E-40	83.63805465	ENSG00000183048	SLC25A10
-0.962644131	0.617024189	-14.75830026	1.06E-41	1.66E-40	83.63136498	ENSG00000197083	ZNF300P1
-1.476502213	0.824243071	-14.74686296	1.20E-41	1.87E-40	83.51082521	ENSG00000180875	GREM2
-1.588739701	2.483793829	-14.74633851	1.21E-41	1.88E-40	83.5052989	ENSG00000106004	HOXA5
1.689744905	4.924172268	14.73950189	1.30E-41	2.02E-40	83.43326668	ENSG00000161179	YDJC
-1.452619575	4.890115778	-14.73388734	1.38E-41	2.14E-40	83.37412123	ENSG00000166128	RAB8B
-1.021297039	8.712226673	-14.72817179	1.46E-41	2.27E-40	83.3139217	ENSG00000067560	RHOA
-1.884150972	4.256418141	-14.72083664	1.58E-41	2.46E-40	83.23667822	ENSG00000114698	PLSCR4
-2.44822406	3.335877273	-14.71819155	1.63E-41	2.52E-40	83.20882795	ENSG00000160883	HK3
-2.536386508	3.431967665	-14.71750111	1.64E-41	2.54E-40	83.20155856	ENSG00000163563	MNDA
-2.275419322	3.153352135	-14.71463704	1.69E-41	2.62E-40	83.17140563	ENSG00000116117	PARD3B
-1.573424569	0.771551178	-14.70987701	1.78E-41	2.75E-40	83.12129764	ENSG00000135298	ADGRB3
-1.143972162	0.368765447	-14.70935298	1.79E-41	2.77E-40	83.11578178	ENSG00000104237	RP1
-2.487429858	7.589049932	-14.70303223	1.91E-41	2.95E-40	83.04925611	ENSG00000103811	CTSH
5.991504472	6.313517306	14.70230013	1.93E-41	2.98E-40	83.04155157	ENSG00000185479	KRT6B
-2.349504414	6.474594952	-14.70153523	1.94E-41	3.00E-40	83.03350199	ENSG00000111859	NEDD9
-1.197929997	4.32059507	-14.69575025	2.06E-41	3.19E-40	82.9726288	ENSG00000176018	LYSMD3
-2.668547878	3.554398956	-14.68250062	2.37E-41	3.66E-40	82.83324668	ENSG00000154065	ANKRD29
1.368923542	5.380261811	14.6801659	2.43E-41	3.75E-40	82.80869174	ENSG00000174891	RSRC1
-1.343521634	7.444934695	-14.67699516	2.52E-41	3.88E-40	82.77534688	ENSG00000137575	SDCBP
-2.555387899	1.86432042	-14.67294736	2.63E-41	4.04E-40	82.73278287	ENSG00000171798	KNDC1
-2.411707407	1.81243971	-14.67290335	2.63E-41	4.04E-40	82.73232012	ENSG00000172752	COL6A5
-2.562931409	2.905950535	-14.66487109	2.86E-41	4.40E-40	82.64787346	ENSG00000152128	TMEM163
-2.474327765	3.824701617	-14.66371838	2.89E-41	4.45E-40	82.63575617	ENSG00000001561	ENPP4
-2.064256146	6.423801952	-14.65933475	3.03E-41	4.66E-40	82.58967914	ENSG00000133026	MYH10
2.259853742	4.726107204	14.65902904	3.04E-41	4.67E-40	82.58646597	ENSG00000116141	MARK1
-1.858637203	3.600423187	-14.65282373	3.25E-41	4.98E-40	82.52125175	ENSG00000163637	PRICKLE2
-0.356013017	0.161449147	-14.65109067	3.31E-41	5.07E-40	82.50304043	ENSG00000274215	AC106028.4
-0.992875551	0.510402678	-14.65024275	3.34E-41	5.12E-40	82.49413068	ENSG00000180815	MAP3K15
-0.869179781	0.466088854	-14.64859586	3.39E-41	5.20E-40	82.47682614	ENSG00000125409	TEKT3
-0.634199085	0.610364935	-14.64622693	3.48E-41	5.33E-40	82.45193629	ENSG00000259523	AC022613.2
-1.362145439	0.539576235	-14.64130365	3.67E-41	5.61E-40	82.4002141	ENSG00000158445	KCNB1
1.070040303	5.467666646	14.64086543	3.68E-41	5.64E-40	82.3956106	ENSG00000048991	R3HDM1
3.247424612	3.552780783	14.63970807	3.73E-41	5.70E-40	82.38345306	ENSG00000117407	ARTN
-1.544609843	1.287501893	-14.63944184	3.74E-41	5.71E-40	82.38065651	ENSG00000182771	GRID1
-0.26408453	0.109722654	-14.6362611	3.87E-41	5.91E-40	82.3472466	ENSG00000244137	AL512328.1
1.447929674	5.249431947	14.63611815	3.87E-41	5.91E-40	82.34574522	ENSG00000137692	DCUN1D5
-1.946877835	4.127636513	-14.63610936	3.87E-41	5.91E-40	82.34565287	ENSG00000138670	RASGEF1B
2.289976557	5.807031846	14.62334274	4.43E-41	6.76E-40	82.21158715	ENSG00000141934	PLPP2
-0.195369923	0.13245877	-14.61763303	4.71E-41	7.17E-40	82.15164436	ENSG00000237980	LINC02773
-2.353488488	1.592568524	-14.61643055	4.77E-41	7.26E-40	82.13902151	ENSG00000164619	BMPER
3.032860478	2.906324418	14.61333556	4.92E-41	7.50E-40	82.10653452	ENSG00000130829	DUSP9
-1.027925296	0.845611765	-14.6122658	4.98E-41	7.58E-40	82.09530635	ENSG00000172476	RAB40A
1.419270121	5.337669886	14.61156063	5.02E-41	7.63E-40	82.08790507	ENSG00000184992	BRI3BP
-0.908576787	0.648432072	-14.6110812	5.04E-41	7.66E-40	82.08287318	ENSG00000254703	SENCR
-2.000735288	4.756741186	-14.60958824	5.12E-41	7.78E-40	82.0672043	ENSG00000172889	EGFL7
-0.287972432	0.107728265	-14.60921831	5.14E-41	7.81E-40	82.06332191	ENSG00000277452	RN7SL473P
2.097658719	2.860248326	14.60402545	5.43E-41	8.24E-40	82.00882773	ENSG00000141527	CARD14
-1.292084844	3.736903444	-14.59993173	5.67E-41	8.60E-40	81.9658739	ENSG00000138613	APH1B
-2.613653282	3.89218123	-14.59557664	5.94E-41	9.00E-40	81.9201835	ENSG00000227051	C14orf132
2.380451307	2.883575924	14.59495085	5.98E-41	9.05E-40	81.91361855	ENSG00000111344	RASAL1
1.37553774	4.193518017	14.59027143	6.28E-41	9.51E-40	81.86453304	ENSG00000185798	WDR53
-3.668712963	6.945219343	-14.58195799	6.85E-41	1.04E-39	81.77734479	ENSG00000013588	GPRC5A
-1.744317948	7.909515051	-14.58026555	6.98E-41	1.06E-39	81.75959776	ENSG00000119655	NPC2
-1.97437158	2.007078309	-14.57656298	7.25E-41	1.10E-39	81.72077556	ENSG00000079102	RUNX1T1
-2.912451368	2.840322329	-14.57560721	7.33E-41	1.11E-39	81.71075481	ENSG00000172264	MACROD2
1.272782741	5.130256154	14.56621549	8.09E-41	1.22E-39	81.61230275	ENSG00000168005	SPINDOC
-2.169876045	6.446863618	-14.56576988	8.13E-41	1.23E-39	81.60763226	ENSG00000102575	ACP5
-2.981178685	3.620011817	-14.5593178	8.70E-41	1.31E-39	81.54001308	ENSG00000168907	PLA2G4F
-0.483407821	0.102099031	-14.55303794	9.29E-41	1.40E-39	81.47421137	ENSG00000188831	DPPA3P2
-2.893445647	4.365049484	-14.55263372	9.33E-41	1.41E-39	81.46997634	ENSG00000119535	CSF3R
1.276357243	6.308897202	14.55168547	9.42E-41	1.42E-39	81.46004155	ENSG00000124571	XPO5
-1.636046567	6.150153404	-14.54986168	9.61E-41	1.45E-39	81.44093463	ENSG00000112576	CCND3
1.457772538	6.065930013	14.54601833	1.00E-40	1.50E-39	81.40067317	ENSG00000111641	NOP2
-0.578892421	0.367016002	-14.54186316	1.05E-40	1.57E-39	81.35715053	ENSG00000259005	AC005479.1
-2.891549393	6.282595483	-14.53936843	1.07E-40	1.61E-39	81.33102256	ENSG00000111341	MGP
-2.069128253	0.923737617	-14.53049034	1.18E-40	1.77E-39	81.23805575	ENSG00000178343	SHISA3
-1.969869854	3.629415248	-14.52552176	1.24E-40	1.86E-39	81.18603817	ENSG00000107719	PALD1
-3.379440774	3.887927256	-14.52527253	1.24E-40	1.87E-39	81.18342908	ENSG00000164120	HPGD
-2.403156882	4.652387152	-14.51817709	1.34E-40	2.01E-39	81.10915898	ENSG00000107099	DOCK8
2.468250123	3.932335355	14.51478266	1.39E-40	2.08E-39	81.07363416	ENSG00000198753	PLXNB3
-0.189780505	0.086449042	-14.50794015	1.49E-40	2.24E-39	81.00203403	ENSG00000272411	AC116312.1
-1.149415386	3.701628139	-14.50525162	1.54E-40	2.30E-39	80.97390532	ENSG00000173611	SCAI
-1.398676185	4.475003978	-14.50325053	1.57E-40	2.35E-39	80.95297038	ENSG00000080546	SESN1
-2.455592148	2.092153381	-14.50216265	1.59E-40	2.37E-39	80.94158976	ENSG00000163687	DNASE1L3
-2.189174032	4.930965933	-14.49649733	1.68E-40	2.52E-39	80.8823295	ENSG00000138771	SHROOM3
-1.315556559	6.182240446	-14.49640097	1.69E-40	2.52E-39	80.88132172	ENSG00000116584	ARHGEF2
-2.180551995	3.909567928	-14.49625679	1.69E-40	2.52E-39	80.87981361	ENSG00000115525	ST3GAL5
-1.067991108	4.773477683	-14.49304219	1.75E-40	2.60E-39	80.84619321	ENSG00000090674	MCOLN1
-1.207798775	7.857329283	-14.49173505	1.77E-40	2.64E-39	80.83252308	ENSG00000197694	SPTAN1
1.530373353	3.86769449	14.48953585	1.81E-40	2.70E-39	80.80952521	ENSG00000186073	CDIN1
-2.216389437	3.400063589	-14.48884092	1.82E-40	2.72E-39	80.80225835	ENSG00000204482	LST1
-3.553067274	2.847789439	-14.47680849	2.07E-40	3.08E-39	80.67646033	ENSG00000173467	AGR3
-0.28095959	0.077576523	-14.47610572	2.09E-40	3.10E-39	80.66911426	ENSG00000280362	AC084759.3
-2.809141202	1.183924158	-14.46767161	2.28E-40	3.39E-39	80.58096584	ENSG00000179813	FAM216B
1.44746686	6.074303976	14.46104283	2.44E-40	3.63E-39	80.5117017	ENSG00000108773	KAT2A
1.159458838	3.678803963	14.44835527	2.79E-40	4.15E-39	80.37916851	ENSG00000156787	TBC1D31
-1.291145841	0.728482706	-14.44600693	2.86E-40	4.25E-39	80.35464363	ENSG00000146250	PRSS35
5.060547316	5.756194197	14.43965978	3.06E-40	4.54E-39	80.28836602	ENSG00000087494	PTHLH
-0.525003516	0.37673303	-14.43840229	3.10E-40	4.59E-39	80.27523671	ENSG00000245812	LINC02202
-0.94917163	5.048417391	-14.43791684	3.11E-40	4.61E-39	80.2701684	ENSG00000213463	SYNJ2BP
-0.291028398	0.161493034	-14.43617885	3.17E-40	4.70E-39	80.25202336	ENSG00000226440	LAMA4-AS1
-2.13108454	1.435671872	-14.43321394	3.27E-40	4.84E-39	80.22107119	ENSG00000137960	GIPC2
-0.511292596	0.248240152	-14.42687076	3.50E-40	5.17E-39	80.15486114	ENSG00000204583	LRCOL1
-2.381775185	4.438281868	-14.42452012	3.58E-40	5.30E-39	80.13032849	ENSG00000155465	SLC7A7
-2.756909585	2.034535753	-14.42046371	3.74E-40	5.53E-39	80.0879977	ENSG00000173947	PIFO
-1.490925334	5.144648939	-14.42025782	3.75E-40	5.54E-39	80.08584924	ENSG00000166348	USP54
1.855873993	4.947492626	14.41317544	4.04E-40	5.96E-39	80.01195393	ENSG00000013573	DDX11
-0.681249085	0.349267308	-14.41178923	4.09E-40	6.04E-39	79.99749252	ENSG00000254951	AC044810.2
-1.099076712	0.90069114	-14.41084228	4.14E-40	6.10E-39	79.98761398	ENSG00000213071	LPAL2
-1.040702471	7.504401455	-14.41029984	4.16E-40	6.13E-39	79.98195536	ENSG00000087274	ADD1
-1.986528717	1.65979627	-14.40628702	4.34E-40	6.39E-39	79.94009784	ENSG00000236699	ARHGEF38
-2.141937297	2.265561624	-14.40101044	4.58E-40	6.75E-39	79.88506592	ENSG00000254838	GVINP1
-2.243939856	7.801899719	-14.40008955	4.63E-40	6.81E-39	79.87546245	ENSG00000149131	SERPING1
-1.268150998	1.034291227	-14.39846266	4.71E-40	6.93E-39	79.85849715	ENSG00000047617	ANO2
-1.146800085	0.712553267	-14.39714916	4.77E-40	7.02E-39	79.84480055	ENSG00000180509	KCNE1
-2.633304816	1.237372161	-14.3954922	4.86E-40	7.14E-39	79.82752324	ENSG00000141469	SLC14A1
-0.245738195	0.123033173	-14.39350936	4.96E-40	7.28E-39	79.80684918	ENSG00000257595	LINC02356
-1.125273383	6.007176714	-14.39211019	5.03E-40	7.39E-39	79.79226153	ENSG00000116473	RAP1A
1.677927133	3.034817055	14.38744896	5.28E-40	7.75E-39	79.74366828	ENSG00000274605	PCCA-DT
-1.785604787	6.52358821	-14.3780627	5.83E-40	8.55E-39	79.64583819	ENSG00000087074	PPP1R15A
-2.579680433	5.111810323	-14.37773928	5.85E-40	8.57E-39	79.64246779	ENSG00000196730	DAPK1
-1.169005637	0.856078655	-14.37604523	5.95E-40	8.72E-39	79.62481452	ENSG00000105352	CEACAM4
-2.132435248	2.140621959	-14.37354276	6.11E-40	8.95E-39	79.59873843	ENSG00000163884	KLF15
-0.438514459	0.284740295	-14.37057637	6.30E-40	9.22E-39	79.56783104	ENSG00000255495	AC145124.1
2.592054877	3.935238653	14.36896621	6.41E-40	9.38E-39	79.55105564	ENSG00000179750	APOBEC3B
-2.215295016	5.01166967	-14.36858971	6.44E-40	9.41E-39	79.54713317	ENSG00000116701	NCF2
-1.299561879	3.560299547	-14.36677456	6.56E-40	9.58E-39	79.52822331	ENSG00000169814	BTD
1.31787748	3.137095272	14.35999533	7.04E-40	1.03E-38	79.45760822	ENSG00000136122	BORA
-1.761304537	0.744411654	-14.35991925	7.05E-40	1.03E-38	79.45681581	ENSG00000123977	DAW1
1.050417712	5.534018893	14.34563377	8.18E-40	1.19E-38	79.30806202	ENSG00000085760	MTIF2
-2.326873506	1.759728243	-14.34408543	8.32E-40	1.21E-38	79.29194326	ENSG00000120262	CCDC170
-3.41257151	3.24001272	-14.34017853	8.66E-40	1.26E-38	79.25127447	ENSG00000127249	ATP13A4
-1.321585333	1.151675048	-14.33818888	8.85E-40	1.29E-38	79.23056522	ENSG00000204131	NHSL2
-2.192566999	1.096524876	-14.33759131	8.90E-40	1.30E-38	79.22434572	ENSG00000163464	CXCR1
-2.152693575	3.713186779	-14.33498915	9.15E-40	1.33E-38	79.1972636	ENSG00000185477	GPRIN3
-0.234034257	0.169213199	-14.33138988	9.50E-40	1.38E-38	79.15980769	ENSG00000275963	AC008115.4
1.448545867	4.945627308	14.32860443	9.78E-40	1.42E-38	79.13082365	ENSG00000173272	MZT2A
1.712848282	6.251292453	14.32806181	9.83E-40	1.43E-38	79.12517776	ENSG00000181788	SIAH2
1.356973224	4.506094089	14.32805026	9.84E-40	1.43E-38	79.12505762	ENSG00000012211	PRICKLE3
-3.261467654	5.01860213	-14.32741759	9.90E-40	1.44E-38	79.11847481	ENSG00000107317	PTGDS
-3.418659445	4.25988144	-14.32515197	1.01E-39	1.47E-38	79.09490273	ENSG00000115648	MLPH
1.027014231	5.54026222	14.32462882	1.02E-39	1.48E-38	79.08945988	ENSG00000164941	INTS8
1.463123887	4.700148074	14.32289934	1.04E-39	1.50E-38	79.07146742	ENSG00000077348	EXOSC5
1.678509759	1.614109987	14.32112499	1.06E-39	1.53E-38	79.05300908	ENSG00000226476	LINC01748
-0.894431462	0.615612278	-14.31592993	1.12E-39	1.62E-38	78.99897146	ENSG00000196381	ZNF781
-1.043027357	5.905338167	-14.3102355	1.18E-39	1.71E-38	78.93974968	ENSG00000198373	WWP2
-1.365784481	5.612312457	-14.30866746	1.20E-39	1.74E-38	78.92344403	ENSG00000177666	PNPLA2
-1.905389847	2.036896469	-14.30417273	1.26E-39	1.82E-38	78.87670892	ENSG00000173198	CYSLTR1
-0.965408098	6.183484413	-14.30224802	1.29E-39	1.86E-38	78.85669831	ENSG00000133961	NUMB
-2.987709614	2.501451198	-14.29828466	1.34E-39	1.94E-38	78.81549622	ENSG00000001626	CFTR
-2.080515088	1.504946276	-14.29816118	1.34E-39	1.94E-38	78.81421268	ENSG00000198075	SULT1C4
1.28928454	5.185121839	14.2970722	1.36E-39	1.96E-38	78.80289286	ENSG00000110104	CCDC86
-2.565248993	6.128133009	-14.28945994	1.47E-39	2.12E-38	78.7237754	ENSG00000165507	DEPP1
-1.060247291	2.676223048	-14.2873828	1.50E-39	2.17E-38	78.70219013	ENSG00000171943	SRGAP2C
-1.522933587	0.813354397	-14.28725099	1.51E-39	2.17E-38	78.70082041	ENSG00000162643	DNAI3
1.402150098	7.196867389	14.28118042	1.60E-39	2.31E-38	78.63774456	ENSG00000113407	TARS1
1.978496065	5.797382525	14.27992095	1.63E-39	2.34E-38	78.62465957	ENSG00000146242	TPBG
1.249768411	3.446799442	14.26719997	1.86E-39	2.67E-38	78.49252775	ENSG00000126953	TIMM8A
-3.352718311	1.740494678	-14.26430613	1.91E-39	2.75E-38	78.46247707	ENSG00000108342	CSF3
-2.002992005	5.883813011	-14.26350064	1.93E-39	2.77E-38	78.45411306	ENSG00000179094	PER1
1.048508454	7.934933444	14.26183063	1.96E-39	2.82E-38	78.43677282	ENSG00000082898	XPO1
2.644511053	6.158208702	14.25833398	2.04E-39	2.92E-38	78.40046895	ENSG00000143217	NECTIN4
1.31040107	4.855277497	14.25723022	2.06E-39	2.95E-38	78.38901013	ENSG00000130695	CEP85
-4.285346174	4.574598729	-14.25588193	2.09E-39	2.99E-38	78.37501309	ENSG00000112936	C7
-2.425411108	4.443229473	-14.25096834	2.20E-39	3.15E-38	78.32400873	ENSG00000101265	RASSF2
1.206101769	1.444409073	14.25057908	2.21E-39	3.16E-38	78.31996841	ENSG00000188610	FAM72B
1.581822713	2.980659684	14.24660577	2.30E-39	3.29E-38	78.27873082	ENSG00000187951	AC091057.1
2.480749065	8.216831568	14.24441627	2.35E-39	3.37E-38	78.25600896	ENSG00000075618	FSCN1
-0.781804305	0.569035977	-14.23828513	2.51E-39	3.59E-38	78.19239069	ENSG00000256540	AC007406.3
-2.138040151	3.229076416	-14.23399632	2.62E-39	3.75E-38	78.14789635	ENSG00000172348	RCAN2
-1.703256026	4.620026233	-14.23214413	2.68E-39	3.82E-38	78.12868262	ENSG00000140044	JDP2
-1.403182849	4.833520288	-14.23124383	2.70E-39	3.85E-38	78.11934384	ENSG00000113742	CPEB4
-1.681072473	4.380425844	-14.23090664	2.71E-39	3.86E-38	78.1158462	ENSG00000101665	SMAD7
1.16109393	5.614722024	14.23066067	2.72E-39	3.87E-38	78.11329478	ENSG00000035141	FAM136A
1.487687595	5.693977149	14.21906391	3.07E-39	4.37E-38	77.99302748	ENSG00000138074	SLC5A6
1.30709076	4.241635617	14.21633077	3.15E-39	4.49E-38	77.96468927	ENSG00000107815	TWNK
2.413834556	6.211084782	14.21002388	3.37E-39	4.79E-38	77.89930654	ENSG00000143126	CELSR2
-0.609196322	0.402851318	-14.20992385	3.37E-39	4.80E-38	77.89826958	ENSG00000213876	RPL7AP64
-1.035535258	6.769239277	-14.20559427	3.53E-39	5.01E-38	77.85339327	ENSG00000103365	GGA2
-2.038588905	1.379315965	-14.1990291	3.78E-39	5.37E-38	77.78535675	ENSG00000179639	FCER1A
-0.376876414	0.193980773	-14.19681955	3.87E-39	5.49E-38	77.76246183	ENSG00000272491	AL109659.2
-1.795645203	1.013718275	-14.19211362	4.06E-39	5.76E-38	77.7137055	ENSG00000205002	AARD
-1.903331981	3.208297149	-14.18510519	4.37E-39	6.19E-38	77.64110752	ENSG00000121361	KCNJ8
-2.255794347	3.951569334	-14.18448393	4.40E-39	6.23E-38	77.63467289	ENSG00000155962	CLIC2
1.544424524	1.712864151	14.18026436	4.59E-39	6.51E-38	77.59097266	ENSG00000259345	AC013652.1
2.029164043	3.736937859	14.17833733	4.69E-39	6.64E-38	77.57101721	ENSG00000157833	GAREM2
2.899299793	3.726625098	14.17660227	4.77E-39	6.75E-38	77.55305076	ENSG00000088726	TMEM40
2.410510374	6.198393571	14.16953917	5.13E-39	7.26E-38	77.47992333	ENSG00000187840	EIF4EBP1
-0.922641013	0.70637156	-14.16720848	5.26E-39	7.44E-38	77.45579638	ENSG00000279041	AC102945.2
-1.454401996	0.835654527	-14.1598748	5.68E-39	8.02E-38	77.37989093	ENSG00000163576	EFHB
2.037507061	6.593516114	14.15632463	5.89E-39	8.32E-38	77.34315227	ENSG00000182704	TSKU
-1.387975693	1.01338042	-14.15410482	6.03E-39	8.51E-38	77.32018294	ENSG00000257108	NHLRC4
1.608529064	4.461596012	14.15324221	6.08E-39	8.58E-38	77.31125761	ENSG00000012048	BRCA1
-2.065504795	2.22708389	-14.15217602	6.15E-39	8.67E-38	77.30022616	ENSG00000185905	C16orf54
-0.706487387	0.494327935	-14.14228144	6.82E-39	9.61E-38	77.19786916	ENSG00000203804	ADAMTSL4-AS1
1.250519143	7.166225851	14.13695319	7.20E-39	1.01E-37	77.14276341	ENSG00000101361	NOP56
-2.269524579	2.059790826	-14.13664633	7.23E-39	1.02E-37	77.13959007	ENSG00000166448	TMEM130
-1.56335681	2.78945395	-14.13541624	7.32E-39	1.03E-37	77.12686977	ENSG00000150636	CCDC102B
1.531524069	6.255869619	14.13481289	7.37E-39	1.04E-37	77.12063072	ENSG00000083307	GRHL2
2.317608565	4.407946623	14.12912642	7.81E-39	1.10E-37	77.06183481	ENSG00000008323	PLEKHG6
-1.630008595	1.310769051	-14.12762208	7.94E-39	1.12E-37	77.04628243	ENSG00000214456	PLIN5
-0.231476555	0.153921942	-14.12228732	8.39E-39	1.18E-37	76.9911358	ENSG00000207697	MIR573
-0.525366835	0.248383044	-14.12120612	8.48E-39	1.19E-37	76.97996028	ENSG00000229886	AC068533.2
-0.364617041	0.109423262	-14.12106215	8.50E-39	1.19E-37	76.97847225	ENSG00000168594	ADAM29
-2.039128743	2.935043301	-14.1164063	8.92E-39	1.25E-37	76.93035345	ENSG00000164342	TLR3
-1.268692792	0.378560744	-14.11595967	8.96E-39	1.26E-37	76.92573789	ENSG00000118492	ADGB
-0.753518444	0.199733962	-14.11282583	9.26E-39	1.30E-37	76.89335387	ENSG00000233730	LINC01765
-2.11246779	4.062150351	-14.11092061	9.44E-39	1.32E-37	76.87366763	ENSG00000118946	PCDH17
1.503640821	5.854081958	14.10679203	9.85E-39	1.38E-37	76.83101201	ENSG00000136522	MRPL47
-2.440686047	2.365816137	-14.10672487	9.86E-39	1.38E-37	76.83031821	ENSG00000101916	TLR8
-1.628835278	7.756263772	-14.10656502	9.88E-39	1.38E-37	76.82866679	ENSG00000127603	MACF1
-0.82120016	6.259124741	-14.10209622	1.03E-38	1.45E-37	76.78250299	ENSG00000110906	KCTD10
1.394821541	7.312194547	14.10085302	1.05E-38	1.46E-37	76.76966163	ENSG00000184575	XPOT
-1.640300363	3.355855582	-14.10026107	1.05E-38	1.47E-37	76.76354749	ENSG00000139597	N4BP2L1
1.772897286	3.947715068	14.09956143	1.06E-38	1.48E-37	76.75632101	ENSG00000165490	DDIAS
-1.198422216	0.440720106	-14.0946242	1.12E-38	1.56E-37	76.70533036	ENSG00000231621	ANKRD44-AS1
1.531081931	8.90420693	14.09297811	1.14E-38	1.59E-37	76.68833174	ENSG00000175166	PSMD2
-0.327775476	0.192216529	-14.09109854	1.16E-38	1.62E-37	76.66892322	ENSG00000173811	CCDC13-AS1
-1.274108634	0.589965623	-14.08537102	1.23E-38	1.71E-37	76.6097879	ENSG00000130700	GATA5
-1.191254369	4.316772161	-14.0827617	1.26E-38	1.76E-37	76.58285095	ENSG00000135049	AGTPBP1
1.901554192	5.921319286	14.07707866	1.34E-38	1.87E-37	76.524191	ENSG00000240972	MIF
-3.688351621	3.692193108	-14.07509699	1.37E-38	1.90E-37	76.50373894	ENSG00000136155	SCEL
-1.946476581	3.928943943	-14.07320198	1.40E-38	1.94E-37	76.48418248	ENSG00000188921	HACD4
-1.697859466	7.890504176	-14.06988084	1.45E-38	2.01E-37	76.44991136	ENSG00000148175	STOM
-1.756642989	2.881844596	-14.06981452	1.45E-38	2.01E-37	76.44922705	ENSG00000154240	CEP112
-0.869667126	5.188067182	-14.06736214	1.48E-38	2.06E-37	76.42392321	ENSG00000144747	TMF1
-1.597280006	2.304686385	-14.06683275	1.49E-38	2.07E-37	76.41846117	ENSG00000138738	PRDM5
-1.862217525	3.656823124	-14.06085521	1.59E-38	2.20E-37	76.35679417	ENSG00000086730	LAT2
2.354303499	5.123848699	14.05943784	1.61E-38	2.23E-37	76.34217373	ENSG00000134317	GRHL1
-1.979474811	0.628884072	-14.0565409	1.66E-38	2.30E-37	76.31229336	ENSG00000163283	ALPP
-1.251976462	0.713986934	-14.05568049	1.67E-38	2.32E-37	76.30341926	ENSG00000211689	TRGC1
-0.808142732	6.838164776	-14.0524753	1.73E-38	2.39E-37	76.27036384	ENSG00000170248	PDCD6IP
-1.914913014	7.341226574	-14.05244091	1.73E-38	2.39E-37	76.27000914	ENSG00000143878	RHOB
-1.985832749	1.777940754	-14.05093213	1.76E-38	2.43E-37	76.25445025	ENSG00000106511	MEOX2
-0.535950083	0.358356021	-14.04731343	1.83E-38	2.52E-37	76.21713631	ENSG00000232352	SEMA3B-AS1
-1.844890865	2.034781062	-14.04715034	1.83E-38	2.52E-37	76.21545471	ENSG00000162711	NLRP3
-1.279955973	0.397418779	-14.0434235	1.90E-38	2.62E-37	76.17703056	ENSG00000186329	TMEM212
-1.305744994	0.71251748	-14.04216558	1.93E-38	2.66E-37	76.16406239	ENSG00000261618	LINC02605
4.67229149	4.639372814	14.03978745	1.97E-38	2.72E-37	76.13954717	ENSG00000185686	PRAME
-1.331237697	1.42020443	-14.03961802	1.98E-38	2.72E-37	76.13780063	ENSG00000277496	AL357033.4
-1.715478095	1.132650153	-14.03287155	2.12E-38	2.92E-37	76.0682648	ENSG00000118997	DNAH7
-0.204348737	0.146818532	-14.03227304	2.13E-38	2.94E-37	76.06209667	ENSG00000270510	AP000811.1
-1.677697315	4.580666253	-14.03092947	2.16E-38	2.98E-37	76.04825067	ENSG00000113448	PDE4D
-1.454433283	1.416397674	-14.02731722	2.25E-38	3.09E-37	76.01102795	ENSG00000111181	SLC6A12
-2.075898612	1.980213052	-14.02727382	2.25E-38	3.09E-37	76.01058077	ENSG00000205795	CYS1
-1.288600043	0.351791399	-14.02227791	2.37E-38	3.25E-37	75.95910758	ENSG00000138308	PLA2G12B
1.326982629	2.931195426	14.01652539	2.51E-38	3.45E-37	75.89984969	ENSG00000131944	FAAP24
-0.378386841	0.297063978	-14.01311198	2.60E-38	3.57E-37	75.86469283	ENSG00000198336	MYL4
-1.415637296	0.443927458	-14.01190316	2.63E-38	3.61E-37	75.85224342	ENSG00000157330	C1orf158
-2.287572349	3.197678268	-14.01073022	2.67E-38	3.65E-37	75.84016389	ENSG00000136383	ALPK3
-0.550709656	0.332260974	-14.01015572	2.68E-38	3.67E-37	75.83424768	ENSG00000230537	AL158071.2
-1.432386868	1.22379835	-14.00807859	2.74E-38	3.75E-37	75.81285805	ENSG00000073861	TBX21
[truncated: 25,376 more rows]
