# Supplementary material for: Implications of ZNF334 gene in lymph node metastasis of lung SCC: potential bypassing of cellular senescence
Source: J Transl Med. 2024 Apr 18;22:372. doi: 10.1186/s12967-024-05115-9 (PMC11025273; doi:10.1186/s12967-024-05115-9)
Supplement: Supplementary file 5 — Supplementary Material 5 [file 12967_2024_5115_MOESM5_ESM.txt]

logFC	AveExpr	t	P.Value	adj.P.Val	B	ensembl	symbol
-2.38598021545538	0.380779016827523	-51.4746516139074	3.42597127846371e-211	9.3785963747944e-207	472.742587167737	ENSG00000102104	RS1
-0.788689263487255	0.146924663965138	-44.3198777579275	1.18884133555251e-182	1.6272265780375e-178	407.316365344211	ENSG00000225398	PGM5P4
-3.3530647127737	0.682782972165138	-43.8111993400009	1.60688815413478e-180	1.46628544064799e-176	402.428402032754	ENSG00000261143	ADAMTS7P3
-2.25371514466376	0.563570731541284	-43.6353906347095	8.82424588101165e-180	6.03909327481735e-176	400.73153888459	ENSG00000234281	LANCL1-AS1
-1.26725422988684	0.184838268640367	-43.4684948051281	4.46073756878677e-179	2.44225381891076e-175	399.11713218097	ENSG00000268505	AC135012.3
-1.77714738384568	0.25638133973578	-43.2685504037783	3.12220208348853e-178	1.42450470059164e-174	397.178460089236	ENSG00000273877	AC236972.3
-3.00030357815704	0.569870021703656	-42.1525837660997	1.78102555725948e-173	6.96508208999691e-170	386.2659683537	ENSG00000088926	F11
-1.01194805164542	0.195659030326606	-41.792170579021	6.32621815601517e-172	2.16475277526144e-168	382.708223576234	ENSG00000263586	HID1-AS1
-3.84072019251825	0.549415918297248	-41.5644317115824	6.08832324281946e-171	1.85186498635759e-167	380.451707533282	ENSG00000235584	AC008268.1
-1.94630788258166	0.286528063902752	-40.9807804157509	2.07738246543692e-168	5.68683449913356e-165	374.638816272929	ENSG00000224215	AL606469.1
-1.11858574266989	0.195291644051376	-40.7049383264059	3.31976568340118e-167	8.2616895984643e-164	371.876592878651	ENSG00000228997	AL136452.1
-3.64884667350294	0.724197473588991	-40.4048745882804	6.84052451669567e-166	1.5604946553712e-162	368.860904399281	ENSG00000134115	CNTN6
-1.8186455200464	0.513825295834862	-40.2424353907443	3.53555497280449e-165	7.44506287542484e-162	367.223618743858	ENSG00000241684	ADAMTS9-AS2
-2.86791872104132	0.505217190159633	-40.0649882833377	2.13489536743603e-164	4.17448290596867e-161	365.431252982307	ENSG00000244280	ECEL1P2
-4.76771060775505	0.973034068724771	-39.9307076454327	8.34575830991524e-164	1.52310089155953e-160	364.072261183648	ENSG00000149435	GGTLC1
-3.61703663410024	0.58497713826055	-39.5321097019398	4.83951098745949e-162	8.28010083010648e-159	360.024825346763	ENSG00000161649	CD300LG
-4.86681033931476	1.12220259227523	-39.2956856425161	5.42987055993938e-161	8.74368862225532e-158	357.614657510472	ENSG00000167434	CA4
-2.01491703895063	0.379509212592661	-38.942101746834	2.04535770993139e-159	3.11064818385399e-156	353.996978493015	ENSG00000159723	AGRP
-0.512696050029227	0.0991547300880734	-38.8765970285286	4.01309927174914e-159	5.78203118758594e-156	353.325040166972	ENSG00000267207	AC005884.1
-1.91544903286749	0.278206710420183	-38.4449423415046	3.45278151499211e-157	4.72599469864545e-154	348.883683843338	ENSG00000261863	LINC01996
-2.54058415592304	0.672299075779817	-38.3149313542425	1.32696986286331e-156	1.72979999980396e-153	347.541393127031	ENSG00000214708	AC116407.1
-2.73748076135207	0.682507399229358	-37.6997093190444	7.98108778626177e-154	9.93101264313254e-151	341.160830233102	ENSG00000246430	LINC00968
-2.82176874790589	0.768928590183486	-37.6595693548797	1.2136678987491e-153	1.44452864035898e-150	340.742886833274	ENSG00000257894	AC027288.3
-2.30370650888337	0.745073609302752	-37.3639421448505	2.67585320715876e-152	3.05214506441546e-149	337.658579399412	ENSG00000280339	AP001528.2
-2.7853937082955	1.04798195825688	-37.2819073833094	6.32513291833366e-152	6.92602054557536e-149	336.800772779077	ENSG00000238018	AC093110.1
-2.40586008914892	0.542317935051376	-37.0052289476777	1.15823028476549e-150	1.21948284790213e-147	333.901482314702	ENSG00000101280	ANGPT4
-5.12128085912274	1.12049417521284	-36.9815412422516	1.4862540855152e-150	1.50689650336958e-147	333.652819260368	ENSG00000183607	GKN2
-0.928227495647044	0.221410898025688	-36.960257787584	1.85962240354534e-150	1.81811297489477e-147	333.429335644023	ENSG00000281852	LINC00891
-3.44579325003599	0.757854901486239	-36.8903858828578	3.88264163278619e-150	3.66507981715593e-147	332.695261968008	ENSG00000143167	GPA33
-2.60994958825027	0.772351476458716	-36.8041603767652	9.63864590413296e-150	8.79526438752133e-147	331.788544286199	ENSG00000108381	ASPA
-2.17192291979943	0.689427495688073	-36.3319494584922	1.42440216820618e-147	1.25783901144013e-144	326.806658835171	ENSG00000266964	FXYD1
-1.56847613771918	0.514384879100917	-36.327094444181	1.49968814272479e-147	1.28293634084659e-144	326.755295217164	ENSG00000250073	AP000866.2
-2.51465124882773	0.622922873247706	-36.2620084452795	2.99219515991042e-147	2.4821618940166e-144	326.066438468183	ENSG00000169218	RSPO1
-4.82586444837668	1.56240042812844	-36.1453896911329	1.03290447828046e-146	8.31640002733166e-144	324.830869906589	ENSG00000167588	GPD1
-3.68046340286984	0.79166083766789	-36.0643346906581	2.44605008702201e-146	1.91316060377793e-143	323.971115725593	ENSG00000170890	PLA2G1B
-4.44158416223748	0.87523477054585	-35.883680489605	1.67564136155713e-145	1.27418561868406e-142	322.052018350895	ENSG00000080618	CPB2
-1.246683505364	0.211777720601835	-35.6168454805907	2.89543109473556e-144	2.14222773563206e-141	319.210142832321	ENSG00000189367	KIAA0408
-4.90340560728207	1.18745111858716	-35.2607813528266	1.31485027374331e-142	9.47211216940083e-140	315.404503668766	ENSG00000150625	GPM6A
-3.33646481626164	0.773873567016514	-35.0830235419955	8.88486142090817e-142	6.236489266599e-139	313.498893968705	ENSG00000104918	RETN
-1.29440354532005	0.296617771100917	-35.020158863573	1.74781409724931e-141	1.196160272805e-138	312.824060259381	ENSG00000255330	AL096711.2
-3.49698642528994	1.17359868141284	-34.9847828693825	2.55823820105403e-141	1.70809196960619e-138	312.444101236933	ENSG00000263155	MYZAP
-1.53056673044413	0.391516730513761	-34.9053477346889	6.02111782012576e-141	3.92447857918911e-138	311.590375484577	ENSG00000249364	AC112206.2
-2.05352911532007	0.767287977394495	-34.8541501564883	1.04578207278731e-140	6.65774052152385e-138	311.039732093721	ENSG00000235387	SPAAR
-4.2416752699873	1.10407316687523	-34.8437262068275	1.17023821993074e-140	7.2807434705918e-138	310.927581445711	ENSG00000266524	GDF10
-1.74101654900745	0.445006518715596	-34.7049834531913	5.23329024729531e-140	3.14154276273135e-137	309.433623436852	ENSG00000197465	GYPE
-0.464557943909329	0.0849981196770642	-34.7041795828316	5.27893943691844e-140	3.14154276273135e-137	309.424960824421	ENSG00000228692	AL445307.1
-2.99541911829433	0.767384665568807	-34.6336557535993	1.13131108324908e-139	6.58928529871142e-137	308.664687987264	ENSG00000259417	CTXND1
-3.386644255039	0.478932304302752	-34.591281439411	1.78898840250049e-139	1.02028244830106e-136	308.207593388561	ENSG00000203878	CHIAP2
-1.50689501153086	0.321059736293578	-34.5761726549093	2.10665457846946e-139	1.17693202215513e-136	308.044562424163	ENSG00000242640	RPS29P11
4.58113238471249	6.45618314142235	34.5519259865595	2.73864778577372e-139	1.49940966271111e-136	307.782872826742	ENSG00000088325	TPX2
-1.52733706171987	0.272245549966972	-34.5051116924955	4.54586491005864e-139	2.44005984142854e-136	307.277418309656	ENSG00000257474	AC027288.1
-4.8723717369748	1.55757296781651	-34.1500053590323	2.14117650578973e-137	1.1272059008845e-134	303.434915650298	ENSG00000165197	VEGFD
-3.13660088080941	1.45840665577982	-34.1454998219391	2.24864444934009e-137	1.16144607171104e-134	303.386067372227	ENSG00000131097	HIGD1B
-1.65048574086319	0.323962419970642	-34.0473946477263	6.53550250847081e-137	3.31313668832201e-134	302.321838853428	ENSG00000228401	AL590226.1
-4.86412452474147	1.47418147508257	-33.951479444393	1.85678962385884e-136	9.24174835511559e-134	301.280280724179	ENSG00000277494	GPIHBP1
-1.88038919023843	0.375222941583486	-33.9301483132753	2.34249365252269e-136	1.14510292388944e-133	301.048497012203	ENSG00000237413	MGC27382
-2.24954138689381	0.472125161921101	-33.9093032161256	2.93979356177165e-136	1.41187453953507e-133	300.82194341492	ENSG00000258844	AL162511.1
-3.37912213285835	1.19234761976147	-33.8784738649404	4.11377394382332e-136	1.94163037434764e-133	300.486784030158	ENSG00000112214	FHL5
-1.17141871989914	0.26978379493578	-33.8563116234503	5.23805070908203e-136	2.43036674849357e-133	300.245780407508	ENSG00000204403	CASP12
-4.94742878557057	1.51267793223853	-33.7985810750194	9.83141557632833e-136	4.4855833566998e-133	299.617721238774	ENSG00000134917	ADAMTS8
-3.58248202427301	1.12922779194495	-33.7493965072169	1.68157033418886e-135	7.5463914587574e-133	299.082330532288	ENSG00000159708	LRRC36
-4.90546931596714	2.33773888385321	-33.5721025280573	1.16670264926747e-134	5.15136855220918e-132	297.150107378746	ENSG00000163815	CLEC3B
-2.11969041823948	0.501678201370642	-33.5013293999865	2.53051548435354e-134	1.09956922832029e-131	296.377782383454	ENSG00000251230	MIR3945HG
-2.58344641163038	1.48006370477064	-33.3008381965683	2.27563814014245e-133	9.73368657599994e-131	294.186771612449	ENSG00000130307	USHBP1
3.86168898482855	4.7434264812345	33.2750673211994	3.01897240177018e-133	1.27145183843782e-130	293.904809394347	ENSG00000090889	KIF4A
4.73278435769942	6.12325533357798	33.2506713667957	3.94544410822055e-133	1.63646261306875e-130	293.637820758525	ENSG00000101057	MYBL2
-2.13153813207912	0.633094901541284	-33.1269021610478	1.53551821166175e-132	6.27385239466276e-130	292.282253574265	ENSG00000186198	SLC51B
4.43681628754637	5.49209908752294	32.8864498283429	2.16232383557433e-131	8.70494338218341e-129	289.643784242015	ENSG00000175063	UBE2C
-4.53498183889732	1.8426221273211	-32.7159147168507	1.41671276745951e-130	5.62065391437742e-128	287.768583547477	ENSG00000118526	TCF21
-2.62352867951419	0.631225959324771	-32.6473330281866	3.01981729402582e-130	1.18096426319938e-127	287.013547447168	ENSG00000112232	KHDRBS2
-0.733008062238531	0.108108185748624	-32.3421559607017	8.81776064315229e-129	3.39980560008865e-126	283.647460907017	ENSG00000248551	AC095050.1
4.62946721886617	5.99443335370784	32.3084033428582	1.28144698252355e-128	4.87216821480309e-126	283.274543175916	ENSG00000089685	BIRC5
3.74680355053337	5.24125977559633	32.2971790349909	1.45110519839134e-128	5.44164449396753e-126	283.150503195597	ENSG00000146670	CDCA5
-0.446372603253485	0.082629742333945	-32.2181617446791	3.48341902255715e-128	1.28862967219597e-125	282.276893352114	ENSG00000279581	AC073862.2
3.82279743397493	5.27630675669725	32.1917546224867	4.6683940884187e-128	1.68305767993778e-125	281.984786518977	ENSG00000166851	PLK1
-1.25931121216723	0.472328124972477	-32.1916734453145	4.67259849042086e-128	1.68305767993778e-125	281.983888447214	ENSG00000215595	C20orf202
4.29152673186454	5.6263992346789	32.0389347443626	2.54508906439738e-127	9.04828742050367e-125	280.292859735982	ENSG00000117399	CDC20
-4.90196358860049	1.58736690418349	-31.9859603770731	4.58431192727545e-127	1.60891716678417e-124	279.705772056181	ENSG00000114854	TNNC1
-0.9771832244585	0.276214328917431	-31.9653482309061	5.76436240187185e-127	1.99746102216762e-124	279.477256685881	ENSG00000249741	AC093890.1
-2.12688823304062	0.479469363102752	-31.9480608736857	6.98550316024644e-127	2.39035186264683e-124	279.285566224932	ENSG00000256948	AC026369.3
-3.25467477481454	2.25993812568807	-31.9050696514134	1.12661936556713e-126	3.8075561891852e-124	278.808720129488	ENSG00000163072	NOSTRIN
-5.67980647786534	2.08233200609174	-31.766056961053	5.29142285354749e-126	1.76649634897393e-123	277.265480321403	ENSG00000183019	MCEMP1
-0.697257002169419	0.114941994170642	-31.6832957086973	1.33029443184528e-125	4.38756747852584e-123	276.345736075386	ENSG00000269186	LINC01082
-1.67240591872452	0.650971880697248	-31.6605695738828	1.71374093857722e-125	5.58495930875613e-123	276.093048570211	ENSG00000261468	AC096921.2
-3.6761459744307	1.09745280680734	-31.6234895312202	2.59100304585943e-125	8.34455392710611e-123	275.680645652699	ENSG00000119457	SLC46A2
3.79273999260202	5.0147822840367	31.4566298853323	1.66759631705686e-124	5.30819176505018e-122	273.823049594238	ENSG00000142945	KIF2C
-0.554883980701886	0.0801884641541284	-31.4241634999993	2.39647854168359e-124	7.54064368719407e-122	273.46127283206	ENSG00000228027	AL136369.1
-1.0032921009796	0.160116939945326	-31.4070079925292	2.90273804258048e-124	9.02982430859552e-122	273.270062622075	ENSG00000036473	OTC
4.01553959679962	4.56882268477064	31.2902410146238	1.07073901576084e-123	3.29342478162394e-121	271.967800130879	ENSG00000135451	TROAP
3.7706639676716	4.66235362256881	31.201324866168	2.89573714885893e-123	8.80786716111259e-121	270.975202731914	ENSG00000156970	BUB1B
3.8775805028293	4.45717946825688	31.1959137165879	3.07655879821184e-123	9.25503264846694e-121	270.914770178477	ENSG00000123485	HJURP
-0.774813932226237	0.113232368983486	-31.1811202723928	3.63069344442397e-123	1.08032862001202e-120	270.749539355374	ENSG00000182533	CAV3
-0.525101118032009	0.0980366820862385	-31.1069593388884	8.33104416727466e-123	2.45228316214133e-120	269.920883377941	ENSG00000224968	LINC01645
3.80342235640072	5.11951633009174	31.0764647536672	1.17244370347995e-122	3.41443046625145e-120	269.579981180065	ENSG00000157456	CCNB2
-2.24724332237364	0.585891617174312	-31.0356717347184	1.85209321387663e-122	5.33695281367082e-120	269.123803429797	ENSG00000241158	ADAMTS9-AS1
-1.76576048205708	0.582371983963303	-30.9264154618934	6.30749230477145e-122	1.79862085253248e-119	267.90118625872	ENSG00000101162	TUBB1
-1.58090159943242	0.197249693611009	-30.8909613736835	9.39005076160993e-122	2.65002721236157e-119	267.504182686486	ENSG00000244215	LINC02016
-0.410056133359351	0.0802814506238532	-30.7416347056571	5.02480609174989e-121	1.40361292613932e-118	265.830683745268	ENSG00000224958	PGM5-AS1
-3.50948337459884	1.28463062770642	-30.6911033820948	8.86832334070141e-121	2.45222577223941e-118	265.263876145808	ENSG00000163145	C1QTNF7
-0.573591047632197	0.117502602495413	-30.6609148645143	1.24534921779719e-120	3.4091434837198e-118	264.925131749598	ENSG00000181778	TMEM252
-3.39880928264151	1.58827675229358	-30.6497845047184	1.4114483222542e-120	3.82558394274343e-118	264.800215522637	ENSG00000114654	EFCC1
-0.441455011838596	0.0759271375522936	-30.6087725524351	2.23903872908486e-120	6.00918482438215e-118	264.339831776468	ENSG00000250686	KHDRBS2-OT1
3.37788679765767	5.26120370825688	30.6073724817095	2.27459478135436e-120	6.0453429261724e-118	264.324112207337	ENSG00000138160	KIF11
-0.764701860906433	0.132751278099083	-30.5666231094095	3.59824914546591e-120	9.47135291895474e-118	263.866505868362	ENSG00000224276	ARHGEF2-AS1
3.63102337386362	4.62903082990826	30.5585421980246	3.94094144233176e-120	1.02745973317935e-117	263.775739592342	ENSG00000121152	NCAPH
-0.926871890615737	0.265663503625688	-30.5357636968207	5.09310165428509e-120	1.31531752628353e-117	263.51985271208	ENSG00000225938	AL109741.1
-1.51813805941212	0.460475808948624	-30.4684765236383	1.08675576803888e-119	2.78036814486583e-117	262.763671249563	ENSG00000266010	GATA6-AS1
-1.84660100643092	0.475334429633028	-30.4288329418417	1.69881748954653e-119	4.30603044225336e-117	262.317944440608	ENSG00000236304	AP001189.1
3.3574512632189	5.04075972844037	30.4100789734992	2.09870459136708e-119	5.27082919162144e-117	262.107033528661	ENSG00000137807	KIF23
-3.91573814973567	0.935502276825688	-30.3938049527052	2.5213204354822e-119	6.27464972012046e-117	261.923984857397	ENSG00000155511	GRIA1
-2.33783073204781	0.831284019816514	-30.3767131595757	3.05717666841739e-119	7.53965867548882e-117	261.731710234401	ENSG00000171596	NMUR1
-2.14682521385207	0.637934721944954	-30.239010395219	1.44560211564719e-118	3.53333552820017e-116	260.181587251817	ENSG00000277758	FO681492.1
-1.83187973731016	0.314111394821004	-30.2355167127204	1.50375719143469e-118	3.64295160314378e-116	260.142235013713	ENSG00000073754	CD5L
-0.573175170388922	0.103782460355963	-30.2088924113496	2.03108860964409e-118	4.87728514815852e-116	259.842304983798	ENSG00000232188	AL354714.3
4.47164047935989	7.05838311743119	30.0973720677692	7.15950309330175e-118	1.704273018949e-115	258.585261266926	ENSG00000131747	TOP2A
-3.31783431689477	1.99003263266055	-30.0835771475609	8.36759641458868e-118	1.97468061939108e-115	258.429684294895	ENSG00000186994	KANK3
4.08357582598351	5.7929257773442	30.0473580716678	1.26018293702307e-117	2.94850494880398e-115	258.0211252974	ENSG00000011426	ANLN
-2.97758419346409	0.645174223623853	-29.9190427975619	5.38124267914731e-117	1.24840269781066e-114	256.572705411046	ENSG00000231322	RPL13AP17
-1.13919953716548	0.263321902788991	-29.7815763759327	2.55289573173498e-116	5.8727328282559e-114	255.019278855246	ENSG00000227544	AC018647.1
-0.728648864175913	0.11891156733211	-29.7029973591158	6.22123548451648e-116	1.41921934490532e-113	254.130517917863	ENSG00000266120	AC104984.4
3.73759697975416	4.29056928513761	29.658743199042	1.02765519325221e-115	2.32496371200654e-113	253.629735462625	ENSG00000117650	NEK2
-1.48220738690424	0.247484183790826	-29.6137181936823	1.71275193128119e-115	3.84316263269037e-113	253.120046343299	ENSG00000183090	FREM3
3.33104891354358	4.2896928212844	29.6018410688391	1.95987656874288e-115	4.36192041214116e-113	252.985564896959	ENSG00000109805	NCAPG
3.41187557673931	4.80214773614679	29.575898962738	2.63086754129101e-115	5.80806443087431e-113	252.691784912519	ENSG00000134690	CDCA8
3.75639692560296	4.36757544073394	29.5431682504595	3.81477037889142e-115	8.35434712977221e-113	252.321040635769	ENSG00000112742	TTK
4.40446653617808	6.01082547706422	29.4974577099178	6.41063868471565e-115	1.39278757138167e-112	251.803110391101	ENSG00000111206	FOXM1
3.69712187305194	4.48668550256881	29.4448157814375	1.1657862606009e-114	2.51286605385429e-112	251.206409958462	ENSG00000126787	DLGAP5
3.48998040978661	5.92911638348624	29.4193437991217	1.55714038632681e-114	3.33021234966379e-112	250.917593817942	ENSG00000198901	PRC1
-5.09219333314594	1.39881885318716	-29.3837040828857	2.33484642788031e-114	4.95476131497856e-112	250.513392718799	ENSG00000148677	ANKRD1
3.69014028112243	4.98205487082569	29.36594594561	2.85717740561868e-114	6.01655626760087e-112	250.311949920177	ENSG00000145386	CCNA2
-3.15881774253097	0.582752402877096	-29.3358961676073	4.02098425928799e-114	8.40262932045867e-112	249.971010738763	ENSG00000021852	C8B
-0.670952724021924	0.101819463499083	-29.3319961918706	4.20333699652927e-114	8.71714774848399e-112	249.926756468651	ENSG00000259749	NCAPGP2
-3.09229679583609	1.36152958423853	-29.3274072058776	4.42853203984199e-114	9.11511763839659e-112	249.874682053643	ENSG00000153093	ACOXL
-0.477478605892167	0.100028570697248	-29.3238656569101	4.6105474943256e-114	9.41893564605696e-112	249.834492359991	ENSG00000275392	AL445493.3
3.45638361043598	3.87123159688073	29.2931789310236	6.53646589644641e-114	1.32545002900163e-111	249.486211252068	ENSG00000174371	EXO1
-4.21932952055896	1.4964575153578	-29.2858224273044	7.1070441956833e-114	1.43055393277081e-111	249.40270574894	ENSG00000159307	SCUBE1
-3.14288647457101	1.81250713522936	-29.2133341763739	1.6215837072208e-113	3.24020832008535e-111	248.579618976886	ENSG00000189129	PLAC9
-7.55094139895651	4.24256210807339	-29.1477597897245	3.42130430320407e-113	6.78682647102982e-111	247.834641202971	ENSG00000204305	AGER
-2.60414757871062	1.61639202458716	-29.1382982229554	3.81057628635061e-113	7.50464214667972e-111	247.727119277574	ENSG00000249751	ECSCR
3.84151990111315	5.06628839045872	29.1282132942345	4.27441422288955e-113	8.35800638225724e-111	247.61250486342	ENSG00000138180	CEP55
3.36861533645639	3.51814206568807	29.1045172287265	5.59894508092805e-113	1.08702923113763e-110	247.343166258762	ENSG00000115163	CENPA
-0.381820744630918	0.0911657431908257	-29.0863856225443	6.88369192796453e-113	1.32704976428189e-110	247.137042624216	ENSG00000231943	PGM5P4-AS1
-1.93253963793137	0.411756654115596	-29.0759600749524	7.75197959658685e-113	1.48398910109486e-110	247.018510107377	ENSG00000187950	OVCH1
-1.8227008794737	0.350105698379817	-28.969960638353	2.59528061716176e-112	4.93373658991688e-110	245.812826662968	ENSG00000274002	AL135999.3
-1.08245713858594	0.252870818477064	-28.965547431432	2.7292406356989e-112	5.1526180967074e-110	245.762608086333	ENSG00000248608	AC133963.1
-1.28864753225779	0.266890323174312	-28.9490131672959	3.29562869776462e-112	6.17930380830867e-110	245.574447338082	ENSG00000255007	LINC02489
-1.63836355312955	0.413861342475229	-28.9482946047244	3.32274981189561e-112	6.18777388439744e-110	245.566269532654	ENSG00000261634	AC026992.2
-0.641423575844859	0.134657462702752	-28.9095751552766	5.16797867864704e-112	9.55901461675424e-110	245.125546986807	ENSG00000280200	AC073862.5
-0.350896770481336	0.0669708183743119	-28.8739306070695	7.76173469265803e-112	1.42602340410412e-109	244.719712116827	ENSG00000278971	AC091305.1
-0.734354474649475	0.160763881311927	-28.857630407841	9.34868669282795e-112	1.7061353214411e-109	244.534088692871	ENSG00000276772	AC025271.4
-3.981802976749	1.10128603127156	-28.8542335273952	9.71825829144357e-112	1.76183656111436e-109	244.495402876441	ENSG00000158764	ITLN2
3.75802843608588	5.00761971171302	28.8357423256483	1.20020091373456e-111	2.16154605351866e-109	244.284796388955	ENSG00000094804	CDC6
4.0784256236317	6.16014957027523	28.8259007135349	1.34290830919907e-111	2.40275261204735e-109	244.172693131558	ENSG00000171848	RRM2
-5.67605582213017	1.56870552561468	-28.8149119065093	1.52240587463672e-111	2.70622472845326e-109	244.047512872819	ENSG00000108576	SLC6A4
-0.904474886168842	0.296853566165138	-28.7803861833105	2.25809627365817e-111	3.98808938654145e-109	243.654143357034	ENSG00000163380	LMOD3
-0.486238823554737	0.0848038226697248	-28.7745958751957	2.41246287170659e-111	4.23340840467743e-109	243.588161614985	ENSG00000255147	AP003385.4
-5.04999340365034	1.44242910877431	-28.7476260423274	3.28275770859896e-111	5.72391670528003e-109	243.280798058881	ENSG00000166961	MS4A15
-5.49038522207802	3.11718932715596	-28.7279057954124	4.1121936193596e-111	7.12476584366892e-109	243.056016627369	ENSG00000241644	INMT
3.53386418216602	5.72983563669725	28.6253326516601	1.32793535286112e-110	2.2780745597833e-108	241.886317167321	ENSG00000134057	CCNB1
-3.82982585957798	4.9081748733945	-28.6250996566037	1.33147736827517e-110	2.2780745597833e-108	241.883659208001	ENSG00000102760	RGCC
-3.95881843538715	2.69739384603229	-28.6217549487229	1.38337838235753e-110	2.35217287062344e-108	241.845502983565	ENSG00000025423	HSD17B6
3.3952270249304	5.58630559816514	28.6162000437979	1.47408715685077e-110	2.49093431597468e-108	241.782130941644	ENSG00000137804	NUSAP1
-5.98537952756271	3.14563097944954	-28.6008829827728	1.75623955881988e-110	2.9495127559935e-108	241.60737618441	ENSG00000112782	CLIC5
-2.29306941427113	0.606402550154128	-28.5968878147176	1.83833264695877e-110	3.06855830551806e-108	241.56179153177	ENSG00000197769	MAP1LC3C
-5.77849855300335	2.74542220899083	-28.5314603992869	3.88528010115162e-110	6.44603289509245e-108	240.815083315264	ENSG00000168309	FAM107A
-2.11716038018567	0.449983891084404	-28.5087989535391	5.03528238863483e-110	8.30366598728183e-108	240.556372424218	ENSG00000250978	AC079467.1
-1.64338415601927	0.587272839889908	-28.501763224246	5.45741557728191e-110	8.9459132591672e-108	240.476041668059	ENSG00000235770	LINC00607
3.54512608126158	4.60810972605505	28.4875761295181	6.41938340804379e-110	1.04601559997142e-107	240.314047734067	ENSG00000101003	GINS1
3.54401928789423	4.35364823798165	28.4677559105121	8.05390625922746e-110	1.30458984524468e-107	240.087705397413	ENSG00000111665	CDCA3
-0.698956269662579	0.129793333286239	-28.4055564612293	1.64152570877881e-109	2.64333919281294e-107	239.377197495759	ENSG00000100121	GGTLC2
-2.51105318687503	0.628011921293578	-28.3897134428434	1.96805332191939e-109	3.15061167763411e-107	239.196172422871	ENSG00000260943	LINC02555
3.2219029533163	5.00379184513761	28.3061665674527	5.12469277865469e-109	8.12497358893696e-107	238.241222182662	ENSG00000169679	BUB1
3.35700894218459	4.09469172568807	28.3059965403511	5.13468650551998e-109	8.12497358893696e-107	238.239278191861	ENSG00000169607	CKAP2L
-0.646622669163969	0.127533647944954	-28.2762565597879	7.21976095662502e-109	1.13586756429661e-106	237.899213653536	ENSG00000227307	AC010998.1
3.83131133258932	4.57834495588398	28.2432414123567	1.05406308162136e-108	1.64885582053627e-106	237.521617787877	ENSG00000093009	CDC45
3.32308326209209	4.16671647714216	28.1179861057368	4.43302131142152e-108	6.8951112727366e-106	236.088297008063	ENSG00000075218	GTSE1
3.78053073286177	4.48698548238532	28.0708475714614	7.61392247496896e-108	1.17757699295071e-105	235.548569093579	ENSG00000178999	AURKB
3.94721450992578	4.40683356587156	28.0689348112272	7.78290964977454e-108	1.1969502902392e-105	235.526664747127	ENSG00000186185	KIF18B
-1.12174839055428	0.392589960513761	-28.0538281374575	9.25636742578578e-108	1.41560367754685e-105	235.353657952688	ENSG00000262823	AC127521.1
-4.8448745568426	1.78677279917431	-28.0302662344194	1.2131064654729e-107	1.84493274957338e-105	235.083784402652	ENSG00000225383	SFTA1P
-0.596212102375819	0.0970106472990826	-27.9953449138173	1.81141731788777e-107	2.73964359542418e-105	234.683725012235	ENSG00000169704	GP9
3.42909519591835	4.74663264752294	27.9621905714178	2.65072520966212e-107	3.98701113266486e-105	234.303823187552	ENSG00000112984	KIF20A
-4.02807596259285	2.94184181651376	-27.9438757072016	3.27129184709929e-107	4.873957358057e-105	234.093925433769	ENSG00000120156	TEK
-3.60311056511252	1.4317112852844	-27.9437501876889	3.27601152103192e-107	4.873957358057e-105	234.092486829109	ENSG00000214491	SEC14L6
-1.31550561733537	0.822541906440367	-27.9040871022578	5.16680835564384e-107	7.64547993166216e-105	233.637841299034	ENSG00000251034	AC087854.1
3.78687941699283	4.79063917535215	27.8857906640261	6.37557509177971e-107	9.38340688911127e-105	233.428075530697	ENSG00000066279	ASPM
-3.75738479186001	3.89386466605505	-27.8545068582254	9.13369835050608e-107	1.33708552056205e-104	233.069354242704	ENSG00000154133	ROBO4
-2.35492392651906	1.63802807155963	-27.8512629204004	9.48064524391849e-107	1.38049289123547e-104	233.032152921998	ENSG00000109771	LRP2BP
-2.40625343077347	0.719570172587156	-27.8425462923012	1.0479636884125e-106	1.51788391377207e-104	232.932187216456	ENSG00000274736	CCL23
-3.2030183535483	3.5758598759633	-27.8159286253673	1.42305322310995e-106	2.05032010434921e-104	232.626890814164	ENSG00000131477	RAMP2
-2.7448262115724	1.35515298256881	-27.8018263845365	1.67351035530637e-106	2.39855214536712e-104	232.465121422	ENSG00000164736	SOX17
3.53639767949878	3.98270921722249	27.7559638234446	2.83561136193144e-106	4.04296151212882e-104	231.93892318882	ENSG00000024526	DEPDC1
-1.97791828294299	1.29747653834862	-27.7326267446309	3.70858042062153e-106	5.26022741007846e-104	231.671109509814	ENSG00000164849	GPR146
-4.19183775591382	3.89576082495413	-27.7113489965717	4.73694030061929e-106	6.68421343966253e-104	231.426894143465	ENSG00000182010	RTKN2
-5.36924101890778	1.94912597614679	-27.7091527093646	4.85813953035019e-106	6.82008049453007e-104	231.401684395673	ENSG00000166292	TMEM100
3.89744547082559	4.53716987504587	27.6127498261828	1.47306265353199e-105	2.05740255818563e-103	230.294797871432	ENSG00000165304	MELK
3.26510241651204	5.16843262568807	27.489836364908	6.06550788739447e-105	8.42859281306719e-103	228.882565346178	ENSG00000237649	KIFC1
3.63997394974488	4.20336719284404	27.4862283026285	6.32290592388984e-105	8.74189644780224e-103	228.841094010437	ENSG00000143228	NUF2
-3.31147348905386	2.86965312642202	-27.4801222775896	6.78364903590928e-105	9.33177851045309e-103	228.770908846263	ENSG00000198844	ARHGEF15
3.12377510807047	5.31076826605505	27.4775815965776	6.98512179073144e-105	9.56088545106366e-103	228.741704451263	ENSG00000122952	ZWINT
-0.486357780562041	0.102620066484404	-27.4150443940996	1.43581472902497e-104	1.95549394064968e-102	228.022716759745	ENSG00000229498	AC105053.1
3.16014985202237	3.62765524677275	27.412887098613	1.4719572268273e-104	1.99479351902957e-102	227.997909617977	ENSG00000085999	RAD54L
-3.15336128248844	0.835127732493578	-27.404647044963	1.61858722149366e-104	2.1827007481965e-102	227.903152773867	ENSG00000168631	MUCL3
-4.74999498449566	2.16766634642202	-27.4039407688191	1.63181554554984e-104	2.18975247840328e-102	227.89503070523	ENSG00000197415	VEPH1
4.04951814879404	6.09448616293578	27.3840310538644	2.05270525778113e-104	2.74111250886626e-102	227.666057968773	ENSG00000117724	CENPF
-3.66937462901212	1.4347762739633	-27.3708780138035	2.38874005474752e-104	3.17435723294726e-102	227.514775895284	ENSG00000225342	LRRK2-DT
-1.14832459706031	0.259110993388991	-27.3625418458425	2.62966993193212e-104	3.47764320708415e-102	227.418889852583	ENSG00000228559	AL033519.4
-3.02170738567259	1.04530117838532	-27.3589924722999	2.73949594552175e-104	3.60546641868548e-102	227.378062060372	ENSG00000173114	LRRN3
-1.63436668120863	0.279393152047706	-27.3185548022267	4.36658702024121e-104	5.71939328608149e-102	226.912854711174	ENSG00000181072	CHRM2
3.54986595788496	4.30023157174312	27.3128792653121	4.66190453478495e-104	6.07712555427324e-102	226.847552756003	ENSG00000127564	PKMYT1
-0.505153943305781	0.146723228904587	-27.2774809935854	7.01209358625184e-104	9.0974436930637e-102	226.440216197411	ENSG00000125900	SIRPD
-1.34146427371987	0.459109853284404	-27.2584655918984	8.73166633070991e-104	1.12749700850558e-101	226.221366680369	ENSG00000171611	PTCRA
-4.05541615914897	2.84915899137615	-27.2274123211078	1.24930229982726e-103	1.60561739238362e-101	225.863920744367	ENSG00000169418	NPR1
-0.520227894487135	0.171364834453211	-27.183553700414	2.07222694214641e-103	2.65080432435785e-101	225.358967039453	ENSG00000259171	AL163636.1
-0.400307557673359	0.0744404366697248	-27.1813175700405	2.12639403714836e-103	2.70744357055518e-101	225.333218594389	ENSG00000253177	AC104211.1
3.19501250407988	3.82105715844017	27.1525050050812	2.96518271806757e-103	3.75795726421758e-101	225.001420251294	ENSG00000091651	ORC6
-4.57432285295696	3.26021741889908	-27.1215701407058	4.23762278357044e-103	5.34584901844428e-101	224.645121658132	ENSG00000136160	EDNRB
3.39888469102503	4.63892805339449	27.0751171425318	7.24491602144756e-103	9.09768697647371e-101	224.109973172088	ENSG00000167513	CDT1
3.48838728436919	4.41306810385321	27.0363296216614	1.13385273988644e-102	1.41731592485806e-100	223.66302617224	ENSG00000276043	UHRF1
-3.92741100454553	3.0815255106422	-26.904424541196	5.20456224027802e-102	6.47613142398231e-100	222.142374883379	ENSG00000105227	PRX
-1.54252375780847	0.536643953155963	-26.8382614976644	1.11823208700548e-101	1.38514042451471e-99	221.379213307018	ENSG00000254810	AP001189.3
2.98442843413724	7.07440959449541	26.8118437931995	1.51769740223865e-101	1.87148497235509e-99	221.074421549383	ENSG00000104738	MCM4
-1.64029823980754	0.78456969066055	-26.7977374674125	1.78659428745607e-101	2.1931846914399e-99	220.911653719817	ENSG00000179921	GPBAR1
-1.98036149812967	0.521123328605505	-26.7942270730728	1.86061130533536e-101	2.27384975373016e-99	220.871146659525	ENSG00000183379	SYNDIG1L
3.32095683787412	3.80454264247942	26.7650416636338	2.60760389984619e-101	3.17258474481286e-99	220.534342153169	ENSG00000065328	MCM10
-2.06973343151673	1.00665252623853	-26.727550348981	4.02325341949066e-101	4.87329921940516e-99	220.101610760729	ENSG00000197245	FAM110D
3.26801504710109	4.49221391247706	26.7188637219993	4.44856004930288e-101	5.36472825328927e-99	220.001336150088	ENSG00000135476	ESPL1
-0.64819739963266	0.106320226379817	-26.714083644551	4.70149146462497e-101	5.64488284403985e-99	219.946155111058	ENSG00000254959	INMT-MINDY4
-0.652212329850888	0.0927693042165138	-26.7126740437515	4.77878970792788e-101	5.7126361683199e-99	219.929882470797	ENSG00000133105	RXFP2
3.02116897059222	4.82524085802753	26.7108431771029	4.88109020102615e-101	5.79594086772613e-99	219.908746498367	ENSG00000087586	AURKA
3.31355351821207	4.47436527315824	26.7106710234269	4.89082133495794e-101	5.79594086772613e-99	219.906759103944	ENSG00000077152	UBE2T
-2.90230229988641	1.23725123590826	-26.7097282633396	4.94445686114148e-101	5.83424597300638e-99	219.895875563298	ENSG00000116194	ANGPTL1
-0.932622348194004	0.231534917680734	-26.671246637322	7.7176463315445e-101	9.06740636592406e-99	219.451585615737	ENSG00000225873	C3orf86
-2.93444050378599	0.975621168110092	-26.6621025745936	8.57903554899914e-101	1.00363717159766e-98	219.345999870535	ENSG00000163492	CCDC141
2.94654495535712	4.1474756440367	26.6364526291781	1.15439381256881e-100	1.34474598379026e-98	219.049795779182	ENSG00000137812	KNL1
-3.70546186255688	1.25354296188991	-26.6222710956794	1.36030711544384e-100	1.57789861378284e-98	218.886011684698	ENSG00000225329	LHFPL3-AS2
-3.13842743672198	0.782764052055046	-26.568810524285	2.52580854024583e-100	2.91746872528395e-98	218.268484382514	ENSG00000260908	AC009093.3
2.99065761567717	3.41614865853211	26.5620773566827	2.73058263299261e-100	3.14074367975515e-98	218.190697299855	ENSG00000165480	SKA3
3.38751566201298	3.80159435889908	26.5574061146283	2.88232775204715e-100	3.30141097122556e-98	218.136729740914	ENSG00000118193	KIF14
-0.48642302719261	0.137723565965138	-26.550620537834	3.11791102951179e-100	3.55636726803688e-98	218.058332721013	ENSG00000272823	AL445423.1
-4.05617740251977	1.42915828201835	-26.5345132568024	3.75717654876773e-100	4.26774722085131e-98	217.872227007482	ENSG00000125872	LRRN4
3.26877901478115	4.1293356153926	26.4647888232057	8.42472091854102e-100	9.53003037789506e-98	217.066451022636	ENSG00000080986	NDC80
-1.09617373214867	0.244510747449541	-26.4596934236588	8.93693522325498e-100	1.00678436928644e-97	217.007554855546	ENSG00000280255	AC004947.2
-2.4845989946281	0.937597640635113	-26.4342490395665	1.20005031218652e-99	1.34636792197155e-97	216.713429208917	ENSG00000055813	CCDC85A
-0.756262249907477	0.13640926280367	-26.4179559785334	1.4493664376536e-99	1.61944515227622e-97	216.52506975663	ENSG00000239268	AC092691.1
-3.41654323310536	3.53561079779817	-26.4105552849106	1.5791268104431e-99	1.7572600177187e-97	216.439507562965	ENSG00000169744	LDB2
-0.419653547418024	0.11942790200367	-26.3785307745174	2.28861704983468e-99	2.53647334976617e-97	216.069225247152	ENSG00000257550	AC023509.2
-3.83362009948989	4.37137245504587	-26.3770337331641	2.32866627818975e-99	2.57045320021953e-97	216.051914373146	ENSG00000127329	PTPRB
-7.81607976708285	2.93560579033367	-26.3550835685793	3.00318083323154e-99	3.30168977147443e-97	215.798081916905	ENSG00000066405	CLDN18
-1.72033342484163	0.47106009160367	-26.3147990205088	4.79028839210364e-99	5.24536578935348e-97	215.332161576736	ENSG00000143768	LEFTY2
-2.70745125234466	0.862538292165138	-26.2756646842707	7.54030003094632e-99	8.22373359948827e-97	214.879460177002	ENSG00000117834	SLC5A9
-3.09363209000469	2.55559176146789	-26.2752512077116	7.57653302075277e-99	8.23045997790107e-97	214.874676689403	ENSG00000120279	MYCT1
-2.77640735212203	1.37381352350459	-26.2666676942118	8.36932087709983e-99	9.0557375103007e-97	214.775372427024	ENSG00000154678	PDE1C
-2.07198879463825	0.601047557381651	-26.188131422695	2.08072674908968e-98	2.24251554158779e-96	213.866590083879	ENSG00000179133	C10orf67
3.31102979835339	5.69575740917431	26.1557092945023	3.03068427596543e-98	3.25352870802172e-96	213.491323015153	ENSG00000170312	CDK1
-3.0871589847519	1.33365981220183	-26.144095904504	3.46775681870998e-98	3.70819698875726e-96	213.356891578184	ENSG00000133116	KL
-3.88618016794998	2.82998600458716	-26.1430190723185	3.51134772320426e-98	3.74020015263489e-96	213.344426294509	ENSG00000164035	EMCN
-1.52826711734522	0.471305956651376	-26.1248311598111	4.33621266382439e-98	4.60092332062763e-96	213.133876110723	ENSG00000137878	GCOM1
3.23668264424858	4.9350409559633	26.1190001779802	4.63970707172317e-98	4.90393749376146e-96	213.066370848625	ENSG00000164109	MAD2L1
3.47498537402972	3.857379971809	26.0634334678794	8.84111320398013e-98	9.30867207534446e-96	212.422988115777	ENSG00000051341	POLQ
-1.4502675020188	0.369044953792661	-25.9755763765885	2.4512173164985e-97	2.57096069115504e-95	211.405412167475	ENSG00000244953	AC087521.1
-3.1117440996033	1.81146052822469	-25.9745046882367	2.48190452896901e-97	2.59321131605064e-95	211.392997325403	ENSG00000047648	ARHGAP6
3.46897812807631	5.16705548860727	25.9622191139489	2.86238753986637e-97	2.97938627010805e-95	211.250672571368	ENSG00000071539	TRIP13
-0.577587761147736	0.136308671148624	-25.9556143245772	3.09051489927518e-97	3.20465323362341e-95	211.174154978705	ENSG00000204818	ADGRF5P2
-0.719184070540711	0.216479838983486	-25.942594842065	3.59484262731395e-97	3.7135402612347e-95	211.023315852154	ENSG00000272473	AC006273.1
3.62114587778289	6.44447584036697	25.8757218304794	7.81510244689742e-97	8.04279810089537e-95	210.248419475465	ENSG00000167900	TK1
-0.79681378967348	0.159371263618349	-25.8523163532328	1.02564134562795e-96	1.05157048077023e-94	209.977156053122	ENSG00000234880	LINC00163
-1.6461123542092	0.624033378807339	-25.8374170024874	1.21942765231662e-96	1.24559074560326e-94	209.804462925175	ENSG00000204176	SYT15
-3.3755573919296	4.63971875045872	-25.8318219760521	1.3013125185428e-96	1.32429108532004e-94	209.739610242397	ENSG00000139567	ACVRL1
-4.45615810856571	2.13937029401835	-25.8275371364039	1.36772262633263e-96	1.38671877392058e-94	209.689943111215	ENSG00000141338	ABCA8
-2.25363935714295	5.43549466238532	-25.7526090286671	3.26633145749561e-96	3.29947688741485e-94	208.821286049163	ENSG00000138593	SECISBP2L
2.94739371219849	5.11196968990826	25.7046025322509	5.7061622439835e-96	5.74287468489149e-94	208.264601331663	ENSG00000164611	PTTG1
-2.30455559508353	1.36469979412844	-25.6993002610663	6.06885729157744e-96	6.08552997644441e-94	208.203109647272	ENSG00000167874	TMEM88
-4.42375216523315	2.33181911884404	-25.6807926867988	7.52535184813208e-96	7.51848565119035e-94	207.988463073779	ENSG00000135063	FAM189A2
-4.77241014055666	2.26050715240367	-25.6780478333339	7.76931014106998e-96	7.7339950949742e-94	207.956627592131	ENSG00000136546	SCN7A
3.15632261240723	3.50813719100917	25.6727794438176	8.25994175868942e-96	8.19260527696098e-94	207.895522580887	ENSG00000154839	SKA1
-4.37154047982388	4.5783222293578	-25.6147442937217	1.62170019424385e-95	1.60267302589984e-93	207.222325056745	ENSG00000164741	DLC1
-2.56826052308678	1.71908757211009	-25.539279161168	3.89992364312915e-95	3.84030250829714e-93	206.346723544663	ENSG00000101331	CCM2L
-2.59159660030268	0.834236082275229	-25.5369530815066	4.00685923630004e-95	3.93146134744494e-93	206.319730798452	ENSG00000141052	MYOCD
-2.53563885900979	1.36146478715596	-25.5184371042277	4.96962387473209e-95	4.85869477038539e-93	206.10485592986	ENSG00000183807	FAM162B
2.97582623979588	5.82824437981651	25.5082715063165	5.59332458511074e-95	5.44901282980095e-93	205.986879696611	ENSG00000140525	FANCI
-3.01695111280446	3.78614008404827	-25.4831227535519	7.49384418508983e-95	7.249421521418e-93	205.694998780157	ENSG00000095370	SH2D3C
-2.51751427184954	1.93143293769756	-25.4831166165131	7.4943791436029e-95	7.249421521418e-93	205.694927549373	ENSG00000091106	NLRC4
-5.35683447530156	2.70170386385321	-25.4783586752383	7.92083350427166e-95	7.63495835138862e-93	205.639703069653	ENSG00000142748	FCN3
3.19433467623151	3.48299051170868	25.4525478351574	1.06945888944756e-94	1.02724340696937e-92	205.340105465744	ENSG00000035499	DEPDC1B
2.61599745744432	4.08296506605505	25.4509385337452	1.08966872392827e-94	1.04299585026351e-92	205.321424698747	ENSG00000123473	STIL
-2.06094719518474	0.423723310642202	-25.4500891355506	1.10048916227246e-94	1.04835110477942e-92	205.311564843682	ENSG00000163501	IHH
-1.66512853764845	0.339857926416514	-25.4498992468759	1.1029228061241e-94	1.04835110477942e-92	205.309360602774	ENSG00000171819	ANGPTL7
5.19768070211034	9.14216458899083	25.3980242776884	2.01673846593893e-94	1.91031887560825e-92	204.707137381073	ENSG00000117394	SLC2A1
-2.11638328968001	1.74477308844037	-25.3631373714681	3.02654033156749e-94	2.85694970954e-92	204.302069871522	ENSG00000260461	AL133355.1
-0.828178008020653	0.291027251223853	-25.324750438132	4.73101869032241e-94	4.45057170610227e-92	203.856308340912	ENSG00000260105	AOC4P
-2.02916099232378	0.967781794440367	-25.321101826386	4.93623834542554e-94	4.62772344883644e-92	203.81393647502	ENSG00000129048	ACKR4
-2.90048600359468	2.58234463614679	-25.3124591468374	5.45858882010812e-94	5.09996139762661e-92	203.713565699262	ENSG00000132622	HSPA12B
-2.33121759361216	0.533844773987156	-25.3060617019001	5.88053665838233e-94	5.47549969466722e-92	203.639267835223	ENSG00000243961	PARAL1
-3.72967041500476	4.86241582385321	-25.3049690765146	5.95579614880563e-94	5.52677693469675e-92	203.626578277808	ENSG00000179776	CDH5
3.31798054234003	5.21183007104414	25.2739218395881	8.54834068878036e-94	7.90577116065413e-92	203.265981983367	ENSG00000076382	SPAG5
-0.454166879356567	0.115339692075229	-25.2411780770703	1.25146030878564e-93	1.1534924563302e-91	202.885641692257	ENSG00000257002	AP000438.1
-0.587358531949219	0.167031374289908	-25.2385113307221	1.29092059214993e-93	1.18587084597666e-91	202.854663901216	ENSG00000266283	AC091588.3
2.84911840890479	3.8262047126338	25.2329564094984	1.37715965580013e-93	1.26086105610463e-91	202.790135276801	ENSG00000051180	RAD51
-1.61032039178052	0.39946113987156	-25.2245129867057	1.51940590168434e-93	1.38645788528696e-91	202.69205022362	ENSG00000114113	RBP2
-1.41185386651022	0.283574564658716	-25.2094359161121	1.81094644220892e-93	1.64699863307206e-91	202.516897197008	ENSG00000233760	AC004947.1
3.77966273005562	6.52483103486239	25.1724751107481	2.7848397486482e-93	2.52433735494187e-91	202.087481396738	ENSG00000148773	MKI67
-4.90852657306363	2.9741655053211	-25.1718943002898	2.80373709814563e-93	2.5330793089682e-91	202.080733060306	ENSG00000168477	TNXB
-2.92292962725886	1.01202706179817	-25.1697993099736	2.87297212451008e-93	2.58709249698893e-91	202.056391627482	ENSG00000205038	PKHD1L1
-3.27083164900287	4.62464795229358	-25.1648601538851	3.04304539393767e-93	2.73125795603422e-91	201.999003553275	ENSG00000149564	ESAM
-5.42986615210698	3.32087763953096	-25.1552641871924	3.40279489303163e-93	3.04416699989349e-91	201.887505448263	ENSG00000007402	CACNA2D2
2.59396318773189	4.52535584954128	25.1480432128943	3.70129419364011e-93	3.30042112543642e-91	201.803600820245	ENSG00000149554	CHEK1
-1.79015008410288	0.449953301466055	-25.1465412896392	3.76659754968369e-93	3.34774701047374e-91	201.786148879253	ENSG00000223914	LINC02471
-1.83485439764369	0.354614913666055	-25.1450165420855	3.83407229744031e-93	3.39669026350901e-91	201.768431643045	ENSG00000120907	ADRA1A
-2.68500190236553	1.94185454055046	-25.136935704326	4.2123842905837e-93	3.71980709531383e-91	201.674532664589	ENSG00000104967	NOVA2
-0.621632500606224	0.187607239207339	-25.1315489709274	4.4850903029771e-93	3.94788897247582e-91	201.61193775969	ENSG00000272783	AC147067.2
-0.711426305106341	0.225857482875229	-25.1009811945985	6.40287725315666e-93	5.61790912837062e-91	201.256714604258	ENSG00000238078	LINC01352
4.28997233159785	5.1124006266055	25.061441508392	1.01479461913163e-92	8.87540022323587e-91	200.797181590821	ENSG00000137203	TFAP2A
3.43477269362242	4.88884429211009	25.0486714207024	1.17754625242446e-92	1.02660282357068e-90	200.648755141822	ENSG00000183856	IQGAP3
-2.90765576096363	1.24855229594495	-25.037038222111	1.34843113159538e-92	1.17185086436265e-90	200.513537855011	ENSG00000235997	LINC01936
-0.385806188648776	0.121939991361468	-24.9742880150603	2.80096919320501e-92	2.42647252101225e-90	199.784088288955	ENSG00000254847	AC009806.1
-0.676181690135676	0.181121509022018	-24.9674883197369	3.03189600663612e-92	2.61823827071494e-90	199.705036276816	ENSG00000250410	AC112722.1
2.84671807328384	4.5727661706422	24.8994096534616	6.70230095990808e-92	5.76966945841143e-90	198.913483104627	ENSG00000119969	HELLS
3.24050201673201	6.85839149498891	24.8391755717867	1.35235377286341e-91	1.16052302608576e-89	198.21301628182	ENSG00000073111	MCM2
-2.14164838836042	0.717393309027523	-24.7786115453917	2.73953004497779e-91	2.34358234316459e-89	197.508600170161	ENSG00000161640	SIGLEC11
-0.939972714320517	0.369332506146789	-24.7732362441411	2.9166822884484e-91	2.48735755907399e-89	197.446075092088	ENSG00000255471	AP001528.1
-1.44490406874074	0.465747890091743	-24.7578697098047	3.48887950802302e-91	2.96608933329597e-89	197.267328082951	ENSG00000230018	PPIAP39
-0.567457076168142	0.0958631463119266	-24.7525672976522	3.71134595864268e-91	3.14545187671342e-89	197.205647615799	ENSG00000225683	PACRG-AS3
-0.560853026146343	0.136975558985321	-24.721138131254	5.35378428584834e-91	4.52345200077464e-89	196.840030146739	ENSG00000248491	AC093772.1
2.81691372367807	4.80466896146789	24.7134466347053	5.85606235517299e-91	4.93260636839571e-89	196.750550156152	ENSG00000198826	ARHGAP11A
-3.37535148075841	1.63262061504587	-24.6833371040362	8.31894444112393e-91	6.98561668944073e-89	196.400251016463	ENSG00000135917	SLC19A3
-2.20096868207331	0.961565218110092	-24.647974044301	1.25645445631061e-90	1.05184834071875e-88	195.988799154693	ENSG00000233117	LINC00702
-1.06007772726555	0.217099547988991	-24.6365432874298	1.4356062440922e-90	1.19816222353732e-88	195.855794095314	ENSG00000170367	CST5
-0.837389402736564	0.300955164880734	-24.6211397755113	1.71808857726487e-90	1.42956458366644e-88	195.676557582915	ENSG00000204581	ACOXL-AS1
-2.96296920090212	0.981179717768427	-24.6154833499676	1.83524015463701e-90	1.52241512827843e-88	195.610737355709	ENSG00000018625	ATP1A2
-0.767995984449917	0.115339267840367	-24.6145833521748	1.85460334128594e-90	1.53196661029122e-88	195.600264574757	ENSG00000253959	LINC01863
-2.4394058067127	0.73749598766422	-24.6144289044841	1.85794672006096e-90	1.53196661029122e-88	195.59846734947	ENSG00000111339	ART4
-1.75448750171385	0.715571643302752	-24.5875212762105	2.54281195670063e-90	2.09037469413453e-88	195.285347985997	ENSG00000280399	AC022497.1
-0.418276210751282	0.138997326155963	-24.5448059409868	4.18480094442286e-90	3.4299079596879e-88	194.788238258555	ENSG00000279447	AL118508.3
-3.20768349595323	3.15795399357798	-24.5368689576832	4.59070383349064e-90	3.75135872960615e-88	194.695864598394	ENSG00000154721	JAM2
3.14815737349255	4.85525383119266	24.5252799794955	5.25513700350609e-90	4.28152903187438e-88	194.560984759679	ENSG00000105011	ASF1B
-1.9450898682862	0.785257218550459	-24.5104472148322	6.24773505564647e-90	5.07512602814012e-88	194.388346776537	ENSG00000140090	SLC24A4
2.5041406127551	2.74071990201835	24.4981576092762	7.21074396711451e-90	5.84006260650176e-88	194.245304387822	ENSG00000129810	SGO1
-3.67447663631733	2.70011357284404	-24.456904712503	1.16673859260894e-89	9.42167226332443e-88	193.765122649153	ENSG00000169291	SHE
-0.351156674310882	0.110079238069725	-24.4436804230848	1.36136212027464e-89	1.09609670713289e-87	193.61118391105	ENSG00000242324	AL049634.1
2.91698929921149	3.36171585211009	24.4291723788615	1.61242651101266e-89	1.2944333061282e-87	193.442296747578	ENSG00000184661	CDCA2
-4.36143285784495	5.15408155845011	-24.4273982601275	1.64614772650705e-89	1.31764017582253e-87	193.421644013335	ENSG00000069122	ADGRF5
-1.73746662302472	0.322613327882569	-24.419100432337	1.81347512342118e-89	1.44734348407157e-87	193.325047009089	ENSG00000100012	SEC14L3
-3.91103718439247	2.53567952807339	-24.4038412118736	2.16684419727659e-89	1.72434185757113e-87	193.147406614188	ENSG00000133800	LYVE1
-2.6590232862107	0.547155102890312	-24.3829784605315	2.76401115009314e-89	2.19318276039999e-87	192.904524055597	ENSG00000091583	APOH
-0.590084242753951	0.191281880944954	-24.3821404864589	2.79116761917009e-89	2.20832987210351e-87	192.894768220148	ENSG00000272839	AC011899.2
-2.5067572566211	1.68698943302752	-24.3773914528445	2.95019038239279e-89	2.32741964605195e-87	192.839478872739	ENSG00000171777	RASGRP4
-5.62366448301263	4.43005193834862	-24.3680881698141	3.2884552489425e-89	2.58682363332762e-87	192.731166441758	ENSG00000099994	SUSD2
-4.3538699412107	5.38442008807339	-24.3673685397605	3.31618311818974e-89	2.60116082694683e-87	192.722788149281	ENSG00000138821	SLC39A8
-3.22527230484702	3.97084025504587	-24.3618695374716	3.53593004088262e-89	2.76560242483319e-87	192.658765639999	ENSG00000176435	CLEC14A
-3.14916057456938	0.788930322522936	-24.3568451416755	3.74942009906285e-89	2.9242272140127e-87	192.600268186019	ENSG00000180440	SERTM1
-2.4629114437796	0.793226890798165	-24.3315814790732	5.03486661228076e-89	3.91561004293141e-87	192.306122984429	ENSG00000276409	CCL14
-1.29711725658629	0.441393731229358	-24.3210955935561	5.69019429830387e-89	4.41272149903876e-87	192.184031617693	ENSG00000113303	BTNL8
3.46153129012058	3.92106506	24.2427893290148	1.41902657973799e-88	1.09734046950078e-86	191.272207871372	ENSG00000140534	TICRR
-0.877755294531667	0.223238212447706	-24.2351335380742	1.55164996573778e-88	1.19651881160766e-86	191.1830546737	ENSG00000226252	AL135960.1
-2.38682901739339	3.06345171009174	-24.225390773532	1.73850325592744e-88	1.33684063570263e-86	191.069596590882	ENSG00000106992	AK1
-0.650474655139155	0.255780374407339	-24.213196419686	2.00440020762334e-88	1.53698755416496e-86	190.927586244368	ENSG00000102145	GATA1
-3.62808053152256	1.99400344655046	-24.1850958831389	2.78240982731932e-88	2.12761086656052e-86	190.60032830696	ENSG00000154330	PGM5
-3.25221531394184	0.841774049647706	-24.1587953123316	3.78216109793199e-88	2.88402952801917e-86	190.29401932217	ENSG00000134216	CHIA
-0.784687068008938	0.169601422014679	-24.1435517932947	4.51869237578501e-88	3.43608899408652e-86	190.11648024765	ENSG00000187151	ANGPTL5
-1.17355024383119	0.734867897798165	-24.1330898796483	5.10560952540407e-88	3.8716360320758e-86	189.994629431663	ENSG00000267532	MIR497HG
-0.441837012964639	0.125389080322936	-24.1166810910198	6.18344909915384e-88	4.67601986434631e-86	189.803510952015	ENSG00000279526	AC011239.2
-1.59583619224515	0.487449338205505	-24.0963784354391	7.83712116676909e-88	5.9102256732866e-86	189.567032871362	ENSG00000144230	GPR17
-1.42049818366653	0.19785856713945	-24.0877229870437	8.67035613725875e-88	6.52063184773237e-86	189.466215160731	ENSG00000231698	AP002856.2
3.23851352437382	4.29333172990826	24.0755953481919	9.98898046820621e-88	7.49173535115466e-86	189.324951639981	ENSG00000131153	GINS2
-3.43602675765315	4.90854869724771	-24.0704295628762	1.06098878326731e-87	7.93567430107722e-86	189.264779495868	ENSG00000144655	CSRNP1
-2.3916595924838	0.925031516550459	-24.0310611759082	1.67999516273954e-87	1.25312990681185e-85	188.806194057968	ENSG00000163239	TDRD10
-2.68320331492119	1.05970710768807	-24.0017956028401	2.36423830702297e-87	1.75872346887918e-85	188.465276106775	ENSG00000186188	FFAR4
2.66835910064934	3.57812004678899	24.0015321380099	2.37152170707926e-87	1.75936061602425e-85	188.462206915684	ENSG00000163808	KIF15
3.3757378652922	3.85553287691743	23.9978038285763	2.47702805235855e-87	1.83266602522474e-85	188.41877446312	ENSG00000168078	PBK
-0.590401617881502	0.207013427889908	-23.9902751524734	2.70460725541971e-87	1.99565023226724e-85	188.331069499169	ENSG00000230498	AL035409.1
2.82330560447586	4.09214894862385	23.980089890819	3.04612701749851e-87	2.24160556731241e-85	188.212415420293	ENSG00000138778	CENPE
2.79484688855238	3.62441892510843	23.9391017900615	4.91567031541805e-87	3.60768029181151e-85	187.734905800987	ENSG00000085840	ORC1
-3.78374559009748	4.00272224458716	-23.9383279618594	4.96028503844029e-87	3.63068991784233e-85	187.725890506502	ENSG00000170989	S1PR1
-2.62931167276211	1.71521587651376	-23.9354198154842	5.1316040179986e-87	3.74607093313898e-85	187.692009790585	ENSG00000172159	FRMD3
-2.62859474254875	1.22632704708257	-23.9329446834169	5.28206779321502e-87	3.84565441061865e-85	187.663173719851	ENSG00000162687	KCNT2
2.95320432031539	3.73109491009174	23.9296351369394	5.4901725178549e-87	3.98656426197024e-85	187.624616325627	ENSG00000161888	SPC24
-1.97753835337317	0.9465217	-23.9237012946278	5.88403760253008e-87	4.26125739072119e-85	187.55548457517	ENSG00000254109	RBPMS-AS1
-2.94679051567723	1.63817092844037	-23.9067659257229	7.17055609065005e-87	5.17926050083232e-85	187.35817780747	ENSG00000162367	TAL1
-2.81008213506498	0.751184564165138	-23.9028403932643	7.50687232251967e-87	5.40791131128884e-85	187.312442554485	ENSG00000147655	RSPO2
2.68365890445263	7.23261240550459	23.8847433918795	9.27319222540301e-87	6.66282512258287e-85	187.101596971189	ENSG00000182481	KPNA2
-2.23519176913272	4.17881053577982	-23.8679288014086	1.12849093648959e-86	8.08702601738284e-85	186.905688806531	ENSG00000109762	SNX25
-4.29377018368514	2.71533056477064	-23.862948161259	1.19606783474004e-86	8.54891827049831e-85	186.847658279625	ENSG00000111452	ADGRD1
-2.37734913421038	0.769140331577982	-23.8616005185675	1.21503832727316e-86	8.66189432528721e-85	186.831956547145	ENSG00000143171	RXRG
-2.76636059446898	1.9403309559633	-23.8036000468318	2.39183598962711e-86	1.70068857704006e-84	186.156157462781	ENSG00000131055	COX4I2
-0.610205720696901	0.228690129541284	-23.7846464245118	2.98439225145936e-86	2.1165217068316e-84	185.935308819383	ENSG00000277351	AC013553.3
-2.790832739796	3.61270870275229	-23.7584947258161	4.05031525064052e-86	2.86504857845696e-84	185.630581444425	ENSG00000185010	F8
-0.727127276532939	0.160867210390826	-23.7420809319383	4.90609464324793e-86	3.46145208399258e-84	185.439319416773	ENSG00000257604	AC027288.2
-3.96286834622976	1.25118607003119	-23.699767955014	8.04161895296755e-86	5.65910845340583e-84	184.946254542979	ENSG00000259974	LINC00261
-2.87219235997461	3.88361243245921	-23.6973062983385	8.27616285426786e-86	5.80922969578417e-84	184.917568821428	ENSG00000070778	PTPN21
-1.99705371394796	0.467590330187156	-23.6814924018895	9.95492072798504e-86	6.96971751735525e-84	184.73328795931	ENSG00000168539	CHRM1
-2.52076941766818	1.36927111651376	-23.6559328840022	1.34177264562633e-85	9.37015973827062e-84	184.435435854891	ENSG00000233038	PTPRN2-AS1
-2.8938549558071	1.21261244592661	-23.6158556684998	2.14269646275467e-85	1.49252711623179e-83	183.968394373838	ENSG00000135773	CAPN9
2.46779556669758	3.1455931240367	23.6069375359405	2.3779156425166e-85	1.65216854603787e-83	183.864464892333	ENSG00000102384	CENPI
2.77184431129406	3.04340101816514	23.5858527446557	3.04191247925913e-85	2.10816086379034e-83	183.61874624693	ENSG00000162062	TEDC2
-3.74509902614265	2.24067840217029	-23.5567220382385	4.27475597909182e-85	2.95508699312219e-83	183.279256953281	ENSG00000004776	HSPB6
-0.690204890557754	0.173301717374312	-23.5402871649029	5.17938073151262e-85	3.57142437091078e-83	183.087722584014	ENSG00000197320	AC060834.1
-4.07305821541635	2.04588162104587	-23.5345933541491	5.53554114003794e-85	3.80742308312911e-83	183.021365727493	ENSG00000268388	FENDRR
-2.42290418875236	1.34975623192661	-23.5318672093964	5.71463729134448e-85	3.92075678823447e-83	182.989594603284	ENSG00000160801	PTH1R
-1.17054862352738	0.512622659045872	-23.511616372334	7.23957862926383e-85	4.95458662440243e-83	182.753585364477	ENSG00000179256	SMCO3
-3.15131606719795	2.97103886048565	-23.5097131120538	7.40231978781397e-85	5.05332928158124e-83	182.731404094505	ENSG00000010319	SEMA3G
-3.19277883912078	2.21864622798865	-23.5031971924098	7.98768307394354e-85	5.43937373505483e-83	182.655465116603	ENSG00000046889	PREX2
3.28161147952224	4.92451869926605	23.4694820269928	1.18426171112337e-84	8.0444576531023e-83	182.262532623235	ENSG00000160957	RECQL4
2.82627335238861	8.37126971743119	23.4657887242944	1.23646792305889e-84	8.37829440439036e-83	182.219488813243	ENSG00000137309	HMGA1
-4.93677337324103	2.37584563946789	-23.4635853320807	1.26870340345091e-84	8.57549522702927e-83	182.19380922362	ENSG00000175084	DES
-1.24318467707794	0.434236264972477	-23.4375684622923	1.71924529614639e-84	1.15922019660117e-82	181.890592307436	ENSG00000179766	ATP8B5P
-3.37790974170926	3.4064141640367	-23.3949655299609	2.8278451301806e-84	1.90202114099985e-82	181.394065868706	ENSG00000122679	RAMP3
2.27481728374303	3.65487204587156	23.3902298148929	2.98867930407627e-84	2.00527195953647e-82	181.338871966482	ENSG00000142731	PLK4
-3.3232117281923	1.17861144348624	-23.3545169778362	4.53572881686907e-84	3.03583316287997e-82	180.922643568445	ENSG00000139874	SSTR1
2.31527399837658	5.76189313944954	23.3540270710985	4.56175903891115e-84	3.04580862659007e-82	180.916933751303	ENSG00000161800	RACGAP1
-0.359897220258469	0.0761076975321101	-23.3142363812977	7.26086449019049e-84	4.83615974255389e-82	180.453175720853	ENSG00000267690	LDLRAD4-AS1
-1.35534456280615	0.586031737394495	-23.3086825423319	7.747520951858e-84	5.14777636060953e-82	180.388445913007	ENSG00000248441	LINC01197
-3.20757730241196	4.15999181266055	-23.3055726673621	8.03413368733232e-84	5.3252883702354e-82	180.352200411769	ENSG00000151718	WWC2
2.76899017843121	4.62947750093632	23.2886220676663	9.79329870767052e-84	6.47564135561547e-82	180.154641548187	ENSG00000068489	PRR11
-2.54074836346595	0.960782804563303	-23.2748860791185	1.14977118215718e-83	7.58433400278381e-82	179.994548804894	ENSG00000144891	AGTR1
-1.4687917215696	0.41010942667156	-23.2715430871104	1.19555722467675e-83	7.86739880421297e-82	179.955586275758	ENSG00000259925	AC130456.2
-2.69687297959193	5.3968151853211	-23.26580816513	1.27839054902137e-83	8.39231205742444e-82	179.888745831489	ENSG00000111077	TNS2
2.77508645150741	3.60416847394495	23.2603349164606	1.36279106728017e-83	8.92497738440061e-82	179.824955187412	ENSG00000136492	BRIP1
-0.764127770336281	0.186179028623853	-23.2113220796724	2.41585561828452e-83	1.57837822316321e-81	179.253711818757	ENSG00000233746	LINC00656
-3.55474239640544	2.71023921192661	-23.2016997754818	2.7032413122653e-83	1.76193406960149e-81	179.141564370558	ENSG00000279117	AP001972.5
-2.90263957174171	2.10946814917431	-23.195958755789	2.89073932894841e-83	1.87966720023664e-81	179.074653150312	ENSG00000267107	PCAT19
-1.99436498090935	0.498761905012844	-23.1887652847747	3.14413579875286e-83	2.03959046186871e-81	178.990813774785	ENSG00000253288	AC046195.1
-0.541940794850077	0.160520215588991	-23.1832645590573	3.35279017427192e-83	2.16980215178945e-81	178.926703280429	ENSG00000280304	AC104260.2
2.74299026973561	3.41433254990826	23.1822252081735	3.39374323548066e-83	2.19112549696423e-81	178.914589739635	ENSG00000125319	HROB
-1.6167372791049	5.00650011743119	-23.1633366304186	4.23155758914106e-83	2.72562091771145e-81	178.694445442909	ENSG00000163788	SNRK
2.67524546263914	3.4333792306422	23.1526753176304	4.79274942658096e-83	3.07984778292614e-81	178.57018936214	ENSG00000164045	CDC25A
2.90029973782466	3.38638983633028	23.1257969856648	6.56050323467036e-83	4.20594323300003e-81	178.256927555556	ENSG00000196584	XRCC2
3.2967874895408	4.49215534348624	23.111989454699	7.7087114888433e-83	4.93051348147396e-81	178.096004270142	ENSG00000166803	PCLAF
-2.8475869504871	4.27714411926605	-23.0987643388972	8.99646041410068e-83	5.74074834116564e-81	177.941869492403	ENSG00000198873	GRK5
-2.77333356013455	2.07288084605505	-23.0899080373206	9.9769733164674e-83	6.35161964042547e-81	177.83865229796	ENSG00000133246	PRAM1
2.32586000081165	6.03123575412844	23.0873834389353	1.0275567774683e-82	6.52653521651848e-81	177.809229014196	ENSG00000111602	TIMELESS
-3.82727512947247	1.32671725598165	-23.0852168330987	1.05389363249061e-82	6.67831902533111e-81	177.783978024489	ENSG00000168079	SCARA5
-3.16130308941333	2.21784366256881	-23.0841418957472	1.06720982979807e-82	6.7470829308827e-81	177.771450034154	ENSG00000186417	GLDN
-4.33137726588597	2.41690189761468	-23.0435436261235	1.71474272232449e-82	1.08159175169661e-80	177.298296118006	ENSG00000168874	ATOH8
-0.423914451119788	0.115573555020183	-22.9786595707175	3.65881098769375e-82	2.30252760432452e-80	176.542120109479	ENSG00000259504	AC026992.1
2.64931133441556	4.22451916880734	22.973573001778	3.88277748572865e-82	2.43786774476655e-80	176.482840937099	ENSG00000163507	CIP2A
-1.31929286784742	0.376374248614679	-22.968649450398	4.11261480155587e-82	2.57626613713025e-80	176.425461740438	ENSG00000262097	LINC02185
-0.529942444820277	0.160517600943119	-22.9510938180041	5.04860494289893e-82	3.15537808931183e-80	176.22086925912	ENSG00000226822	LINC02785
-1.1019620340721	0.415971134809199	-22.9475053981183	5.26470498676924e-82	3.28294530780884e-80	176.179050250111	ENSG00000030304	MUSK
-1.08561307316154	0.262870541524771	-22.9435522069699	5.51349510616206e-82	3.43027110298151e-80	176.132980346464	ENSG00000228113	AC003991.1
-1.52589656585926	0.94441007159633	-22.9308484165486	6.39540323844771e-82	3.96993568373029e-80	175.984933019508	ENSG00000258818	RNASE4
-2.49771538499424	0.884444276238532	-22.9275184535957	6.64904612331639e-82	4.11804610013091e-80	175.946126521643	ENSG00000134962	KLB
-4.38597160511494	4.55527397026318	-22.9195432454011	7.29816837183878e-82	4.50987266769947e-80	175.853185918034	ENSG00000022267	FHL1
3.0216507009508	5.46071947522936	22.9132137985498	7.85814597231799e-82	4.8449717565812e-80	175.77942485452	ENSG00000163918	RFC4
-0.88826843144157	0.158437609638532	-22.8902614241204	1.02741359526322e-81	6.32032520681588e-80	175.511948935125	ENSG00000267774	AC010776.2
-1.77625147764961	0.770673988366972	-22.8786302542595	1.17691042257601e-81	7.22374951076645e-80	175.376406545539	ENSG00000242600	MBL1P
-1.77624793158636	5.31004809724771	-22.8698151562507	1.30453857118455e-81	7.98920433695235e-80	175.273681673446	ENSG00000144791	LIMD1
-2.40226239270876	1.49146281798165	-22.8525619568146	1.59577220873707e-81	9.75095183352172e-80	175.072627176632	ENSG00000163106	HPGDS
2.90518112685525	4.85257520366972	22.8521238775181	1.60395790942637e-81	9.77914204243803e-80	175.067522198541	ENSG00000106462	EZH2
3.36581932666975	3.75598190201835	22.8484945919851	1.67340772653052e-81	1.01798970030607e-79	175.025229870686	ENSG00000165891	E2F7
2.37299665340906	4.65006758165138	22.8311370290123	2.04948030272884e-81	1.24400273364084e-79	174.82296264286	ENSG00000162063	CCNF
3.56401390584413	5.35213185137615	22.805131990873	2.77680723530352e-81	1.68174995722199e-79	174.519932120114	ENSG00000101447	FAM83D
-1.8417796931819	5.53214698899083	-22.7982540199127	3.00906462166782e-81	1.81839170018006e-79	174.439785908727	ENSG00000160408	ST6GALNAC6
-1.29953834369076	0.220010954091743	-22.7978738347078	3.02245502858621e-81	1.82246049355832e-79	174.43535577879	ENSG00000206172	HBA1
-2.90605943620136	2.8344096053211	-22.7885900454175	3.36858771891771e-81	2.02670524846972e-79	174.327176363296	ENSG00000241399	CD302
-3.58731575446203	1.225217706	-22.7768269648667	3.86465275939911e-81	2.32006292299453e-79	174.190108314175	ENSG00000109906	ZBTB16
-1.31050347202588	0.422592739324771	-22.7575004072658	4.84321668561568e-81	2.90116097962208e-79	173.964910956874	ENSG00000229155	LINC02038
-3.21086502118515	3.30748656990826	-22.7516737179406	5.18425398858104e-81	3.09866709470319e-79	173.897017901269	ENSG00000112137	PHACTR1
-0.644500443625938	0.282131848207339	-22.749360669853	5.32620367044904e-81	3.17657571848677e-79	173.870066186004	ENSG00000260468	LINC01290
2.43579384105751	2.57031014113761	22.7455120135612	5.57105738077067e-81	3.31538469127385e-79	173.825221648982	ENSG00000158402	CDC25C
-1.82133269800559	1.05818009798165	-22.7401536497819	5.93081543214413e-81	3.52182369750424e-79	173.762786290848	ENSG00000145861	C1QTNF2
-4.43326118361557	2.2573218672844	-22.7196156833322	7.5383875776546e-81	4.46673939260378e-79	173.523482210014	ENSG00000165072	MAMDC2
-2.91393477002556	1.86277155211009	-22.6953300270027	1.00103040518444e-80	5.91861929631187e-79	173.240517525676	ENSG00000165495	PKNOX2
-1.86491252013836	0.560628881884404	-22.6878441743232	1.09247730211484e-80	6.44538063478313e-79	173.153297512896	ENSG00000251664	PCDHA12
-2.15909811665008	0.829635168422018	-22.6721106933541	1.31281996387061e-80	7.72869817439956e-79	172.969984188762	ENSG00000170011	MYRIP
-1.7485288582978	0.626758291761468	-22.6678237239251	1.38021395927329e-80	8.10801655259795e-79	172.920036586656	ENSG00000142405	NLRP12
-2.20390243332569	8.35556496330275	-22.6504590370097	1.69047943423417e-80	9.90939497048405e-79	172.717722680045	ENSG00000115306	SPTBN1
-3.77783628705363	1.38153561427523	-22.6053779950728	2.86171465813284e-80	1.67391963176039e-78	172.192508650003	ENSG00000275410	HNF1B
4.25669787903522	5.71993406	22.6045687550094	2.88888372195308e-80	1.68620878227005e-78	172.183080917093	ENSG00000135069	PSAT1
-2.74757473115844	1.39856166005505	-22.5950294964363	3.22926920322587e-80	1.8808775412406e-78	172.071948280477	ENSG00000257542	OR7E47P
-2.37908055174053	1.43456356644037	-22.5813444022617	3.78879622188823e-80	2.20208697609746e-78	171.912518957303	ENSG00000126218	F10
-2.96591391232613	3.01077630605505	-22.5633155226098	4.6765299974323e-80	2.71228831948537e-78	171.702489617248	ENSG00000130052	STARD8
2.2438252002551	2.37609163522936	22.5481416835094	5.58299141221466e-80	3.23117103402487e-78	171.525724380614	ENSG00000121211	MND1
-0.542147669432057	0.109940100488073	-22.5413784743027	6.0417288122978e-80	3.48928958305174e-78	171.446938648804	ENSG00000257520	SFTA3
2.41572561906306	3.85153894605505	22.5316428824049	6.76903938313388e-80	3.90110427606926e-78	171.333528466948	ENSG00000171241	SHCBP1
-0.360108616967421	0.0835462667027523	-22.5289918145358	6.98183490818546e-80	4.01528845822641e-78	171.302646376226	ENSG00000124003	MOGAT1
-2.93474958519255	2.10729192733945	-22.508389165851	8.88046963072747e-80	5.09649593587347e-78	171.062651711482	ENSG00000167261	DPEP2
2.83368825718922	4.17731540733945	22.5077010453545	8.95210191812407e-80	5.12685753156164e-78	171.054636107576	ENSG00000111247	RAD51AP1
-4.3938978997183	2.15127869700917	-22.47663081193	1.28665379918176e-79	7.35326675419639e-78	170.692721662991	ENSG00000188536	HBA2
-2.77356458986559	5.51146788073395	-22.4735789007956	1.33332357057376e-79	7.60411098842849e-78	170.657173105357	ENSG00000197256	KANK2
-2.96595249580245	2.06664061449541	-22.4700477171034	1.38943852248601e-79	7.90766726674728e-78	170.616042207149	ENSG00000125966	MMP24
-1.17545959909348	0.298173374930275	-22.4609006673532	1.54602388095406e-79	8.78058168902851e-78	170.50949927974	ENSG00000272789	AC010976.2
-1.62810451073054	0.496530279431193	-22.4556098199525	1.64452798782873e-79	9.32069434095478e-78	170.447873293111	ENSG00000167210	LOXHD1
2.52964698912337	3.17908959614679	22.4505564350651	1.74446469419782e-79	9.86667789331927e-78	170.389013672106	ENSG00000152253	SPC25
-6.44108110774245	3.12487323585321	-22.4278068180603	2.27510495183292e-79	1.28414428982322e-77	170.124041995809	ENSG00000196616	ADH1B
-1.48598181911481	0.416673331477064	-22.4255781686058	2.33507235334184e-79	1.31527995211384e-77	170.098084769588	ENSG00000221986	MYBPHL
2.73827028738404	2.95058189119266	22.4208480749658	2.46763573260368e-79	1.38709503449745e-77	170.042993375546	ENSG00000186871	ERCC6L
-3.80185686385441	2.9522782874971	-22.4084847927452	2.85075424592661e-79	1.59895707806739e-77	169.899000293181	ENSG00000077943	ITGA8
-1.36399321426382	0.501831471873394	-22.4083207282758	2.85621921890395e-79	1.59895707806739e-77	169.897089481782	ENSG00000234350	AC007405.1
3.80845562567253	4.36618496733945	22.3759011269676	4.17008366297659e-79	2.32971510763233e-77	169.519518270116	ENSG00000186193	SAPCD2
-0.525504502863757	0.119338094222018	-22.3729516374853	4.31615424851691e-79	2.4064098279664e-77	169.485168427383	ENSG00000279017	AC098476.1
2.97300438061224	3.43710024568807	22.3724684715632	4.3405655463242e-79	2.41510125672002e-77	169.479541479571	ENSG00000129195	PIMREG
-1.42822884042894	0.412839563588991	-22.3647146296011	4.75174781033455e-79	2.63852122328415e-77	169.389240932739	ENSG00000225670	CADM3-AS1
-2.85740451872149	0.72888417263979	-22.3220333444036	7.82007807997158e-79	4.33349468500449e-77	168.892201082621	ENSG00000072657	TRHDE
-0.584380517350773	0.179581349715596	-22.3138145974542	8.60738569017294e-79	4.76014511653503e-77	168.796495122777	ENSG00000259351	AC015914.1
-2.79443756264498	1.01032703469541	-22.3105112554297	8.94572346251969e-79	4.9372818505338e-77	168.758028663195	ENSG00000144285	SCN1A
-3.38486388694348	3.91416557247706	-22.3088908246212	9.11652195829498e-79	5.02142431807495e-77	168.739159304215	ENSG00000137486	ARRB1
2.26030896231443	5.13850567522936	22.3070768774249	9.31158843201211e-79	5.11856894229581e-77	168.71803658216	ENSG00000184445	KNTC1
-0.301837765696432	0.0791005833688073	-22.2880027541576	1.16333667059407e-78	6.38203233617491e-77	168.495930131139	ENSG00000254429	AP001972.1
-2.96664086931827	6.30621795229358	-22.2495905867513	1.82136097809534e-78	9.95892591020982e-77	168.048669101379	ENSG00000136153	LMO7
-4.65871860839525	3.68247538036697	-22.2495313808858	1.822619865211e-78	9.95892591020982e-77	168.04797975047	ENSG00000175445	LPL
-3.33954662731919	3.41956624642202	-22.237148585109	2.10598258020683e-78	1.14843173572036e-76	167.903805117417	ENSG00000171115	GIMAP8
3.02273438872912	3.76561682385321	22.2254227828292	2.4148061013115e-78	1.31422101438175e-76	167.767283314658	ENSG00000100526	CDKN3
-3.25852411224495	1.68101472184404	-22.1979620211249	3.32698319548751e-78	1.80706676540616e-76	167.447574706121	ENSG00000115361	ACADL
-2.19677899675333	4.01057014495413	-22.1958553537554	3.40978239422755e-78	1.84837213944513e-76	167.423048849856	ENSG00000171132	PRKCE
-4.04408880363526	1.83495841699083	-22.1741067881746	4.39481081247547e-78	2.37762739113668e-76	167.169858169595	ENSG00000115602	IL1RL1
-0.831654838857849	0.402297382568807	-22.147042494673	6.0267726027184e-78	3.25410059170446e-76	166.854800056324	ENSG00000257038	AP002761.3
2.86028784432612	3.99992958754776	22.1444634928348	6.21087993352118e-78	3.34690626338863e-76	166.824778628292	ENSG00000072571	HMMR
-0.505529255954435	0.0877393978513761	-22.127680057013	7.55433861273848e-78	4.06286875292173e-76	166.629411676136	ENSG00000177725	AC105206.1
2.34284731180426	2.62404177082569	22.1241531049429	7.87168060617925e-78	4.22524032537563e-76	166.588357268945	ENSG00000127423	AUNIP
-5.43292774310653	2.18966126511927	-22.1135895874913	8.90413692887631e-78	4.77007335475517e-76	166.46539785753	ENSG00000134020	PEBP4
-3.17233835294172	3.85281443736709	-22.0726518535005	1.43551452153278e-77	7.67523633339059e-76	165.988910950222	ENSG00000072163	LIMS2
-2.74620612641006	1.45945030908257	-22.0195937372837	2.66565205791069e-77	1.42246052797866e-75	165.371420964641	ENSG00000175556	LONRF3
-0.347805999325723	0.104499599051376	-22.0090447284771	3.01468104817541e-77	1.60558158937358e-75	165.248661357437	ENSG00000275178	AC018529.1
-1.91049933882197	5.01998170642202	-22.0042080535044	3.18964215518716e-77	1.69546512617958e-75	165.192377703154	ENSG00000121671	CRY2
-1.04485222386366	0.838911116073395	-22.0019363380045	3.27528753156816e-77	1.73761620497438e-75	165.165942332767	ENSG00000236914	LINC01852
-3.41151931261604	3.4640608187156	-21.9982762147213	3.41813966362709e-77	1.80989503465748e-75	165.123350739436	ENSG00000170271	FAXDC2
-0.993968806737027	0.415467892144954	-21.9928573403763	3.64115218124351e-77	1.9242575475201e-75	165.060293898519	ENSG00000160808	MYL3
2.79783127064004	5.26267102018349	21.980681895036	4.19673524244292e-77	2.21359590099952e-75	164.918617290991	ENSG00000108106	UBE2S
-2.83622690871757	1.24015919346789	-21.9733054934152	4.5737731901751e-77	2.40782771309699e-75	164.832785763439	ENSG00000146038	DCDC2
-0.411815351221714	0.125648019146789	-21.9661388843188	4.97249515676965e-77	2.61270738803396e-75	164.749396957485	ENSG00000185271	KLHL33
3.03718658151666	6.38483311926606	21.9516962939155	5.88472043281861e-77	3.08609620399252e-75	164.581351499808	ENSG00000114346	ECT2
-3.22188708000935	3.49401914678899	-21.9446237138169	6.39068400319508e-77	3.34502819478901e-75	164.499061481697	ENSG00000127528	KLF2
-2.74037341477279	3.08998841082569	-21.9364168344689	7.03255407994187e-77	3.67397267058032e-75	164.40357575586	ENSG00000126785	RHOJ
-3.37224803750505	1.64603103618559	-21.9342657695158	7.2111997555752e-77	3.76012558683564e-75	164.378548808387	ENSG00000043591	ADRB1
-3.3063354115261	6.96590879816514	-21.9281966400891	7.7400785245625e-77	4.02822527775473e-75	164.307937227308	ENSG00000261371	PECAM1
-2.73848348710811	1.15408696084404	-21.927846506752	7.77174682650664e-77	4.03703167695672e-75	164.303863619386	ENSG00000178568	ERBB4
-1.22263539987351	0.282757547007339	-21.9071757266127	9.89018789036376e-77	5.12772525565735e-75	164.063377406129	ENSG00000163737	PF4
-3.96921942898312	1.48356653341284	-21.8988213587088	1.09021737218621e-76	5.64172033338326e-75	163.966185614174	ENSG00000116690	PRG4
2.68372321982838	3.21661842073394	21.8920212530209	1.18018419019232e-76	6.09576268047449e-75	163.887077228178	ENSG00000171320	ESCO2
2.24562451971238	5.8959414587156	21.8817034780145	1.33106497286128e-76	6.86212874427072e-75	163.767049239101	ENSG00000156802	ATAD2
-2.66427005237713	1.81182893614679	-21.8804570800775	1.35055086544152e-76	6.94949810929728e-75	163.752549968711	ENSG00000126759	CFP
2.23826679684599	4.49829129724771	21.8482590336343	1.96586008745042e-76	1.00967016686595e-74	163.378009863991	ENSG00000198554	WDHD1
-0.455871288818421	0.0843118323045872	-21.8412157702099	2.13410473670464e-76	1.09402841137246e-74	163.296084518004	ENSG00000243384	AC119424.1
-4.30481539192961	4.6769955506422	-21.832662749636	2.35788417479476e-76	1.20648746327115e-74	163.196600336644	ENSG00000131471	AOC3
-3.64309561797317	1.92846696366972	-21.8304064499865	2.42073180360639e-76	1.23633457320382e-74	163.170356674398	ENSG00000144218	AFF3
2.21566660934597	5.56202398165138	21.8301827300912	2.42705390249356e-76	1.23725513185775e-74	163.16775453418	ENSG00000168496	FEN1
2.82480863416046	4.43295901284404	21.8037661356521	3.30238490696072e-76	1.68034919754739e-74	162.860508799551	ENSG00000151725	CENPU
-2.37663373659715	1.29821245561021	-21.8023317409434	3.35807041161819e-76	1.70551349755191e-74	162.843826352605	ENSG00000082175	PGR
-4.03966270245832	2.21003124438532	-21.7003577815811	1.10227070148842e-75	5.58790008393437e-74	161.658026172003	ENSG00000169031	COL4A3
-3.24730276252326	3.93815544770642	-21.6904891842239	1.23661695370096e-75	6.25737321766429e-74	161.543289796843	ENSG00000127920	GNG11
2.86634888311686	4.37026918348624	21.6863778139045	1.29730831751048e-75	6.55236442654046e-74	161.495490395257	ENSG00000175643	RMI2
-3.41769463019546	6.9956914138305	-21.6789838248145	1.41404800157508e-75	7.12883315711196e-74	161.409528390237	ENSG00000079308	TNS1
-1.64544660055776	0.813198767908257	-21.6750470668008	1.48042943787542e-75	7.44977129813226e-74	161.363760761274	ENSG00000148483	TMEM236
-2.03492723600422	1.53918816422018	-21.6681562915275	1.60420798829774e-75	8.056369265672e-74	161.28365199057	ENSG00000261269	AC093278.2
-2.81196713392864	3.58970111743119	-21.6680145728945	1.6068594042217e-75	8.056369265672e-74	161.282004458365	ENSG00000113555	PCDH12
-0.660081900266707	0.128182468972477	-21.6621303008628	1.72090339375457e-75	8.61238215795822e-74	161.213598271224	ENSG00000253821	AC090796.1
-1.30532696964056	0.299306944966972	-21.6323216208145	2.43557213281461e-75	1.21667494773357e-73	160.867085209331	ENSG00000158578	ALAS2
-2.75638548996525	1.40248830825688	-21.6283546868898	2.55078735120745e-75	1.27190899342994e-73	160.820973925233	ENSG00000120645	IQSEC3
-3.04276070512295	1.59448739121101	-21.6094390271281	3.17970347302848e-75	1.5826251377119e-73	160.601108536607	ENSG00000108823	SGCA
-2.03027769304038	1.19812446877064	-21.6078532669041	3.23899459086778e-75	1.60921010753186e-73	160.582677163479	ENSG00000178175	ZNF366
-0.656203446534796	0.189031340049541	-21.5932821280119	3.83826562877866e-75	1.9034877099242e-73	160.413320771199	ENSG00000262294	AC129507.2
-3.26995356731221	2.90373850513761	-21.5838248328555	4.2853240076331e-75	2.12135162222344e-73	160.303405767723	ENSG00000224397	PELATON
-3.55829334612722	7.86415411926605	-21.580625295557	4.44806568387875e-75	2.19793859379388e-73	160.266220780117	ENSG00000116016	EPAS1
-0.901879383247927	0.288382369058716	-21.5788026733482	4.54351920270269e-75	2.24106014727903e-73	160.245038470495	ENSG00000225101	OR52K3P
-4.46697573377984	2.30137798873591	-21.5734802891162	4.83414343125982e-75	2.38012007968953e-73	160.183183095341	ENSG00000058335	RASGRF1
-0.310910838299284	0.0901253809706422	-21.5729395040355	4.86469325222417e-75	2.39086136049617e-73	160.176898295401	ENSG00000204978	ERICH4
-0.409952143989221	0.12491192166789	-21.5692937323273	5.0757467072606e-75	2.49011767224478e-73	160.134528825418	ENSG00000276668	AC104237.3
-0.871702010409803	0.305772202656881	-21.5558462296156	5.93650439917649e-75	2.90718797723536e-73	159.978252890562	ENSG00000237813	AC002066.1
-1.76502588196199	0.649991024550459	-21.54776341652	6.52259169361218e-75	3.18849906451131e-73	159.884324600641	ENSG00000099769	IGFALS
-3.6505294150905	1.58238256866055	-21.5466384483612	6.6086248691596e-75	3.22479689471023e-73	159.871251849878	ENSG00000106809	OGN
2.64830731363634	3.99141106422018	21.5437534904602	6.83447587181017e-75	3.32907076496092e-73	159.8377272874	ENSG00000100162	CENPM
3.79650068042665	9.51500676697248	21.4829540552913	1.38751096403427e-74	6.74655641926078e-73	159.13129089918	ENSG00000096696	DSP
2.50986624524579	5.30995167889908	21.445828209534	2.13791583657944e-74	1.03768521323337e-72	158.699999162385	ENSG00000170779	CDCA4
-2.67815966141009	4.03365082385321	-21.4134921772969	3.11530516254847e-74	1.50940670486309e-72	158.324400419099	ENSG00000174804	FZD4
-2.45651554146574	2.72838553155963	-21.3904348035978	4.07455400486805e-74	1.97068755977496e-72	158.056606562472	ENSG00000129467	ADCY4
-3.13592627006	6.06032113037333	-21.3734687985344	4.96426177241249e-74	2.39676659646899e-72	157.859574829076	ENSG00000092964	DPYSL2
-2.98857645066009	4.11401981565434	-21.3636197857008	5.56731121811585e-74	2.68318916542115e-72	157.745201132818	ENSG00000066056	TIE1
-2.60185600457912	1.43700497392661	-21.354804606052	6.16890745093378e-74	2.96790582547122e-72	157.642836859989	ENSG00000182575	NXPH3
4.16923532185112	5.65872177976623	21.3338717036925	7.87086951191097e-74	3.78008864716777e-72	157.399772860687	ENSG00000085552	IGSF9
-2.29145766438582	0.422284764284404	-21.3324668011563	8.0006282363675e-74	3.83567772277689e-72	157.383460466409	ENSG00000259094	AC013457.1
-2.40971991668951	0.806802181559633	-21.3060845536929	1.08760548238056e-73	5.20510490912024e-72	157.077152288675	ENSG00000267607	AC011511.5
-2.17987763017171	0.749364807988678	-21.2997140972072	1.17130047606107e-73	5.5958726932237e-72	157.003193798857	ENSG00000077522	ACTN2
-1.16216886160716	0.429115787614679	-21.2794740684765	1.48237459466838e-73	7.0696872001824e-72	156.76822806056	ENSG00000262185	LINC02861
-3.66758096232614	2.93472876165138	-21.2785814859079	1.4978513975841e-73	7.13107513197647e-72	156.757866561215	ENSG00000106688	SLC1A1
2.38198026704544	3.8279747587156	21.2741118440376	1.57781585361932e-73	7.4987342001439e-72	156.705981536181	ENSG00000197299	BLM
-1.68463521974492	0.897539039394495	-21.2685456928999	1.68338942517084e-73	7.98661794004364e-72	156.641369249556	ENSG00000171101	SIGLEC17P
-0.4039478599222	0.165354609295413	-21.2376761464198	2.41085247409972e-73	1.14181810516401e-71	156.283061046438	ENSG00000200253	RNU6-529P
-3.65959412174866	1.90711148561468	-21.1930634194134	4.05103754863774e-73	1.91532215706318e-71	155.765317649241	ENSG00000183287	CCBE1
-1.00499618120131	0.437646707761468	-21.1898000725072	4.20776914487468e-73	1.98599448863697e-71	155.727449547358	ENSG00000279805	Z95114.3
-1.70787339116792	5.78139892329791	-21.1716682485706	5.195714182847e-73	2.44806670835519e-71	155.517056587057	ENSG00000068001	HYAL2
-4.90272780119442	2.23597393721101	-21.1570491172867	6.15869790078181e-73	2.89681022395021e-71	155.347435609097	ENSG00000164161	HHIP
-1.9395711160703	0.759148362256881	-21.1465695143871	6.95697116048609e-73	3.26667385108588e-71	155.225851077025	ENSG00000131355	ADGRE3
-1.61035165424515	0.690698854844037	-21.1044099211194	1.13589654842518e-72	5.32451507074301e-71	154.736773315077	ENSG00000163827	LRRC2
1.78580273086731	4.73569200366973	21.1017521916214	1.17154713191458e-72	5.48223978395924e-71	154.705945157519	ENSG00000174442	ZWILCH
-2.15419718552885	5.17655578165138	-21.0843821257722	1.4337421068708e-72	6.69772869890581e-71	154.50447159876	ENSG00000148158	SNX30
-3.52364476061114	2.53901827910092	-21.0759142224367	1.58207751047039e-72	7.37808719746626e-71	154.406259205778	ENSG00000121075	TBX4
-4.28546032703972	2.36262397049541	-21.0644895843957	1.80680463670041e-72	8.41178179076081e-71	154.27376021997	ENSG00000171303	KCNK3
-2.81567311110858	2.55146172733945	-21.0599654046373	1.90437783491134e-72	8.85099205954126e-71	154.221292328124	ENSG00000181409	AATK
2.49925621467995	2.94354516165138	21.0383115879958	2.4494774857664e-72	1.13651603682806e-70	153.97018394122	ENSG00000154920	EME1
-0.578870180518331	0.297169444055046	-21.0317113136532	2.64480139058171e-72	1.22506663396234e-70	153.893649054348	ENSG00000247199	AC011346.1
-1.65227899110044	0.558300450568807	-21.0001598740417	3.81642977971667e-72	1.7647764395227e-70	153.527821295253	ENSG00000130037	KCNA5
-2.24583750969739	1.07972786913761	-20.9951580709432	4.04485549715004e-72	1.86724990277373e-70	153.469832313965	ENSG00000165084	C8orf34
-2.79110882409327	1.16951255074679	-20.9938485085299	4.10688650446595e-72	1.89269390672989e-70	153.454649985463	ENSG00000164879	CA3
-1.33199779568381	0.359992685044037	-20.9666306038831	5.6348051450951e-72	2.59248387978115e-70	153.139123086598	ENSG00000205086	C2orf91
-2.89813308877557	1.56893939207339	-20.9660538895042	5.6726936546192e-72	2.60553672475169e-70	153.132437913833	ENSG00000168329	CX3CR1
-4.03908822240276	8.74768036697248	-20.9589831289396	6.15845458446185e-72	2.82391447654343e-70	153.05047644607	ENSG00000175899	A2M
-2.75841181528302	5.23262283302752	-20.9563970268757	6.34632246014115e-72	2.90519360110977e-70	153.020500092049	ENSG00000158467	AHCYL2
-1.62526296132888	1.11408116605505	-20.9411433254255	7.57694958738398e-72	3.4627545067552e-70	152.843697344753	ENSG00000226015	CCT8P1
-3.73718768573755	3.43020312733945	-20.9399575144698	7.68206400635815e-72	3.50494170290091e-70	152.829953402906	ENSG00000124920	MYRF
-2.79407059551257	2.64073074422018	-20.9151792010219	1.02447097565189e-71	4.66637154051089e-70	152.54278338027	ENSG00000146966	DENND2A
-3.19774244608081	6.35971792293578	-20.9123226510372	1.05903841617209e-71	4.81581007354002e-70	152.509679514009	ENSG00000163513	TGFBR2
3.47767311016927	4.91413347045872	20.9119533632681	1.06359149155925e-71	4.82849371168068e-70	152.50539996266	ENSG00000227036	LINC00511
-2.77488971766007	1.47539981326606	-20.9085629276699	1.10631858381886e-71	5.01415086623202e-70	152.466109725682	ENSG00000130988	RGN
-0.691504840192498	0.399720044605505	-20.8871132238296	1.41935515110873e-71	6.4222888035705e-70	152.217554560976	ENSG00000279026	AC005225.4
-0.970037073690063	0.149320036280734	-20.8718511430247	1.69464647654678e-71	7.65527183093531e-70	152.040717171147	ENSG00000124469	CEACAM8
1.92503850227271	2.99740127688073	20.8548812269241	2.06383583909462e-71	9.30766163018375e-70	151.844108076537	ENSG00000183763	TRAIP
-1.00784285461968	0.390664124605505	-20.8544435199755	2.07435384151314e-71	9.33970993608917e-70	151.839037147125	ENSG00000148795	CYP17A1
-2.22028296660492	5.55341173027523	-20.8525652409717	2.12010015606079e-71	9.53000685914026e-70	151.817277012017	ENSG00000109501	WFS1
-2.70616323083492	1.68274594055046	-20.8349604572795	2.60103243037551e-71	1.1672666029759e-69	151.613333499613	ENSG00000173641	HSPB7
-0.969552264231572	0.260600599988991	-20.8318237780225	2.69752018609779e-71	1.20858617175822e-69	151.576998471108	ENSG00000154198	CYP4Z2P
2.6615775842764	4.72711475522936	20.8263231805434	2.87544296936489e-71	1.28619691644385e-69	151.513281473556	ENSG00000143476	DTL
-0.562417020969396	0.274257327724771	-20.8218947079403	3.02717415566778e-71	1.35185795287774e-69	151.461984950265	ENSG00000238057	ZEB2-AS1
-0.886055947727288	0.334651336381651	-20.8158600088718	3.24690347094197e-71	1.44762186509831e-69	151.392084902807	ENSG00000260695	AC022164.1
-0.420193937785257	0.20587418413578	-20.8074390432998	3.58041433149163e-71	1.59372101340786e-69	151.294548450596	ENSG00000271871	AC005740.4
2.25502668842763	2.61177319541284	20.7846839827226	4.66304398516778e-71	2.07225371905792e-69	151.031008393849	ENSG00000104147	OIP5
-1.9472022220107	0.783458862697248	-20.7703897600571	5.50474491800239e-71	2.44234022901646e-69	150.865475012994	ENSG00000149403	GRIK4
-2.59533666709191	3.32148293394495	-20.7475706419381	7.17420467514249e-71	3.17789406119783e-69	150.601246417908	ENSG00000161940	BCL6B
-1.68913886827469	6.30115135963303	-20.7425772369139	7.60229672491558e-71	3.36208195225467e-69	150.543430889398	ENSG00000119280	C1orf198
-2.34955492080248	4.32145513027523	-20.7173716056698	1.01857374253063e-70	4.49733164544773e-69	150.2516150366	ENSG00000120913	PDLIM2
-1.62558616836742	4.4783246146789	-20.7098448989942	1.11154503655082e-70	4.89992679155858e-69	150.16448325252	ENSG00000169762	TAPT1
-3.74779008504393	4.21564129387707	-20.7085540790899	1.12832090991909e-70	4.96588181817284e-69	150.149540640451	ENSG00000006534	ALDH3B1
-2.70175343274589	3.83615166605505	-20.6973179553923	1.28546235521918e-70	5.64839999584671e-69	150.019475155407	ENSG00000157554	ERG
-2.25950858805894	0.846341316568807	-20.686755686109	1.45307109831497e-70	6.37465085198276e-69	149.897217505106	ENSG00000118729	CASQ2
-2.32528937789894	3.14101760366972	-20.6855383570616	1.47374136356228e-70	6.45498717240278e-69	149.883127462988	ENSG00000185291	IL3RA
-3.60661729143097	3.51184276972477	-20.6823378670564	1.52949865674328e-70	6.68850251251554e-69	149.846083680115	ENSG00000114812	VIPR1
-0.342508402726117	0.107941488818349	-20.6752425798486	1.66074313602435e-70	7.25085220871875e-69	149.763962324951	ENSG00000267405	AC005180.1
-4.28641407548713	6.62207317247706	-20.6662976839616	1.84235811799862e-70	8.03097985353699e-69	149.66043820868	ENSG00000240583	AQP1
-5.16258178572714	3.29147424495413	-20.6639629100995	1.89294568105361e-70	8.23837647358388e-69	149.633417480934	ENSG00000173376	NDNF
5.89736704948514	6.523424132	20.663146186112	1.91096749023851e-70	8.30360873734589e-69	149.623965483283	ENSG00000206075	SERPINB5
-1.02839410932782	0.211633700642202	-20.6515546024142	2.18603263162288e-70	9.48377865145424e-69	149.489820146288	ENSG00000232044	SILC1
-0.596662009753952	0.207746436733945	-20.6500465125801	2.22461448360569e-70	9.63588947606102e-69	149.472368209472	ENSG00000171872	KLF17
-1.71946926402936	0.557939451515596	-20.6228964450548	3.0481213688734e-70	1.31820414649146e-68	149.158207933371	ENSG00000137976	DNASE2B
-1.71652677748153	5.45805295963303	-20.5930808238976	4.30738759248559e-70	1.8598538697838e-68	148.813261306664	ENSG00000220205	VAMP2
2.21727302864098	3.91371167706422	20.5894716185799	4.49150430750414e-70	1.93629811681773e-68	148.77150935175	ENSG00000153044	CENPH
-2.44722633505339	1.7642096347156	-20.5821280946186	4.89076189234145e-70	2.10510388054791e-68	148.686560868557	ENSG00000167850	CD300C
2.17788596560759	3.47478994605505	20.5743839661572	5.35028727926172e-70	2.2992796588664e-68	148.596982290322	ENSG00000138346	DNA2
2.44460810895388	3.48822429171774	20.5711648210161	5.55378006812967e-70	2.3829894884804e-68	148.559746723425	ENSG00000007968	E2F2
2.34175055591372	2.91834341834862	20.5695517225107	5.65864055028374e-70	2.4241828648516e-68	148.541088425279	ENSG00000129173	E2F8
-2.87507914853909	7.71040335412844	-20.5690572993247	5.69117534159873e-70	2.43431132775415e-68	148.535369594698	ENSG00000213853	EMP2
-6.6751057790713	2.87137007387156	-20.5662138474406	5.88194725230842e-70	2.51198605354045e-68	148.502480649405	ENSG00000096088	PGC
-1.83384293229942	1.0195381587156	-20.5648671687804	5.97451555659871e-70	2.54754460065249e-68	148.486904410842	ENSG00000162267	ITIH3
-2.90787602227511	2.95459741137615	-20.5608243641421	6.26124978208935e-70	2.66565649742917e-68	148.440144427504	ENSG00000103241	FOXF1
-3.44980868622458	4.79792382385321	-20.554897520325	6.70665456306011e-70	2.85084889229457e-68	148.371595278277	ENSG00000131018	SYNE1
-1.10133010528411	0.479215528146789	-20.5332876138531	8.61618145992193e-70	3.65686771264128e-68	148.121678517206	ENSG00000233968	AL157895.1
1.92238506055193	3.28723498770642	20.4790224525733	1.61616498396176e-69	6.84868675479151e-68	147.494251857098	ENSG00000172167	MTBP
-3.89301390943885	3.05898030238532	-20.4485738141809	2.29998413797405e-69	9.73138574606484e-68	147.142289944544	ENSG00000160111	CPAMD8
3.9952131995872	4.08224548029358	20.4389919137228	2.57005155986541e-69	1.08572780017462e-67	147.031544769255	ENSG00000261116	AL049555.1
2.1897918493738	6.10379895229358	20.4269754489554	2.95396769983662e-69	1.24599176861368e-67	146.8926710125	ENSG00000167747	C19orf48
-1.26178877641467	0.463357348110092	-20.4246019368674	3.0363241942581e-69	1.27875961258178e-67	146.86524169104	ENSG00000177699	AC011944.1
-2.69899114877096	5.01028198715596	-20.4197187554684	3.2130498273474e-69	1.35110966242143e-67	146.8088108612	ENSG00000174059	CD34
-1.7711486676717	6.88754971926605	-20.3999025607545	4.04215816082069e-69	1.6971484609274e-67	146.579829808622	ENSG00000111144	LTA4H
-1.46265226679501	0.584887549614679	-20.3913690843642	4.4621241257911e-69	1.87060716605714e-67	146.481232347174	ENSG00000126895	AVPR2
-2.4847876313885	5.35596740928035	-20.3697987751034	5.72852107061996e-69	2.39783278758748e-67	146.232029022863	ENSG00000065054	SLC9A3R2
-3.24000615158981	2.0983113372844	-20.3639600397976	6.12927907512206e-69	2.56166434628193e-67	146.16457970578	ENSG00000101307	SIRPB1
-1.40866562442146	0.938684295695464	-20.3630745209503	6.19245933472634e-69	2.58412460805081e-67	146.154350379066	ENSG00000068976	PYGM
-2.37696369284834	3.37951171519602	-20.3377715078705	8.30071369453779e-69	3.45863070605741e-67	145.862080401724	ENSG00000074660	SCARF1
-3.92979203964987	2.02963134847706	-20.3067210592546	1.18916996833561e-68	4.94734466309839e-67	145.503489716726	ENSG00000144331	ZNF385B
-2.36728361004184	6.25358390275229	-20.2950844506586	1.36065251226704e-68	5.65217944208047e-67	145.369121750141	ENSG00000121691	CAT
-2.15771258606222	3.59987709027523	-20.2928265513069	1.39668460902925e-68	5.79306684426905e-67	145.34305099225	ENSG00000117791	MTARC2
-4.05273077007544	2.37871754673394	-20.2925233522394	1.40159521077594e-68	5.80463977231337e-67	145.339550144684	ENSG00000206384	COL6A6
-1.15506290951996	0.349885035040367	-20.2465662381488	2.38575126796928e-68	9.86554999405724e-67	144.808995488652	ENSG00000185737	NRG3
2.49439227217067	3.59144810146789	20.2388984977217	2.60711405851432e-68	1.07646677755399e-66	144.720490972767	ENSG00000185480	PARPBP
-2.90829290739642	2.35056972390796	-20.2125850282835	3.53496759663187e-68	1.45737557165358e-66	144.416804588422	ENSG00000087589	CASS4
-1.36060397727275	0.939237898899083	-20.2107819016508	3.60948550405876e-68	1.4858596341896e-66	144.39599654794	ENSG00000260686	AC008669.1
-2.04177289770552	0.373968122722381	-20.1949010807427	4.33744689482807e-68	1.78284697816694e-66	144.212743512964	ENSG00000034971	MYOC
2.16817442312148	5.22122427522936	20.1712756949726	5.70055917979367e-68	2.33962230205175e-66	143.940161559401	ENSG00000146918	NCAPG2
-2.82871838853205	2.27942833944954	-20.1511276119047	7.19642939951089e-68	2.94913555107201e-66	143.707735467523	ENSG00000148082	SHC3
-0.739819645345211	0.29692257500367	-20.1508830690198	7.21680997420231e-68	2.95306686164108e-66	143.704914651482	ENSG00000268355	AC243960.3
-2.34439680357149	3.5305044146789	-20.1493023772996	7.34994589759405e-68	3.00305625293488e-66	143.68668140125	ENSG00000161955	TNFSF13
-0.418798437215334	0.152531909034862	-20.1461567333417	7.62223925678538e-68	3.10966914537257e-66	143.650397065844	ENSG00000267505	AC005180.2
-4.62018441001388	3.50072277589664	-20.1276254720933	9.44377174302267e-68	3.8470721944233e-66	143.436659442135	ENSG00000004799	PDK4
-3.01754885484366	3.63298539127422	-20.1179939391741	1.05562507784674e-67	4.29386872303928e-66	143.325581565932	ENSG00000095637	SORBS1
-3.38670699976822	7.04920691926606	-20.1149744720924	1.09312823767599e-67	4.43981980806828e-66	143.290760450489	ENSG00000110799	VWF
-0.459407879857033	0.108567076842202	-20.1100135507994	1.15765805635298e-67	4.69494656187597e-66	143.233551732671	ENSG00000273540	AGBL1
-4.10142322969523	5.14604955628576	-20.1019037343428	1.27144757702744e-67	5.14879843507784e-66	143.140034772036	ENSG00000064042	LIMCH1
-1.825013298212	1.17888003834862	-20.0967501889588	1.34949852204879e-67	5.45679793812196e-66	143.08061040114	ENSG00000255197	AC090559.1
-6.23396186939597	3.56763735089908	-20.0846769713054	1.55161385732542e-67	6.2648125876524e-66	142.941405565226	ENSG00000142973	CYP4B1
-3.17723659699924	3.16292891310461	-20.068012540185	1.88120270456095e-67	7.58437761964006e-66	142.749283953483	ENSG00000006740	ARHGAP44
3.13826784007419	4.67536041376147	20.0609335741796	2.04158511636116e-67	8.21888125888039e-66	142.667678771523	ENSG00000144354	CDCA7
-1.53384918750005	2.3615309706422	-20.0606213553501	2.04896523030689e-67	8.23647917469179e-66	142.664079660916	ENSG00000179044	EXOC3L1
-3.3868047400859	4.53604253853211	-20.0329358817731	2.82150133681187e-67	1.13253077852236e-65	142.344967665479	ENSG00000140092	FBLN5
-2.48435985114452	1.54838607001835	-20.0292625505996	2.94383583339151e-67	1.17990491858115e-65	142.302632551762	ENSG00000138769	CDKL2
-2.79035374223107	4.69178861284404	-20.024401277743	3.11391981441026e-67	1.24625080291639e-65	142.246608201274	ENSG00000159640	ACE
1.9152538668076	3.74325828434401	20.0076270647269	3.77984215018887e-67	1.51055735564117e-65	142.053307310444	ENSG00000000460	C1orf112
-2.08932244903761	1.5476654666055	-20.0071576753792	3.80039485298396e-67	1.51655698397137e-65	142.047898561123	ENSG00000148541	FAM13C
-3.54744338804507	4.05461492899083	-19.9960656878295	4.3199423917838e-67	1.72137442467368e-65	141.920091718613	ENSG00000128849	CGNL1
-3.2390207220316	3.5598978106422	-19.9866491568574	4.81634665546777e-67	1.91638793159056e-65	141.811598630461	ENSG00000158352	SHROOM4
-0.328101419432171	0.0945127832770642	-19.9774396424727	5.35692782398373e-67	2.12838750626349e-65	141.705498178701	ENSG00000275612	AC104237.2
-2.89394730971715	3.57007754513761	-19.9635867796132	6.28637823016092e-67	2.49405223261819e-65	141.545916893262	ENSG00000145569	OTULINL
2.83793100192485	3.5590219453211	19.9424989871721	8.01975597448533e-67	3.17714645154176e-65	141.303023593367	ENSG00000105173	CCNE1
-3.23954754527024	2.42177013781651	-19.93966227834	8.28679683654546e-67	3.27819455780971e-65	141.270352830737	ENSG00000158220	ESYT3
3.11810949443411	4.8114693412844	19.9342711291227	8.8190419309289e-67	3.4837124510704e-65	141.20826419882	ENSG00000145194	ECE2
-1.19141419482261	0.503195492788991	-19.928418368335	9.43560379240135e-67	3.72189702906321e-65	141.140862218395	ENSG00000160870	CYP3A7
-1.73470390131844	0.716889466220183	-19.9104720921172	1.16078560165163e-66	4.5721591144192e-65	140.934207093807	ENSG00000177133	PRDM16-DT
5.21705873066196	5.37284299428429	19.9060426474542	1.22168510829024e-66	4.80511922980536e-65	140.883205549777	ENSG00000069011	PITX1
-2.92632289786648	3.04537220220183	-19.8781627205036	1.68546430131994e-66	6.61973963395027e-65	140.562230868046	ENSG00000152402	GUCY1A2
-3.23223252087203	2.49731210642202	-19.8755418666491	1.73722547514434e-66	6.81325893726023e-65	140.532061243775	ENSG00000131781	FMO5
-2.59244630983308	3.06924220348624	-19.8629580710806	2.00875440374449e-66	7.86690297603795e-65	140.387213188057	ENSG00000103710	RASL12
-0.375728859195623	0.199780527179817	-19.8566186885249	2.16121430909626e-66	8.45189167307289e-65	140.314248046245	ENSG00000260037	AC104938.1
-2.66572309064245	2.4332711346789	-19.8415882138968	2.57051169338893e-66	1.00381965201886e-64	140.141264713102	ENSG00000213203	GIMAP1
-3.28274797564946	5.7661934	-19.8312048604114	2.89766512743201e-66	1.12996556785543e-64	140.021776477352	ENSG00000125810	CD93
-4.19826319340584	2.34228428548359	-19.8298453786874	2.94347216196117e-66	1.14619559649626e-64	140.006132741995	ENSG00000019102	VSIG2
-4.03875611607152	6.49295737247706	-19.8164882396942	3.43385972837472e-66	1.33525440432184e-64	139.852439468556	ENSG00000211445	GPX3
-2.04721020570273	0.90896996187156	-19.8119786891085	3.6172201359822e-66	1.40455888258883e-64	139.80055427522	ENSG00000177791	MYOZ1
-0.735827181377563	0.325710946018349	-19.8083816957829	3.77046516742283e-66	1.46198985776487e-64	139.759169976702	ENSG00000278989	AP001148.1
-2.51693048555199	1.99083229706422	-19.7913242667807	4.59030122363507e-66	1.77736203673282e-64	139.562936443271	ENSG00000103175	WFDC1
-3.18009929541982	2.17504914078899	-19.7746791237248	5.56174378859048e-66	2.15046237588509e-64	139.3714722072	ENSG00000185483	ROR1
-2.44936295171849	0.593317596972477	-19.7637604932684	6.30801342469221e-66	2.43556935826444e-64	139.24589253048	ENSG00000163736	PPBP
2.22095972857141	3.58768940697248	19.7368707220353	8.60080020196276e-66	3.3161535989962e-64	138.936670277049	ENSG00000136982	DSCC1
4.09212388288492	8.28945902385321	19.7159639990929	1.09447451914408e-65	4.213957800502e-64	138.696298433226	ENSG00000110400	NECTIN1
-4.15453476855298	5.49809811743119	-19.7110544730044	1.15819576065577e-65	4.45303496459997e-64	138.63985798397	ENSG00000107742	SPOCK2
3.94209206043019	4.04133584726605	19.7041742364558	1.25378101716349e-65	4.81378055327497e-64	138.560765933916	ENSG00000168143	FAM83B
-2.10535699812558	0.982065920601015	-19.6974817011304	1.35431592444986e-65	5.1924927775651e-64	138.483835990375	ENSG00000092051	JPH4
-2.65374055444114	2.04355251798165	-19.6964175476983	1.3710277521996e-65	5.2492146456593e-64	138.471604064531	ENSG00000255399	TBX5-AS1
-2.95174009534334	5.23202520304583	-19.6822531576785	1.61412389520783e-65	6.1713186635914e-64	138.308801736475	ENSG00000071242	RPS6KA2
-1.87535988276909	4.63060250825688	-19.6799289071984	1.65793918057252e-65	6.32999791745786e-64	138.282089180734	ENSG00000109756	RAPGEF2
-0.431630314698754	0.117171967277064	-19.6711282289891	1.83488825846962e-65	6.99583092975012e-64	138.180947957235	ENSG00000266643	MIR3677
-3.15133511166522	4.72125072477064	-19.6617255499707	2.04484158555053e-65	7.78240295070111e-64	138.072896624166	ENSG00000165757	JCAD
-3.21770180656314	3.21806634440367	-19.6616391312401	2.04687858429399e-65	7.78240295070111e-64	138.07190357928	ENSG00000114378	HYAL1
-3.07513332801491	2.71671864183486	-19.6558408145297	2.18828765156463e-65	8.30851240798636e-64	138.005276305475	ENSG00000118407	FILIP1
2.15434102133578	4.14170626605505	19.6528542250026	2.26489198036422e-65	8.58745401142252e-64	137.970959300262	ENSG00000159259	CHAF1B
1.72469453889145	2.42666007559633	19.6480717178862	2.39318065982133e-65	9.06131681363887e-64	137.916008368754	ENSG00000197275	RAD54B
-1.83469557506728	5.87225590375706	-19.6444434885728	2.49532844123031e-65	9.4350298451215e-64	137.87432157034	ENSG00000012822	CALCOCO1
-2.28391812680198	1.16818823159633	-19.6398753895086	2.63015524627211e-65	9.93110342988952e-64	137.821837913917	ENSG00000248890	HHIP-AS1
-0.478072691377558	0.200732465572477	-19.6350599978259	2.78016951953879e-65	1.04830772172692e-63	137.766515297629	ENSG00000229111	MED4-AS1
-0.596132895121065	0.172956485853211	-19.6301058821214	2.9434329405663e-65	1.10834218360388e-63	137.709601310655	ENSG00000197561	ELANE
-2.22446243809048	0.525137325559633	-19.6279313776191	3.01808687037092e-65	1.13489186918137e-63	137.684620883663	ENSG00000131910	NR0B2
-3.50902145117934	2.39065201919266	-19.6252261634479	3.11360727197746e-65	1.16920437682281e-63	137.653544385616	ENSG00000138722	MMRN1
-1.33265476981681	0.682045903541284	-19.6176222165343	3.39859058326659e-65	1.27447146872497e-63	137.566196944727	ENSG00000215481	BCRP3
-3.05110514873361	4.68666777246876	-19.6171411637671	3.41747226073404e-65	1.2797989485307e-63	137.560671227409	ENSG00000031081	ARHGAP31
-1.45682489259742	0.640047969229358	-19.6166176080558	3.43814135539576e-65	1.28578032245846e-63	137.554657316887	ENSG00000267530	LINC01836
2.85968057161636	6.60651104181369	19.6118480442172	3.63228302737241e-65	1.35653134889931e-63	137.499872175916	ENSG00000006118	TMEM132A
-2.94436847352744	3.52016397211009	-19.6103867089576	3.69392996150334e-65	1.37767483237267e-63	137.483087140309	ENSG00000116678	LEPR
-3.07312761352047	2.80075328752294	-19.6082396536503	3.78640571387607e-65	1.41024294445384e-63	137.458426244669	ENSG00000175318	GRAMD2A
-1.11104747035832	0.578346027889908	-19.603887285554	3.98102496210546e-65	1.48071410784833e-63	137.40843672196	ENSG00000213144	AC084880.1
1.91242569468921	4.46730777798165	19.5959904761247	4.36001134395817e-65	1.61947504125991e-63	137.317742019457	ENSG00000144554	FANCD2
-1.68420035305893	1.1068281706055	-19.5879996670682	4.78021832177065e-65	1.77315008886818e-63	137.225974081376	ENSG00000122367	LDB3
-0.263907103573984	0.0920512733614679	-19.5801301015326	5.2335799982333e-65	1.93869083155124e-63	137.135604784204	ENSG00000280168	AC005274.1
-5.45607405669305	3.18182485517431	-19.5791499241037	5.29297667629994e-65	1.95804373667177e-63	137.124349459359	ENSG00000110195	FOLR1
-3.60638906777332	2.6538518448183	-19.5787899879575	5.31495673587253e-65	1.96352146618773e-63	137.120216356151	ENSG00000064205	CCN5
-0.496849140947132	0.209423972295413	-19.5629571204376	6.3776658534322e-65	2.35294612854052e-63	136.938422370109	ENSG00000271631	AL139041.1
-2.33815815166982	3.49828608440367	-19.5471263524216	7.6524849719341e-65	2.8194720875733e-63	136.756677832231	ENSG00000138411	HECW2
2.27513665085802	5.94372134678899	19.5377747394572	8.52212111617454e-65	3.13565948326987e-63	136.649328950245	ENSG00000239672	NME1
-1.92654437723798	1.52952487027523	-19.5289829844564	9.42954919452868e-65	3.46488468725131e-63	136.548414911647	ENSG00000117245	KIF17
-0.288192173532008	0.110461890510092	-19.5253467621733	9.83251521945172e-65	3.60811131544894e-63	136.506679720567	ENSG00000260871	AC093510.2
-2.69800492752791	4.81637080183486	-19.5148526292822	1.10945745697179e-64	4.0657828493444e-63	136.386239608006	ENSG00000122694	GLIPR2
-2.5864171280265	2.76535100825688	-19.5119288482127	1.14741846812026e-64	4.19927547657647e-63	136.352685678734	ENSG00000159433	STARD9
-2.10710889546618	1.64730065137615	-19.5111981002585	1.15710717533958e-64	4.22907996327384e-63	136.344299598088	ENSG00000143127	ITGA10
-0.683350725223455	0.249613558306422	-19.507604438405	1.20595686612034e-64	4.40174256133924e-63	136.303059449854	ENSG00000182048	TRPC2
-0.395115629363178	0.127534710220183	-19.5055110269172	1.23535755213473e-64	4.50305099729538e-63	136.279036489086	ENSG00000273372	SFTPD-AS1
2.10847206284784	4.56493874678899	19.4997031678176	1.32072950034888e-64	4.80784176490036e-63	136.212390719335	ENSG00000183765	CHEK2
-2.73759633499545	4.85745701284404	-19.4917090340063	1.44796217250959e-64	5.26400590603587e-63	136.120662923047	ENSG00000105339	DENND3
-2.49035437905851	3.19235529211009	-19.4789324926698	1.67722134289545e-64	6.08938120182531e-63	135.974073666372	ENSG00000147113	DIPK2B
-5.22069278223428	4.06363222554058	-19.4731090818125	1.79342184114923e-64	6.5008357862557e-63	135.907265476077	ENSG00000019169	MARCO
-0.887113142971953	0.431439849431193	-19.4730181196114	1.79529930754678e-64	6.5008357862557e-63	135.906221954132	ENSG00000272732	AC004982.1
-2.54512877374775	2.79526664550459	-19.4709028199471	1.83951742728421e-64	6.65215185890427e-63	135.881955396325	ENSG00000187800	PEAR1
-2.04384116120342	0.62766529127156	-19.466609123981	1.93264720310951e-64	6.9797120296996e-63	135.832699874996	ENSG00000150275	PCDH15
-1.5505138326554	0.87016909306422	-19.4569846741669	2.1588748043929e-64	7.78645556920364e-63	135.722299122373	ENSG00000272463	AL357054.4
-0.332289415707913	0.108699238179817	-19.4528515444012	2.26397430636347e-64	8.15477587324999e-63	135.674891528239	ENSG00000272784	AC019193.2
-0.641191541448293	0.272586297779817	-19.4216812390424	3.23992796231644e-64	1.16547999958492e-62	135.317421472893	ENSG00000273771	AC024337.2
-2.76596682809607	3.06926264311927	-19.4187970756857	3.34916539352636e-64	1.20319426046961e-62	135.284350239089	ENSG00000131831	RAI2
-0.435193275542909	0.136781786462385	-19.4168085840759	3.42661520422999e-64	1.22940486521358e-62	135.261549730856	ENSG00000279289	AL136164.3
-2.78095488247919	3.21386944293578	-19.4064350272886	3.86063432191695e-64	1.38330974558215e-62	135.142610916417	ENSG00000137834	SMAD6
-2.91875703371992	2.96493616458716	-19.4026902573958	4.03045837739985e-64	1.44227187034407e-62	135.099677779261	ENSG00000170909	OSCAR
-1.92618798527374	5.38760771926605	-19.3929188958148	4.50956847188427e-64	1.61161144801347e-62	134.987657852601	ENSG00000122042	UBL3
-2.59484098376632	4.25028884036697	-19.3833505128453	5.03382373469238e-64	1.79662222603916e-62	134.877974780718	ENSG00000204301	NOTCH4
1.95855343518083	7.22110533944954	19.3817065662797	5.12983930428941e-64	1.82850717389222e-62	134.859131088294	ENSG00000182199	SHMT2
-0.456415929810189	0.161014809383486	-19.3707749160667	5.81655618426879e-64	2.07058810850921e-62	134.733834725754	ENSG00000274624	AC007671.1
-2.88349686103903	3.15134329651376	-19.3699915672722	5.86915495501049e-64	2.08659892069366e-62	134.724856633626	ENSG00000135604	STX11
-0.715143639540832	0.638444637431193	-19.3629657258361	6.36267706173469e-64	2.25912171939024e-62	134.644335239389	ENSG00000206559	ZCWPW2
-2.78840496676721	1.70703463594495	-19.3598578682434	6.5940120374293e-64	2.33822641871279e-62	134.608718566471	ENSG00000123119	NECAB1
-2.66742140416748	1.7382329846422	-19.3482232786107	7.53717401320457e-64	2.66921265991559e-62	134.475393098898	ENSG00000149534	MS4A2
-3.01133252609005	3.95403865706422	-19.3462361118926	7.71124062612877e-64	2.72732832222578e-62	134.452622817242	ENSG00000154783	FGD5
-2.99291124122223	2.09273367119266	-19.3204533643964	1.03695601113048e-63	3.66279623286413e-62	134.157225820837	ENSG00000166510	CCDC68
-1.09977884739554	0.302219699119266	-19.3200907649978	1.04128402361481e-63	3.67334409103807e-62	134.153071979326	ENSG00000198358	AL354714.1
2.42464842764367	11.859666240367	19.3164350888889	1.08593955115731e-63	3.8259453298496e-62	134.111194337155	ENSG00000111640	GAPDH
-0.682607622454789	0.258301377750459	-19.2905648515927	1.46164598158088e-63	5.14300240948285e-62	133.814879425176	ENSG00000165682	CLEC1B
-3.53509531825148	3.62846617412844	-19.2895565399509	1.47866861623915e-63	5.19621994474283e-62	133.803331823844	ENSG00000197471	SPN
2.02409810841832	4.82009508623853	19.2751620399886	1.74443170306028e-63	6.12228434247116e-62	133.638492320875	ENSG00000125885	MCM8
-3.15373700946205	3.81400669284404	-19.2386728733799	2.65201330765609e-63	9.29562923138099e-62	133.220737564206	ENSG00000197766	CFD
-3.54811968300099	2.75862397045872	-19.2343439204654	2.7871097550804e-63	9.75666618226674e-62	133.171186410378	ENSG00000176771	NCKAP5
-2.90712368253831	1.03812135346789	-19.2307830155156	2.90337618469586e-63	1.01506925997509e-61	133.130428258531	ENSG00000119147	ECRG4
2.46935462801481	5.01038772293578	19.2285480310416	2.97881287223557e-63	1.04011482624297e-61	133.104847333101	ENSG00000176890	TYMS
-2.84158717584422	3.48987654133359	-19.2238871227972	3.14249054057315e-63	1.09586851653745e-61	133.051501859891	ENSG00000035664	DAPK2
-3.07880886453622	1.3211732127156	-19.2129252907604	3.56373571631531e-63	1.24118658058692e-61	132.926050103949	ENSG00000248801	C8orf34-AS1
-1.29778704853307	0.391356272750459	-19.2102033263721	3.67680249102654e-63	1.27893860472492e-61	132.894900917158	ENSG00000236242	MYO16-AS1
-4.54226147701775	5.50378600055046	-19.2082329278817	3.76088010063377e-63	1.30652401973159e-61	132.87235290466	ENSG00000166482	MFAP4
-1.32937989988408	1.49869850238532	-19.2076666013207	3.78539894929646e-63	1.31337511073499e-61	132.865872297699	ENSG00000265666	RARA-AS1
2.68837970739031	4.2007946545411	19.2052615455166	3.8913166640216e-63	1.34841510984293e-61	132.838351087704	ENSG00000075702	WDR62
-1.31319608618973	1.32668544330275	-19.2037807240642	3.95799909347539e-63	1.36978792899986e-61	132.821406277495	ENSG00000255468	AP001107.9
-2.06736320309605	1.63210764477064	-19.2025884397891	4.01251725852362e-63	1.38690227212227e-61	132.807763334098	ENSG00000174944	P2RY14
-2.61712218132309	1.2264790573578	-19.1975873188042	4.24949228360499e-63	1.46695903232896e-61	132.750538797033	ENSG00000129596	CDO1
-3.30359472568419	1.74767823645872	-19.1828483446061	5.03237453850852e-63	1.73502837520996e-61	132.581906951671	ENSG00000163075	CFAP221
2.41561414147959	2.37928042611009	19.1794152405309	5.23451731849939e-63	1.80245171816252e-61	132.54263160771	ENSG00000109674	NEIL3
-4.68648014811002	4.56596549688073	-19.1640059710861	6.24652320843668e-63	2.14822327677078e-61	132.366363323257	ENSG00000188906	LRRK2
1.62113955217993	4.26989824036697	19.1584008615423	6.66127694946756e-63	2.28798565234221e-61	132.302252625838	ENSG00000138092	CENPO
-10.5313050207829	5.29564266614679	-19.155539473788	6.88350306858207e-63	2.36135208649667e-61	132.269525743137	ENSG00000168484	SFTPC
-2.8674808286654	1.77031332682569	-19.1471678669733	7.57712685262118e-63	2.59604314881733e-61	132.173781603914	ENSG00000157388	CACNA1D
-4.44960659304277	4.79345067743119	-19.1419349672309	8.04572947671691e-63	2.75314805531407e-61	132.113938238842	ENSG00000143416	SELENBP1
-2.47901685111205	1.07513912190826	-19.1255668433309	9.70673494086179e-63	3.31737664177393e-61	131.926773057953	ENSG00000198576	ARC
2.16742692625229	4.16803417798165	19.124949804566	9.77564803280491e-63	3.33676265458896e-61	131.919717989771	ENSG00000109881	CCDC34
3.15574957803796	9.91633487522936	19.1209319095176	1.02364924665283e-62	3.48971334086194e-61	131.873779455975	ENSG00000112378	PERP
-0.264038523469972	0.131363359214679	-19.1156882779253	1.08707292716943e-62	3.70132106732129e-61	131.813829307804	ENSG00000235910	APOA1-AS
-2.57902023631735	6.48108069908257	-19.1151770254248	1.0934629723913e-62	3.7184532756785e-61	131.807984357631	ENSG00000106991	ENG
3.17827293229362	4.39022251808751	19.1085719848916	1.1794724305067e-62	4.00596250435744e-61	131.732474247394	ENSG00000049283	EPN3
-1.87153023070887	0.757617171840367	-19.1079476851575	1.18794355821007e-62	4.02973418909548e-61	131.72533739437	ENSG00000187889	FYB2
-2.17309533966841	1.80971684036697	-19.1069666994774	1.20137753135504e-62	4.07026112881737e-61	131.714123080374	ENSG00000154258	ABCA9
1.97041426368271	5.40863939816514	19.1045782546732	1.23472385684978e-62	4.17806743896943e-61	131.686819614446	ENSG00000136108	CKAP2
-0.772081597508128	0.378912431192661	-19.1014599544793	1.27965578999309e-62	4.32476262358777e-61	131.651173822267	ENSG00000254944	ATP5PBP5
-2.46400339019024	4.28703257431193	-19.1010750290077	1.28531431439618e-62	4.33853013028305e-61	131.646773755977	ENSG00000128512	DOCK4
-0.253366634642861	0.100164513724771	-19.0787169242209	1.66071988643473e-62	5.59879395211216e-61	131.391229034708	ENSG00000205018	AC092384.1
-0.995104688682766	0.739537802697248	-19.0751217359496	1.73056942826532e-62	5.82710185716644e-61	131.350142868813	ENSG00000245025	AC107959.1
-3.44015743402141	4.00586502972477	-19.0698599886661	1.83812345572303e-62	6.18164982806117e-61	131.290013849184	ENSG00000184113	CLDN5
-0.269018044344971	0.0965165628917431	-19.0631695049132	1.98457982417489e-62	6.6659966486856e-61	131.213562554978	ENSG00000249216	AC105389.2
-3.97065122388692	3.91444315211009	-19.06169560666	2.01837954885798e-62	6.77121815563567e-61	131.196721221232	ENSG00000154175	ABI3BP
-0.954186919903309	0.317943142	-19.0583830279485	2.09645796810221e-62	7.02454551735595e-61	131.158871348959	ENSG00000231013	SCTR-AS1
-2.05524186608306	1.97433377009174	-19.0521657826034	2.2512386925954e-62	7.53310518423174e-61	131.087835960891	ENSG00000123360	PDE1B
-0.75734686393786	0.328540836568807	-19.052068857	2.25373996196741e-62	7.53310518423174e-61	131.086728569784	ENSG00000248309	MEF2C-AS1
-1.00328761483536	0.368478924165138	-19.0485131179415	2.34744450708661e-62	7.83674309530438e-61	131.046104431784	ENSG00000182132	KCNIP1
-2.5868596255775	1.16180209598165	-19.0450590641182	2.44219487843494e-62	8.14312847712015e-61	131.006643480674	ENSG00000163817	SLC6A20
-1.54928661966955	0.507414200477064	-19.0392605621112	2.60992656309793e-62	8.6918174774703e-61	130.940401495459	ENSG00000164047	CAMP
-2.14087931852978	6.70376508440367	-19.0347751993376	2.74752797172925e-62	9.13895239685156e-61	130.889163537043	ENSG00000134352	IL6ST
-5.1747728661573	2.22868444110092	-19.0323192328002	2.8259186754699e-62	9.38829171613937e-61	130.861109139257	ENSG00000170323	FABP4
-2.09445932724608	0.56074564980367	-18.9893849141383	4.62053609919941e-62	1.53317788746162e-60	130.370789091721	ENSG00000116147	TNR
-0.869088912125477	0.373628317633028	-18.9829485437971	4.97388014367691e-62	1.64842577400915e-60	130.297303364497	ENSG00000178217	SH2D4B
-1.82709390213361	1.57046159027523	-18.9818231200516	5.03838015424949e-62	1.66778303171197e-60	130.284454621758	ENSG00000162520	SYNC
-3.27907886866965	4.74552857405412	-18.9665924153983	5.99807206269575e-62	1.9830582453659e-60	130.110583759622	ENSG00000008853	RHOBTB2
-3.85945924131731	1.91037790829725	-18.9520646393006	7.08315140866164e-62	2.33897792294466e-60	129.94476370533	ENSG00000125798	FOXA2
-2.38014353568452	0.814853580768807	-18.9464342063438	7.55459855334981e-62	2.49165223371025e-60	129.880504867079	ENSG00000268416	AC010329.1
2.14466220663261	5.16774253761468	18.9438873325342	7.77802867551155e-62	2.56225673877411e-60	129.851439255723	ENSG00000104889	RNASEH2A
-2.23352781305894	1.07246421809174	-18.92704668135	9.43105450301485e-62	3.10306631033692e-60	129.659269228091	ENSG00000169994	MYO7B
-0.899195773289092	0.36591297819633	-18.9260791043375	9.53604385351835e-62	3.13384394345816e-60	129.648229187962	ENSG00000171433	GLOD5
-2.49352293155733	1.38522164069725	-18.9097549376137	1.1494158720623e-61	3.77281288941314e-60	129.461988082704	ENSG00000177272	KCNA3
1.68706507293595	5.11863435779817	18.8909407524705	1.42541289673774e-61	4.67313509559231e-60	129.247379470313	ENSG00000125871	MGME1
-2.89934754846948	5.5434653559633	-18.8846797013755	1.53122718575175e-61	5.01403638875049e-60	129.175971011788	ENSG00000136048	DRAM1
-2.74855123191102	4.11577116697248	-18.8661289290765	1.89308433896555e-61	6.19153928066689e-60	128.964424703667	ENSG00000173269	MMRN2
-2.20460666599031	2.96253601486239	-18.8540742790477	2.17284209921346e-61	7.09803728710841e-60	128.826980929222	ENSG00000154309	DISP1
-1.4416716244203	6.46183280366972	-18.8515777676727	2.23575285516545e-61	7.29484319548918e-60	128.798518681169	ENSG00000133835	HSD17B4
-0.279793794833492	0.136354017915596	-18.848607288706	2.3129823496354e-61	7.53784426443678e-60	128.764653841163	ENSG00000184274	LINC00315
-2.09075315120603	5.26747354311927	-18.8132435034855	3.46511855419928e-61	1.12791463045429e-59	128.361575892475	ENSG00000173517	PEAK1
-1.45367538671158	7.3508668440367	-18.8119521334441	3.51663403861622e-61	1.14332371504892e-59	128.346859802296	ENSG00000111897	SERINC1
2.8072363269944	5.63260749559633	18.8066829472094	3.73488504702178e-61	1.21284078484248e-59	128.286815836876	ENSG00000203499	IQANK1
-1.39811280880916	0.631884304697248	-18.790864587455	4.47478268554042e-61	1.45138834142973e-59	128.106582138308	ENSG00000169224	GCSAML
-3.13567511215335	1.72166957216514	-18.7834322331492	4.87134012988081e-61	1.57814125509452e-59	128.02190927212	ENSG00000171049	FPR2
-2.03888061560773	7.35277797247706	-18.7756305503963	5.32542374418096e-61	1.72320892431388e-59	127.933036467512	ENSG00000104763	ASAH1
-3.26713763344278	2.504370958	-18.7730812010118	5.48278581924158e-61	1.77203378750577e-59	127.903997270761	ENSG00000169252	ADRB2
-1.79912126364277	0.707078762559633	-18.7659504281474	5.94804924338726e-61	1.92013971742602e-59	127.822776316527	ENSG00000146151	HMGCLL1
-3.3383718685679	2.60647671259623	-18.7654182678095	5.98431305864591e-61	1.92957090671887e-59	127.816715164695	ENSG00000085265	FCN1
-2.09524570744439	2.40751009834862	-18.7602712856883	6.34665360747241e-61	2.04399579417126e-59	127.758094417334	ENSG00000134256	CD101
-0.427007001661183	0.138791715851376	-18.7570823967122	6.58206029713526e-61	2.11731963142277e-59	127.721776781504	ENSG00000262558	AC129507.3
3.67501280881259	5.81232247504587	18.7484821800147	7.26133701734673e-61	2.33308803814398e-59	127.623837143476	ENSG00000101311	FERMT1
-5.34788200153883	3.8408570219633	-18.7369513386869	8.28323550282332e-61	2.65830682168568e-59	127.492538468472	ENSG00000244734	HBB
-4.1547353093809	4.58900352880734	-18.7332399170386	8.64179609824821e-61	2.77013077505322e-59	127.450281154765	ENSG00000168497	CAVIN2
2.07304428153984	5.79539596330275	18.7331257462842	8.65306860313201e-61	2.77050003521332e-59	127.448981263669	ENSG00000113368	LMNB1
-3.2744325037118	3.2510768767156	-18.7318462805543	8.7804042226319e-61	2.80798557937556e-59	127.434414022958	ENSG00000160867	FGFR4
-4.33307132507546	2.88463723381651	-18.7259097925425	9.39615144368639e-61	3.00139610001068e-59	127.366827467985	ENSG00000101938	CHRDL1
-0.730505422225196	0.478697775577982	-18.7245093690588	9.54758614425003e-61	3.04621411070915e-59	127.350884401389	ENSG00000263400	TMEM220-AS1
-0.282535506737018	0.113191625526605	-18.7164381595174	1.04691184517923e-60	3.33634595596989e-59	127.259003019943	ENSG00000223254	Y_RNA
-5.30874107308392	2.56452859340367	-18.7089795782932	1.13995061466414e-60	3.62862186935243e-59	127.174103274338	ENSG00000196260	SFTA2
-1.59010709662804	0.563038788422018	-18.708055548953	1.15203771434152e-60	3.66283768061544e-59	127.163585714574	ENSG00000259120	SMIM6
-0.497577499242585	0.154049267244037	-18.6999660570452	1.26347433031736e-60	4.01248373462154e-59	127.071513641384	ENSG00000236581	STARD13-AS
2.36584514925868	3.285343232293	18.6993105962939	1.27296185646729e-60	4.03792941144753e-59	127.064053767762	ENSG00000092853	CLSPN
-2.54417887519718	2.32327296311927	-18.6965448543421	1.31378490958221e-60	4.16259975692281e-59	127.032577164559	ENSG00000186642	PDE2A
2.33256310273651	5.29934217614679	18.6963537715888	1.31665316682022e-60	4.16686479094837e-59	127.030402510012	ENSG00000173207	CKS1B
-0.390418618370135	0.169981510370642	-18.6843165791371	1.51053460753354e-60	4.77492897011901e-59	126.893420580029	ENSG00000272564	AC012511.1
-1.47271240445277	5.04877164220184	-18.6785199970133	1.6138273028141e-60	5.09556198552895e-59	126.827462925572	ENSG00000198909	MAP3K3
-0.292280777480291	0.111667609174312	-18.6691084939158	1.79677634591523e-60	5.6666765517776e-59	126.720381575474	ENSG00000267764	AC093567.1
-2.97615394720783	1.64126085445872	-18.658303803437	2.03249032420693e-60	6.40269535387396e-59	126.597463413668	ENSG00000205364	MT1M
-5.09661420761951	2.47479690928807	-18.6552002004579	2.10574034530575e-60	6.62582091410861e-59	126.562158542041	ENSG00000229415	SFTA3
1.71692806653525	1.94197686825688	18.6513120002489	2.20124075846399e-60	6.91836575923672e-59	126.517930333851	ENSG00000265415	AC099850.3
-3.93958642097645	4.63533178036697	-18.6509741265498	2.20974104255583e-60	6.93711709173919e-59	126.514087121549	ENSG00000165140	FBP1
-1.67979817819691	0.55316159573945	-18.6468548008067	2.31605102551565e-60	7.26253113671143e-59	126.467232245611	ENSG00000206557	TRIM71
-1.67746565513801	0.798914129174312	-18.6435767027163	2.40428979852057e-60	7.5305987682495e-59	126.429947448994	ENSG00000152760	TCTEX1D1
-1.94245171823984	2.20674065633028	-18.6425875002476	2.43157068274415e-60	7.60734256458526e-59	126.418696629468	ENSG00000141497	ZMYND15
-2.83971562639153	3.62174223798165	-18.6402220764378	2.49806633903489e-60	7.80645730948404e-59	126.391793711799	ENSG00000143110	C1orf162
1.88223371695263	7.0906942587156	18.633194384595	2.70653459995888e-60	8.44827647364588e-59	126.311869351402	ENSG00000132646	PCNA
-2.89939585478901	2.2136226093578	-18.6259868103511	2.93840234940158e-60	9.16159046866382e-59	126.229906092753	ENSG00000240694	PNMA2
-1.64603254479872	0.568823023346789	-18.6171921273295	3.24837040708e-60	1.01165119333123e-58	126.129903948814	ENSG00000187416	LHFPL3
-0.473405447852975	0.106454605522936	-18.6137780774896	3.37731752779121e-60	1.05061440140096e-58	126.091086440111	ENSG00000206043	C18orf63
-3.93865555799289	3.6897657793211	-18.6100882603126	3.52243580677907e-60	1.0945139637977e-58	126.049135238946	ENSG00000179178	TMEM125
-0.27095984563057	0.120387590062385	-18.6076110252419	3.62334252791757e-60	1.12459185602884e-58	126.020971460856	ENSG00000230712	GGTLC4P
1.73754249779682	4.04840432844037	18.6074693965295	3.6291980682496e-60	1.12513360269913e-58	126.019361303715	ENSG00000159055	MIS18A
-1.32085383159951	0.366659415425688	-18.6058068362255	3.69864637904915e-60	1.14536702066143e-58	126.000460088872	ENSG00000165383	LRRC18
2.17202895013909	7.22695877614679	18.6044885160562	3.75465760382302e-60	1.16139832660627e-58	125.98547271528	ENSG00000128050	PAICS
-2.71922731795001	5.5059634	-18.5993421508218	3.98153998814507e-60	1.23018800423783e-58	125.926968308063	ENSG00000164442	CITED2
-4.4865111872218	4.75328862862385	-18.5916750479574	4.34519925219063e-60	1.34063357945195e-58	125.839814532275	ENSG00000260314	MRC1
-2.952015653873	4.82311805137615	-18.5916024843009	4.34879495361947e-60	1.34063357945195e-58	125.838989721966	ENSG00000137507	LRRC32
2.12957603967995	3.15657612366972	18.5840002106259	4.74245478850881e-60	1.46034532998233e-58	125.752580804193	ENSG00000123219	CENPK
-1.8378382740724	1.94511536311927	-18.5829221571237	4.80108860018685e-60	1.47673933067545e-58	125.740328073039	ENSG00000187824	TMEM220
-1.61092408905389	6.02601980183486	-18.5804475459854	4.93843281907127e-60	1.51727944356988e-58	125.71220321466	ENSG00000156052	GNAQ
-1.50007485739799	1.41196558220183	-18.5784372362937	5.05289189264821e-60	1.55070533140409e-58	125.689355923522	ENSG00000261338	AC021016.1
2.01538300359456	7.52364097981651	18.5710820138817	5.49472184387288e-60	1.68441221137761e-58	125.605768056532	ENSG00000166508	MCM7
-1.20949104612711	0.638556914642202	-18.5473381811673	7.20190933976041e-60	2.20528264178905e-58	125.335983391691	ENSG00000233237	LINC00472
-1.78729348107841	0.885043791009174	-18.5294216154436	8.83263251970392e-60	2.70160128745134e-58	125.13246100273	ENSG00000243232	PCDHAC2
-2.5986566806587	3.44225317247706	-18.5284050571948	8.9355036433939e-60	2.73001576158379e-58	125.120914779456	ENSG00000133121	STARD13
-0.779468707323063	0.16688952913578	-18.5258099212806	9.20358011606679e-60	2.80878490164246e-58	125.091439476161	ENSG00000267206	LCN6
-1.65364887646222	0.728202795944954	-18.5182003013061	1.00368676426375e-59	3.05967986322051e-58	125.005015498573	ENSG00000154479	CCDC173
-0.352381898707915	0.209388314122936	-18.5126327824423	1.06938987927019e-59	3.25634571134832e-58	124.941789135449	ENSG00000234175	AL355355.2
-5.3946411470386	3.24180397922936	-18.5102552548377	1.09874056334684e-59	3.34200254684665e-58	124.914790546151	ENSG00000153446	C16orf89
2.04915661781073	4.5874820733945	18.5041863264686	1.17736235701205e-59	3.57716920346336e-58	124.845876910615	ENSG00000128059	PPAT
-0.621011607174522	0.159246260001835	-18.5032667852164	1.18975548196694e-59	3.61081555641297e-58	124.83543582023	ENSG00000232400	RAD17P1
-2.05329184008585	1.76625854770642	-18.4979750649405	1.2636500275489e-59	3.82932601246784e-58	124.775352344902	ENSG00000136404	TM6SF1
-1.75092685416284	1.75115098311927	-18.4979124107307	1.2645518594597e-59	3.82932601246784e-58	124.774640977083	ENSG00000169282	KCNAB1
-1.44355171776446	5.75011725688073	-18.4951940883068	1.30430417481539e-59	3.94533997630622e-58	124.743778019595	ENSG00000117758	STX12
-2.83627255645878	3.03980466642202	-18.4792978981984	1.5630668265446e-59	4.72284264643029e-58	124.563318372735	ENSG00000141448	GATA6
-0.332960448753485	0.209305703963303	-18.4768389908597	1.60743811591971e-59	4.85155660675876e-58	124.535407058076	ENSG00000260571	BNIP3P5
-2.01835849487482	1.75844277779817	-18.4743548501897	1.65354251048383e-59	4.98521213926153e-58	124.507210174342	ENSG00000235505	CASP4LP
-3.95855395543723	2.47575280733945	-18.4591672177334	1.9655858229803e-59	5.91946225567498e-58	124.334837776332	ENSG00000165810	BTNL9
-2.01817938659562	4.63298271926605	-18.4546787689261	2.06860230886885e-59	6.22285584673458e-58	124.283902207051	ENSG00000100307	CBX7
-2.63423421951535	1.80279054348624	-18.4364336672803	2.54591769417384e-59	7.65032896575288e-58	124.076883302349	ENSG00000134201	GSTM5
-2.43364782712434	0.794849974110092	-18.4351959182385	2.58202589553253e-59	7.75032443971525e-58	124.062840823545	ENSG00000164530	PI16
1.66934779676667	6.02808403902778	18.424798677587	2.90625718602539e-59	8.71399676532805e-58	123.944890860029	ENSG00000076248	UNG
-2.12394156592605	5.33743304155259	-18.4011894731971	3.80158206971075e-59	1.13860294483951e-57	123.677116614006	ENSG00000076067	RBMS2
-0.7602264344759	0.672167741137615	-18.3976381876598	3.95826549146288e-59	1.18423516752783e-57	123.636844994179	ENSG00000280047	AC091825.3
-4.12783563534332	3.92084584165138	-18.3936379298778	4.14249619619406e-59	1.23800036431018e-57	123.591484177435	ENSG00000173391	OLR1
2.54487814250925	4.17123497834862	18.3827848258272	4.68662794043836e-59	1.39908876629771e-57	123.468427204116	ENSG00000203760	CENPW
-1.16047056357098	0.26501411066422	-18.3628885893621	5.87624475416975e-59	1.7523115484248e-57	123.242879284456	ENSG00000269353	AC092071.1
-2.69710649570972	4.36290799266055	-18.3614819352992	5.97096373784792e-59	1.77861950297701e-57	123.226935310709	ENSG00000128052	KDR
-1.52057365104942	0.764806916293578	-18.3557891378382	6.37012788662424e-59	1.89545924887324e-57	123.16241218285	ENSG00000105492	SIGLEC6
-3.79623960957803	6.92167459082569	-18.3538316776748	6.51345043798507e-59	1.93600114809817e-57	123.140227077841	ENSG00000105974	CAV1
-3.10381452153415	1.57135471077064	-18.3517932604996	6.66612519890537e-59	1.97923185813487e-57	123.117125024446	ENSG00000178826	TMEM139
-1.14509592044587	0.330345073137615	-18.3513638235838	6.69874254822829e-59	1.98676140040899e-57	123.112258150862	ENSG00000110786	PTPN5
2.06946827377085	4.34023258165138	18.3195155240915	9.61996801879841e-59	2.85007169388102e-57	122.751390940476	ENSG00000187741	FANCA
1.90860484021335	2.4345909266055	18.3131486062412	1.03416209366237e-58	3.0605607907035e-57	122.679266234668	ENSG00000177602	HASPIN
-0.9530343042768	0.19228951312844	-18.3073783250082	1.10422495558869e-58	3.26437993080351e-57	122.613905357528	ENSG00000125414	MYH2
-2.17397345500934	4.02552410642202	-18.2793188009107	1.51867793198019e-58	4.48476897388971e-57	122.296140174104	ENSG00000239697	TNFSF12
-0.675729049103674	0.238031088361468	-18.2772815758902	1.55422074222788e-58	4.58478370888882e-57	122.273073747499	ENSG00000172232	AZU1
-2.70571032432759	6.65361619266055	-18.2740402031172	1.61249247912576e-58	4.75155883918919e-57	122.236374648689	ENSG00000196352	CD55
-0.431079806705711	0.206126894066055	-18.2688716773011	1.70995696882505e-58	5.03334107758988e-57	122.17785936015	ENSG00000229671	LINC01150
-0.893742802671631	0.435009448293578	-18.2609144229292	1.87163601813955e-58	5.50333361939528e-57	122.087779279657	ENSG00000138741	TRPC3
-0.509672655378834	0.0973846721614679	-18.2582954914129	1.92812035514597e-58	5.6633363435752e-57	122.058133716844	ENSG00000226886	AC093787.1
-2.50228217671619	2.35053904678899	-18.2561386429345	1.97591492033485e-58	5.79749956529117e-57	122.033719564687	ENSG00000121797	CCRL2
2.41610259461964	4.7903595853211	18.2555344151483	1.98951521911342e-58	5.83115408171625e-57	122.02688021408	ENSG00000160949	TONSL
1.93242145956705	4.33836534721073	18.2525654399814	2.05771333680001e-58	6.02458851282356e-57	121.993274696117	ENSG00000006634	DBF4
-1.76302118332566	3.09802853577982	-18.2490983209872	2.14031510212356e-58	6.25973567528125e-57	121.954032392928	ENSG00000167705	RILP
1.86575242810757	4.69522373211009	18.2475117757242	2.17921011384272e-58	6.36668909994072e-57	121.936075804072	ENSG00000128944	KNSTRN
-0.671270134699685	0.321740302924771	-18.223351504596	2.86671988267996e-58	8.36635999875947e-57	121.662675007049	ENSG00000265413	AP001094.2
-1.94090062433096	0.768679710091743	-18.2232060611195	2.8714551549143e-58	8.37125504427891e-57	121.661029412794	ENSG00000152779	SLC16A12
-2.98464190890196	1.74410347168807	-18.2154579565348	3.13533939320167e-58	9.13084211583996e-57	121.573369432545	ENSG00000127241	MASP1
-2.20763331980526	3.00893226275229	-18.2147644574661	3.16010798436161e-58	9.19319405652487e-57	121.5655238072	ENSG00000108387	SEPTIN4
-0.997196713358668	0.478675017601835	-18.1997364195282	3.74755673737198e-58	1.08905908371081e-56	121.395527776539	ENSG00000273837	AC018755.4
1.76657577485509	4.33492751300314	18.1922784452199	4.0784002416509e-58	1.18394704788116e-56	121.311176313804	ENSG00000090447	TFAP4
1.93229312309831	2.85601644110092	18.1767444977712	4.86414122898284e-58	1.41054942948523e-56	121.13551055288	ENSG00000146410	MTFR2
2.92158552075599	5.90306618348624	18.1698623887572	5.2589706398761e-58	1.52343197107522e-56	121.057695811027	ENSG00000183010	PYCR1
-1.709396935065	4.87045709357798	-18.162702954986	5.70371607394855e-58	1.65052037552158e-56	120.976753013019	ENSG00000143554	SLC27A3
-0.721254992956877	0.39039116266055	-18.160623386547	5.83980388532997e-58	1.68811648744359e-56	120.953243378775	ENSG00000273341	AC004921.1
-0.839035390205255	0.486650201394495	-18.1560981742979	6.14724719812479e-58	1.77511050405228e-56	120.902087874755	ENSG00000204706	MAMDC2-AS1
-1.36007083305081	0.814849098440367	-18.1560054023313	6.1537164140479e-58	1.77511050405228e-56	120.9010391616	ENSG00000262370	AC108134.3
1.79933205948511	5.87079615963303	18.1437075722615	7.07434014519708e-58	2.03852696289232e-56	120.762033570582	ENSG00000278259	MYO19
2.44648394376155	5.52348033027523	18.1383881657016	7.51403179004079e-58	2.16295079129723e-56	120.70191405772	ENSG00000145604	SKP2
1.95185611410017	3.83672344954128	18.1379187100836	7.55412277325408e-58	2.1722070474562e-56	120.696608514519	ENSG00000163535	SGO2
-0.473228004181593	0.103635524774312	-18.1281651604736	8.43713570886219e-58	2.42357387229908e-56	120.586386579578	ENSG00000228307	OR2S1P
3.97481415735153	7.55588784220183	18.1184341557241	9.42082336181293e-58	2.70330230114915e-56	120.476433911244	ENSG00000130821	SLC6A8
-5.01951461354369	3.01107856005505	-18.1162354563228	9.65849609463164e-58	2.7686003203198e-56	120.451592353254	ENSG00000256612	CYP2B7P
1.73863281551482	3.66468667522936	18.1161105038146	9.67218152166085e-58	2.76962310832077e-56	120.450180625013	ENSG00000120334	CENPL
-1.24793557479135	5.28839134495413	-18.1119148231952	1.0143132227098e-57	2.90144456339401e-56	120.402778718764	ENSG00000132376	INPP5K
-3.8620551476305	1.37514075141835	-18.1112746248438	1.02169791955573e-57	2.91951780248832e-56	120.395546131672	ENSG00000180772	AGTR2
-6.30973969057639	3.78201034533945	-18.1082510695455	1.05730695517189e-57	3.0181207401283e-56	120.361388620308	ENSG00000171885	AQP4
-0.396234873251861	0.13874934107156	-18.1052814090455	1.09348762984294e-57	3.11814831947402e-56	120.327841333127	ENSG00000271334	LINC02104
-2.5613299576763	1.7772940640367	-18.0953142433621	1.22420736915959e-57	3.48727125189843e-56	120.21525542952	ENSG00000156049	GNA14
3.31769224426019	4.62516809247706	18.0932433855969	1.25326624168572e-57	3.56633714824808e-56	120.191865605323	ENSG00000142273	CBLC
1.67719724976805	4.83788437247706	18.0914562238122	1.27889744265545e-57	3.63549506673864e-56	120.171680588502	ENSG00000111445	RFC5
-2.68880772808451	4.74104026055046	-18.0912061530182	1.28252543348785e-57	3.64202632175621e-56	120.168856214688	ENSG00000173482	PTPRM
-0.37741928001856	0.186257012	-18.0875948470666	1.33607852106546e-57	3.79017093411056e-56	120.128070129071	ENSG00000264016	AC015908.3
-0.273750993319577	0.105165152315596	-18.0765309296906	1.51445405193831e-57	4.29173702606742e-56	120.003126805313	ENSG00000237470	DCLRE1CP1
-2.81824773159961	4.9393045451099	-18.0740664752381	1.55731981056687e-57	4.40864837789741e-56	119.975298634421	ENSG00000064989	CALCRL
-2.70604635853442	5.8595314733945	-18.0701284870745	1.62834500890398e-57	4.60495295648208e-56	119.930833543277	ENSG00000123146	ADGRE5
-2.53659899791286	2.45428943412844	-18.0696578892278	1.63704624945769e-57	4.62478236108404e-56	119.925520032493	ENSG00000167641	PPP1R14A
-3.19143839849264	3.00466036385321	-18.0645450234665	1.73462818044584e-57	4.8954068494541e-56	119.867792984004	ENSG00000154188	ANGPT1
-2.06264388236569	4.4014095175185	-18.0570819321434	1.88758844804907e-57	5.32159976986027e-56	119.783537896679	ENSG00000081026	MAGI3
-1.98141761918834	1.38065224088073	-18.0564356227536	1.90145242465161e-57	5.3551707947364e-56	119.77624174964	ENSG00000196329	GIMAP5
-0.457082577821435	0.144102827992661	-18.0517169584585	2.00580225470257e-57	5.64325146171459e-56	119.722975009171	ENSG00000133742	CA1
-2.60050641334654	3.48891126550459	-18.041201183285	2.25938907968458e-57	6.35018234664942e-56	119.604279952	ENSG00000166265	CYYR1
-3.65132018457108	2.50811664712667	-18.0397887493362	2.2958048917008e-57	6.44591373439072e-56	119.588338654949	ENSG00000080493	SLC4A4
-1.4647199804592	0.519929964469725	-18.0385035816357	2.32944860703493e-57	6.53367373130956e-56	119.573834006888	ENSG00000165269	AQP7
-2.33915746301025	1.6280235600367	-18.0364469301559	2.38431613475741e-57	6.68072202548454e-56	119.550622783003	ENSG00000239998	LILRA2
-1.71340819375467	1.02259921669725	-18.0267676518216	2.66038406105375e-57	7.4424027496833e-56	119.441392020791	ENSG00000204334	ERICH2
-2.51354749684449	2.6079246124881	-18.0267274931625	2.66159353130227e-57	7.4424027496833e-56	119.440938860466	ENSG00000091262	ABCC6
1.63181659239601	5.91278812928774	18.0231364341825	2.77199677860685e-57	7.74320528717985e-56	119.400417478157	ENSG00000079616	KIF22
-0.888482447767873	0.37918778266055	-18.0224489690174	2.79364805537841e-57	7.7957304297639e-56	119.392660376395	ENSG00000239474	KLHL41
-1.81726029232382	4.74227563119266	-18.0050734126759	3.40066641494529e-57	9.47996365673395e-56	119.196625720199	ENSG00000115109	EPB41L5
-2.57959376575841	2.87321323614679	-18.0013295045795	3.54781400122228e-57	9.8801025720712e-56	119.154392393969	ENSG00000108622	ICAM2
-1.21232978166282	0.233200929319266	-18.0001096606263	3.59711818343592e-57	1.00072266536136e-55	119.140632366292	ENSG00000104938	CLEC4M
-1.60554559668954	6.05804374882008	-17.9940964141666	3.85034916718677e-57	1.07008434976384e-55	119.07280545484	ENSG00000032444	PNPLA6
-1.85243504209193	5.56617557614679	-17.9882562662412	4.11332176937005e-57	1.14200997400106e-55	119.006936495379	ENSG00000115756	HPCAL1
-2.4502244943936	3.65199247024641	-17.9877061913414	4.13899665842551e-57	1.14797399720768e-55	119.000732673638	ENSG00000037280	FLT4
-1.10503407579721	0.471090113275229	-17.9699165755148	5.06151254725294e-57	1.40241807673127e-55	118.800124766254	ENSG00000256340	ABCC6P1
-2.48279220354132	1.19961187500917	-17.9642821691516	5.39452088240785e-57	1.49317501674333e-55	118.736597822553	ENSG00000171509	RXFP1
1.97284955658624	4.68809730825688	17.9637863903814	5.42484982164457e-57	1.50005317037899e-55	118.731008245811	ENSG00000112312	GMNN
-3.42911650556734	3.54376794634537	-17.9555104863249	5.9570248232815e-57	1.64554545446348e-55	118.637708703719	ENSG00000012171	SEMA3B
2.49147733367346	3.5307729640367	17.9543781781888	6.03378231004319e-57	1.66506845501444e-55	118.624944322071	ENSG00000147536	GINS4
-2.05790258768902	3.46631892655155	-17.9519906018197	6.19888535523082e-57	1.70890721651001e-55	118.598030114533	ENSG00000076555	ACACB
-1.62339787569577	2.83642328807339	-17.9504430829019	6.30830003639922e-57	1.73732106133228e-55	118.580586030046	ENSG00000182700	IGIP
-2.50768056652624	6.01984152305085	-17.9456201527619	6.66182444247843e-57	1.83283863429997e-55	118.526223011205	ENSG00000068650	ATP11A
1.74996405102035	5.97275093211009	17.9432081952517	6.84597684830712e-57	1.88161261267477e-55	118.49903734705	ENSG00000180198	RCC1
1.78293412287844	6.11715728558621	17.9410965709286	7.01136803167862e-57	1.92513741090474e-55	118.475237564106	ENSG00000076003	MCM6
7.95747982842066	9.86350814311927	17.9405730224313	7.05298819916205e-57	1.93462476905873e-55	118.469336842498	ENSG00000205420	KRT6A
-2.23770343557518	1.67598950807339	-17.9281374539655	8.11747219950859e-57	2.22438239701249e-55	118.329193069393	ENSG00000164850	GPER1
-1.95894624235393	0.759321717449541	-17.9271752085611	8.2062386393322e-57	2.24645782751719e-55	118.318349992022	ENSG00000172987	HPSE2
-1.85171793286185	4.05116344954128	-17.9195265253235	8.94718953847863e-57	2.44684628986866e-55	118.232165982089	ENSG00000114166	KAT2B
-1.58995257648195	1.09876483977982	-17.9048998596893	1.05552461404549e-56	2.88373116861231e-55	118.067381552412	ENSG00000124019	FAM124B
-0.257296605047081	0.105870524897248	-17.9019825180505	1.0908969443718e-56	2.97739819064586e-55	118.034518831173	ENSG00000258943	AL049871.1
-2.79864409659098	3.34566312385321	-17.897838989491	1.14318089596591e-56	3.11698974373174e-55	117.987845956556	ENSG00000146122	DAAM2
-1.87128328872923	5.61891797798165	-17.8923653133161	1.21610496830562e-56	3.31252472710113e-55	117.926194507075	ENSG00000114446	IFT57
1.87137550510201	4.59248661284404	17.8903225864096	1.24449451960757e-56	3.38648483839536e-55	117.903187982812	ENSG00000178295	GEN1
-1.93607112859469	4.33195351376147	-17.8881558054796	1.27533190803325e-56	3.46695243122246e-55	117.878785020905	ENSG00000165410	CFL2
-2.19308596146804	2.26288660091743	-17.8835084711709	1.34407025581011e-56	3.65019079888905e-55	117.826447864284	ENSG00000161281	COX7A1
-2.73092357815408	5.25830383302752	-17.8719451426067	1.53158980198587e-56	4.15532912084867e-55	117.696239687579	ENSG00000099860	GADD45B
-1.05634280099144	0.694672999504587	-17.8681857125472	1.59801641351666e-56	4.33125735841769e-55	117.653911538034	ENSG00000224982	TMEM233
-1.52132854070047	6.02790604954128	-17.859395264613	1.76478436990042e-56	4.7785333457986e-55	117.55494718556	ENSG00000111412	SPRING1
1.74576313659548	6.82079346788991	17.8583128710796	1.78648587483453e-56	4.83251490351732e-55	117.542762288467	ENSG00000130826	DKC1
-2.44245611654692	3.50014622220183	-17.8505256623184	1.95067438559725e-56	5.27144237963718e-55	117.455104500234	ENSG00000144642	RBMS3
-2.61238644329785	4.24059609908257	-17.8381483192997	2.24320684476743e-56	6.05599481020792e-55	117.315797680724	ENSG00000187688	TRPV2
1.53752127493037	5.05315335229358	17.8325567658359	2.38935385190792e-56	6.44419327053984e-55	117.252873074674	ENSG00000101189	MRGBP
-1.28349531471593	0.658494128110092	-17.8238218021618	2.63692014786773e-56	7.1048906543188e-55	117.154584364502	ENSG00000183549	ACSM5
-1.28869381117696	0.379687029572477	-17.819981915377	2.75370490610167e-56	7.41225878117337e-55	117.111380662563	ENSG00000141161	UNC45B
-1.67951339807522	5.20578288256881	-17.8115706428962	3.02788861048242e-56	8.14228395991711e-55	117.016751453091	ENSG00000131759	RARA
-2.14583369805202	4.76678299266055	-17.8096698194097	3.09353388836408e-56	8.31064673149819e-55	116.99536826749	ENSG00000152642	GPD1L
2.04277971753242	5.80146319082569	17.7985809666844	3.50582870289736e-56	9.40902556292307e-55	116.87063688913	ENSG00000143179	UCK2
4.60645789112128	4.95758728792661	17.79199258563	3.77632958527793e-56	1.01250756510268e-54	116.796538079589	ENSG00000138271	GPR87
-1.64110830907586	1.14231954590826	-17.7816563310984	4.24331482985016e-56	1.13660218656701e-54	116.680301877473	ENSG00000104974	LILRA1
-1.83033912221716	4.74271649174312	-17.7704520846834	4.8148654536395e-56	1.28843540364987e-54	116.554324783408	ENSG00000151332	MBIP
-1.32688617606218	0.65544119946789	-17.7697789088454	4.85155675164134e-56	1.29698599683771e-54	116.546756468756	ENSG00000161643	SIGLEC16
-3.75207785918373	2.35640410770642	-17.7616936983044	5.31467711239575e-56	1.41940766782277e-54	116.455862781347	ENSG00000174502	SLC26A9
-2.36908939946668	3.81724436697248	-17.7549678831935	5.73339299769938e-56	1.52974301473704e-54	116.380259709475	ENSG00000131634	TMEM204
-2.86615579452699	4.54132412055046	-17.7502731394108	6.04503627900312e-56	1.6113229614188e-54	116.327491854721	ENSG00000164023	SGMS2
-2.36659741672082	2.12092219449541	-17.7483395117556	6.17826037730846e-56	1.6446422636608e-54	116.305759393763	ENSG00000125910	S1PR4
-2.80220041824029	4.0905101004463	-17.7482850830808	6.1820525636784e-56	1.6446422636608e-54	116.305147667153	ENSG00000000938	FGR
-1.28142847064357	0.671933409284404	-17.7450072385345	6.41476611082894e-56	1.70489536198002e-54	116.268308724756	ENSG00000244607	CCDC13
-2.21999887763686	1.16816742541284	-17.7307993432944	7.52892393641826e-56	1.99907170474733e-54	116.108650339964	ENSG00000197165	SULT1A2
-0.483550161674868	0.175168171627523	-17.7290687015618	7.67721933043592e-56	2.03647169739034e-54	116.089204921968	ENSG00000267461	AC079210.1
-3.5096987498899	2.0086884899633	-17.7077371374795	9.7633444350573e-56	2.58733353252365e-54	115.849565911147	ENSG00000112175	BMP5
-0.866198132750478	0.404464656899083	-17.7028740809618	1.03131976440223e-55	2.73040411513646e-54	115.794945066769	ENSG00000166856	GPR182
-1.63683365143792	4.14020032844037	-17.6884293663665	1.21355815460903e-55	3.20977337994417e-54	115.632728705344	ENSG00000135185	TMEM243
-2.17116200130106	1.61344609607339	-17.6812282054444	1.31608775869967e-55	3.47759675621654e-54	115.551871827793	ENSG00000180061	TMEM150B
-3.27136464496631	4.66078962053528	-17.6765316609848	1.38757291802004e-55	3.66295165195743e-54	115.499142328921	ENSG00000012779	ALOX5
-2.00706186327695	2.41836308605505	-17.6683815379713	1.52094858004902e-55	4.01117219449344e-54	115.407647420996	ENSG00000157734	SNX22
-1.92465944492123	4.78766061651376	-17.6623024755799	1.62870123572638e-55	4.29121235110776e-54	115.339410052086	ENSG00000112419	PHACTR2
-0.258707544645181	0.147038510458716	-17.6597671754492	1.67586241141661e-55	4.41122437620478e-54	115.310953223124	ENSG00000252061	RNU6-415P
4.67742069473561	5.80236495614679	17.6589927150703	1.69053890057527e-55	4.4455814028096e-54	115.302260710059	ENSG00000099953	MMP11
2.05449729570963	3.02998143266055	17.6360309951949	2.18916748414584e-55	5.75129173498007e-54	115.044586075536	ENSG00000100479	POLE2
3.0829710154128	2.84729912324771	17.6151046327284	2.77043926919122e-55	7.27140699847648e-54	114.809831225779	ENSG00000237978	KCNMB2-AS1
-3.16817053702465	2.01582700412844	-17.5710210616497	4.54866537075028e-55	1.19271757207173e-53	114.315544313809	ENSG00000144681	STAC
-2.23727245434837	1.91503289412844	-17.5679593166492	4.70797699778177e-55	1.23330976377298e-53	114.281227101641	ENSG00000168306	ACOX2
-2.9195984269829	2.80515900477064	-17.5591379728649	5.1988175183185e-55	1.36058919277217e-53	114.182363283668	ENSG00000106034	CPED1
1.91933387680554	5.87251872831777	17.5561646834119	5.37551841669913e-55	1.40549013044068e-53	114.149043688245	ENSG00000013810	TACC3
1.4017157610157	5.75616314862385	17.5545660291253	5.4729919244997e-55	1.429610247454e-53	114.131129318898	ENSG00000101146	RAE1
-2.58747658499424	1.77812533453211	-17.5448446724174	6.10490987901044e-55	1.59315450846436e-53	114.022202387034	ENSG00000172260	NEGR1
-2.20972133870601	4.89253176513761	-17.5431423619758	6.22283509068033e-55	1.62238200578452e-53	114.003129862444	ENSG00000111961	SASH1
1.54141684548933	1.87481419357798	17.5321465975441	7.04131423353344e-55	1.83402452086563e-53	113.87994667175	ENSG00000181544	FANCB
-1.88373080055666	4.38813093577982	-17.5302687448416	7.19147172433627e-55	1.87135492826716e-53	113.85891162446	ENSG00000183826	BTBD9
-0.856054135682991	0.402426691242202	-17.5258287691348	7.55934394422326e-55	1.96521405957371e-53	113.809179053239	ENSG00000260398	AC068700.1
-3.43388462280851	3.2208599306422	-17.5246409793941	7.66090480177377e-55	1.9897274093791e-53	113.795875103609	ENSG00000154146	NRGN
1.63544010262055	4.45392569357798	17.5219459304542	7.89642433031789e-55	2.04895370656353e-53	113.765689882941	ENSG00000146263	MMS22L
-1.53510702740032	2.08627217798165	-17.5141620300793	8.61804391248411e-55	2.23408098583572e-53	113.678515480858	ENSG00000183615	FAM167B
-2.87052094392402	4.23100151834862	-17.4981924101545	1.03112486884477e-54	2.67048659267981e-53	113.499700241733	ENSG00000165124	SVEP1
-0.413852356670808	0.17199946893578	-17.4968973348666	1.04623203002347e-54	2.70705121189909e-53	113.485200995891	ENSG00000272555	AC009974.1
1.8528103696594	5.69252738913709	17.4930252695154	1.09273111586335e-54	2.82469445672891e-53	113.441852381286	ENSG00000006625	GGCT
-0.464060361588365	0.161399161133945	-17.4859464172089	1.18314010561746e-54	3.05551513125263e-53	113.36260999974	ENSG00000236393	AC091806.1
-1.32558804967187	0.989490591926605	-17.4852965340525	1.19180554230701e-54	3.07499309336987e-53	113.355335499005	ENSG00000249669	CARMN
-1.633252933103	1.10589722273394	-17.4816018958808	1.24228741320357e-54	3.20222391115328e-53	113.313980809054	ENSG00000165646	SLC18A2
1.77688371532928	4.18741759816514	17.4800051246683	1.26476058400235e-54	3.25708569962975e-53	113.296108642399	ENSG00000166965	RCCD1
-2.51507710577463	1.90709077814679	-17.4649916908935	1.49695196561996e-54	3.85141541906452e-53	113.128090235648	ENSG00000144837	PLA1A
-0.779824021490041	0.518819204990826	-17.4610919887274	1.56393405801873e-54	4.01997134631574e-53	113.084454482376	ENSG00000278918	AC080112.3
-1.94113366622104	0.903960165302752	-17.4603471116159	1.57706462322692e-54	4.04991970551942e-53	113.076119983648	ENSG00000149575	SCN2B
-2.2058347874291	1.03416782475019	-17.4593621179224	1.59459711069815e-54	4.09110552065246e-53	113.065098951351	ENSG00000091181	IL5RA
-2.08150778083375	0.783434518642202	-17.454843957838	1.67754582064947e-54	4.29988921725462e-53	113.014547777245	ENSG00000183346	CABCOCO1
-1.21856219944349	5.54214103669725	-17.4491209438755	1.78882774484629e-54	4.58083812115689e-53	112.950521435523	ENSG00000137824	RMDN3
-2.91369218214293	3.99094633357798	-17.4352254316059	2.09066831266894e-54	5.34878925787964e-53	112.79508965364	ENSG00000109610	SOD3
3.50304484815944	3.15596655781284	17.4226745608559	2.40677852684164e-54	6.15177984801959e-53	112.654728678891	ENSG00000249395	CASC9
-2.57567708209655	3.18911110825688	-17.41530837728	2.61408883216319e-54	6.67543673325256e-53	112.572363240348	ENSG00000161835	TAMALIN
2.08740017018563	7.64933531644194	17.4149751110254	2.6238786272017e-54	6.69419174460825e-53	112.568637035755	ENSG00000004478	FKBP4
1.57227602724947	7.9751014733945	17.4065669539937	2.88335783797148e-54	7.34934085795804e-53	112.474633251095	ENSG00000179051	RCC2
-3.26327851325986	1.87763850304615	-17.3977545597634	3.1828518217062e-54	8.10516917387975e-53	112.376123863893	ENSG00000080293	SCTR
2.03197020901085	7.31198490951161	17.3971592238389	3.20417030177652e-54	8.15187379285615e-53	112.36946940859	ENSG00000010292	NCAPD2
-0.416414505135676	0.349502748385321	-17.3967468427858	3.21902085439777e-54	8.18205161459043e-53	112.364859996272	ENSG00000183977	PP2D1
-2.98368657133587	3.7216150040367	-17.391129921761	3.42827431098327e-54	8.70584501513609e-53	112.302079634079	ENSG00000160593	JAML
-2.5345668720084	2.86907216458716	-17.385081322176	3.66882213654799e-54	9.30806357627445e-53	112.234480835882	ENSG00000204161	TMEM273
-2.81710128258357	4.70607953394495	-17.3783636691667	3.95577947310321e-54	1.00268021366852e-52	112.159412571158	ENSG00000198624	CCDC69
-3.46506885219164	4.44379955522936	-17.3729892000731	4.20141468818309e-54	1.06395677233129e-52	112.099360031372	ENSG00000169442	CD52
-0.88874946258119	0.788537806495413	-17.3725181037017	4.22365841658414e-54	1.0686011936598e-52	112.094096408556	ENSG00000273226	AL391834.2
-0.62355198260669	0.399261968972477	-17.3704173081113	4.3242917543217e-54	1.09305158609932e-52	112.070624433341	ENSG00000281100	AC105749.1
-3.80766794892171	4.22881773761468	-17.3663174734932	4.52763138912243e-54	1.14339399702238e-52	112.024819729361	ENSG00000184347	SLIT3
1.84318206679032	4.52288797798165	17.3581251596423	4.96299064016442e-54	1.25218312234563e-52	111.933301740866	ENSG00000132436	FIGNL1
-2.52706764004792	0.613922344311927	-17.3421818010274	5.93369787641236e-54	1.49571804205146e-52	111.755230663743	ENSG00000179914	ITLN1
-1.64058176344807	0.405870534781651	-17.3416579039492	5.96862680812112e-54	1.50313853608386e-52	111.749380061977	ENSG00000181234	TMEM132C
-3.33113879916522	4.3611090466055	-17.3353202638119	6.40778874040512e-54	1.61225383059366e-52	111.678608707987	ENSG00000132965	ALOX5AP
-3.39561250672554	6.73968529357798	-17.3336021289649	6.53230829792703e-54	1.64207474431361e-52	111.659423865627	ENSG00000129538	RNASE1
-0.49375401087837	0.181526245020183	-17.3318505078668	6.66174228517006e-54	1.67307518400487e-52	111.639865674697	ENSG00000259847	LINC02126
-2.46722456383354	1.82491455337615	-17.3313210338234	6.70136889147259e-54	1.68148463248453e-52	111.633953803216	ENSG00000103647	CORO2B
-2.22153567416519	4.5436974440367	-17.3226276987646	7.38669638756372e-54	1.8517473773769e-52	111.536895313355	ENSG00000183722	LHFPL6
-0.259477008987712	0.109483445809174	-17.3223085296484	7.41314780706152e-54	1.85667814472378e-52	111.533332151873	ENSG00000231246	LINC02884
1.99992724953615	4.2595530293578	17.321253969196	7.50121980641517e-54	1.87701912432007e-52	111.521559313773	ENSG00000166451	CENPN
-2.77677845500346	4.55186499131995	-17.3119376437702	8.32609463985169e-54	2.08152365996292e-52	111.417563245942	ENSG00000018280	SLC11A1
-0.512193775080827	0.176301681466055	-17.3091572070444	8.58939377572637e-54	2.14538918440246e-52	111.386528972181	ENSG00000187758	ADH1A
-2.33500502208956	1.02877621034862	-17.3004986094109	9.46378886912041e-54	2.36163373101341e-52	111.289893908188	ENSG00000140538	NTRK3
3.69775760683441	4.0605132486422	17.2924199933538	1.03595769479473e-53	2.58281802322455e-52	111.199744372997	ENSG00000182272	B4GALNT4
-0.934876327108085	0.575484237614679	-17.2887477373065	1.07942938956672e-53	2.68875155044486e-52	111.158769574935	ENSG00000255587	RAB44
-2.92139567045463	3.84042726036697	-17.2877465147862	1.09159458047884e-53	2.71658196732803e-52	111.147598434937	ENSG00000133561	GIMAP6
1.89044630855746	5.93348372110092	17.2807314897535	1.18075689380934e-53	2.93580562834066e-52	111.06933354951	ENSG00000164466	SFXN1
1.88725136908625	3.54093060366972	17.2783179034261	1.2130863255607e-53	3.01345173885883e-52	111.042407896595	ENSG00000176208	ATAD5
-1.11799271762641	0.431131323321101	-17.2741460676958	1.27106506409414e-53	3.15461524293536e-52	110.995870015348	ENSG00000100191	SLC5A4
-1.62584022976463	0.794469191100917	-17.2678471850093	1.36388938175061e-53	3.38192679578106e-52	110.925610567767	ENSG00000156427	FGF18
-0.93009337933617	0.421811651018349	-17.2631868116682	1.43689695109636e-53	3.55973339694686e-52	110.873632289191	ENSG00000259134	LINC00924
-2.13318448399821	4.13029044954128	-17.2619916508412	1.45624038215278e-53	3.60439244678411e-52	110.86030302655	ENSG00000114737	CISH
2.13930073143255	4.99845413523491	17.2611504696165	1.47001042149257e-53	3.63518837293217e-52	110.850921750897	ENSG00000079462	PAFAH1B3
1.74708356632649	5.10403086422018	17.260151341309	1.48653505994488e-53	3.67273441028801e-52	110.839779142779	ENSG00000149503	INCENP
-0.981499154679977	0.370814575889908	-17.2512125215901	1.64287725083344e-53	4.05534398030348e-52	110.740098832955	ENSG00000241717	VWFP1
-0.258307917418836	0.153311601977982	-17.2343796447291	1.9832227371109e-53	4.8910560746316e-52	110.552429647187	ENSG00000276945	AC008498.1
-2.20784954032819	1.15811426831193	-17.2140591692315	2.48913524218907e-53	6.12956012122521e-52	110.325948717752	ENSG00000148488	ST8SIA6
-0.522985999987254	0.277955656508257	-17.2140320901384	2.48988889673148e-53	6.12956012122521e-52	110.325646961196	ENSG00000259004	LINC02285
2.21247178594617	4.03946536880734	17.2138198974028	2.49580245398323e-53	6.13859767994527e-52	110.323282390925	ENSG00000213186	TRIM59
-1.81958762228669	1.68023533100917	-17.210108886815	2.60152094439495e-53	6.39287574980358e-52	110.2819301181	ENSG00000116833	NR5A2
1.5899117981215	3.41253526422018	17.2079323908311	2.66559269439263e-53	6.5444484313003e-52	110.257678358351	ENSG00000164087	POC1A
-0.329062520718348	0.0767826830513761	-17.205595037732	2.73615535948477e-53	6.71167141271467e-52	110.23163523999	ENSG00000205240	OR7E36P
4.86758099239329	7.07696914238532	17.1972549798395	3.00348141797014e-53	7.36081502389727e-52	110.138717611778	ENSG00000114270	COL7A1
2.08501094724019	7.10586713761468	17.1886163423263	3.30790119041476e-53	8.09962388976781e-52	110.042487449285	ENSG00000176619	LMNB2
-1.57643864829432	0.628074308990826	-17.1749683863849	3.85283473097734e-53	9.42550051479041e-52	109.89048500364	ENSG00000227954	TARID
-2.42142397428113	2.62470283394495	-17.1719196538252	3.98632338489208e-53	9.74335738048399e-52	109.856534987857	ENSG00000117069	ST6GALNAC5
1.27398581748604	5.30082231376147	17.1698096035979	4.081406342265e-53	9.96685982332776e-52	109.833038975403	ENSG00000123352	SPATS2
-2.40967465125238	3.47395405504587	-17.1686299732273	4.13554618869468e-53	1.00900692438072e-51	109.819903826083	ENSG00000100060	MFNG
-0.635696100532249	0.449877646678899	-17.1637558060495	4.36695735855418e-53	1.06451876839199e-51	109.765632949354	ENSG00000245281	AC124242.1
4.18242126155495	5.08880550913761	17.148870522581	5.15679570586038e-53	1.25593667658299e-51	109.599922663109	ENSG00000166415	WDR72
-0.780870259889853	0.413488485522936	-17.1469373369045	5.26933116031214e-53	1.28220391567596e-51	109.578404619662	ENSG00000233609	RPL10P19
-2.48633890917214	3.08576823045872	-17.1409428988328	5.63411061420365e-53	1.36974936113521e-51	109.511685874259	ENSG00000234456	MAGI2-AS3
2.25172213158625	3.18513168018349	17.1397209567613	5.71150790969744e-53	1.38733388667229e-51	109.498086377181	ENSG00000137135	ARHGEF39
-1.85597177365264	1.34941215647706	-17.1336857428499	6.10962836861553e-53	1.48272231020257e-51	109.430922222482	ENSG00000129244	ATP1B2
-1.48276308140081	4.28809325688073	-17.1275764822831	6.54085891855672e-53	1.58596999907432e-51	109.362941194844	ENSG00000164463	CREBRF
-2.2146900092533	2.15789262348624	-17.1244115065164	6.77608050685347e-53	1.64155047677092e-51	109.327725647662	ENSG00000105383	CD33
-2.71450636792679	3.55071084807339	-17.1166077273435	7.3927780011174e-53	1.78936602812192e-51	109.24090409597	ENSG00000183018	SPNS2
-2.39671578427649	3.1367187812844	-17.1162448681587	7.42277874186947e-53	1.79504035387524e-51	109.236867365239	ENSG00000119686	FLVCR2
-1.34295103625698	0.430052630880734	-17.1141176105416	7.60111905454968e-53	1.83654575567782e-51	109.213202593764	ENSG00000159339	PADI4
-0.572233534344278	0.1731750154	-17.1136947745589	7.63707430703761e-53	1.84360590083911e-51	109.208498840819	ENSG00000232628	AC092809.2
1.93374491117809	3.58171202385321	17.1077665327163	8.15942538928427e-53	1.96796713684279e-51	109.142554975876	ENSG00000121621	KIF18A
-2.71100017597177	2.20029814748624	-17.1053089246431	8.38629373962496e-53	2.02090485142811e-51	109.115219332974	ENSG00000111879	FAM184A
-0.66883763367116	0.29837109520367	-17.1024005104779	8.66292773095964e-53	2.08573128087089e-51	109.082870952632	ENSG00000255422	AP002954.1
-1.63370754070044	5.16401238165138	-17.0993791162195	8.95996031047032e-53	2.15535073373572e-51	109.049267712501	ENSG00000163820	FYCO1
-2.89129434858075	1.95922823093578	-17.0910593816171	9.83147799550655e-53	2.36292107222995e-51	108.956746762553	ENSG00000128918	ALDH1A2
3.81981556546845	4.8709310733945	17.0849582094432	1.05239304282523e-52	2.52712803046849e-51	108.888906276069	ENSG00000133477	FAM83F
-3.69473841556129	3.09684226293578	-17.079530536117	1.11807650580798e-52	2.68250169557348e-51	108.828560707319	ENSG00000123243	ITIH5
-1.11540438813777	0.553515258917431	-17.0729686738728	1.20297386584854e-52	2.88366108385323e-51	108.755612775944	ENSG00000232354	VIPR1-AS1
-0.824643620163161	0.353596652526605	-17.0704836398307	1.2367797932116e-52	2.96210383544772e-51	108.727988964124	ENSG00000143839	REN
2.28698752574208	4.50495461174312	17.0703763394598	1.23826066023363e-52	2.96305817953634e-51	108.726796232968	ENSG00000127586	CHTF18
3.76629140570498	5.09848706669725	17.0658742521176	1.30201636356076e-52	3.11289938449569e-51	108.676753893811	ENSG00000104140	RHOV
2.17449362175319	6.97666963669725	17.0656858776779	1.30475429300959e-52	3.11672327845876e-51	108.674660130011	ENSG00000136518	ACTL6A
-2.68527527486091	3.09665629853211	-17.0578381761542	1.42407309836629e-52	3.39877951767891e-51	108.587439871695	ENSG00000179144	GIMAP7
-2.05523901682519	2.05898822146789	-17.0452309977285	1.63897901552578e-52	3.90827966463574e-51	108.447347589442	ENSG00000172794	RAB37
-1.9111176965747	0.718701234765138	-17.0395701443902	1.74573215028605e-52	4.15921824317498e-51	108.384453781542	ENSG00000253563	NKX2-1-AS1
-2.58254836908635	3.61252440550459	-17.0379201807176	1.77813439609071e-52	4.23273296460723e-51	108.366123371443	ENSG00000134508	CABLES1
-2.5784546886597	6.2562178293578	-17.0290540851537	1.96281206918681e-52	4.66828674144127e-51	108.267633944501	ENSG00000196154	S100A4
2.17174604673002	5.02754165137615	17.0221959275238	2.11869953049876e-52	5.03467010828156e-51	108.191460450016	ENSG00000107833	NPM3
-2.34733592706408	4.18371443669725	-17.0214884884658	2.13546696103209e-52	5.07011344824401e-51	108.183603460641	ENSG00000197381	ADARB1
-2.0500377191559	3.74493175229358	-17.019092150127	2.19325466483527e-52	5.20280298525698e-51	108.156989883934	ENSG00000144843	ADPRH
-2.99838515484699	2.59351913284404	-17.0166303473204	2.25424726434327e-52	5.34285877587853e-51	108.129650448363	ENSG00000174175	SELP
-1.56687980766469	2.15543209357798	-17.010837670786	2.40452819975075e-52	5.69411414084574e-51	108.065324893103	ENSG00000196511	TPK1
1.29475781863592	6.52791380169628	17.0013749708969	2.67183580014833e-52	6.32165125575286e-51	107.960259405453	ENSG00000059573	ALDH18A1
-2.54983720153068	3.95321063486239	-17.0011570795899	2.67832834881374e-52	6.33154046189776e-51	107.957840341932	ENSG00000151702	FLI1
-1.30181624008651	4.87006925968338	-17.000462726383	2.6991233875033e-52	6.37519436867152e-51	107.950131586566	ENSG00000066933	MYO9A
-0.424281570122919	0.187595949266055	-16.9965682821577	2.81878061398386e-52	6.65207925067312e-51	107.906896987001	ENSG00000268849	SIGLEC22P
-0.349208143779111	0.156797658587156	-16.9841017032743	3.2385975340278e-52	7.63622803565986e-51	107.768518219202	ENSG00000272799	AC006238.1
-2.32172612073289	2.27238836311927	-16.9812612664169	3.34266726048045e-52	7.87482928189779e-51	107.736993767322	ENSG00000154262	ABCA6
-2.47227509450385	6.70083035779817	-16.9791771675973	3.42114337104256e-52	8.05277728136631e-51	107.713864522179	ENSG00000111275	ALDH2
-2.13684900742121	4.15173815779817	-16.9736265243321	3.63924121206535e-52	8.55878248971554e-51	107.652267942894	ENSG00000186594	MIR22HG
-1.55154181539898	5.65110091376147	-16.9729504781872	3.66673575739146e-52	8.61604217670312e-51	107.644766147089	ENSG00000149577	SIDT2
-2.67173161601352	3.48090002201835	-16.964135392883	4.04480997459613e-52	9.49628413847076e-51	107.546957283503	ENSG00000147443	DOK2
-3.38908722513923	4.25631190972477	-16.9534002911772	4.55816853924237e-52	1.06923619333128e-50	107.42786569164	ENSG00000158270	COLEC12
1.38953375746639	3.7914825365427	16.9476882598575	4.85733043510893e-52	1.13843682072866e-50	107.364507785554	ENSG00000040275	SPDL1
-2.49886647692497	6.00279316110092	-16.9428356683321	5.12682962380293e-52	1.20057280540295e-50	107.310687952964	ENSG00000166347	CYB5A
-1.84023110026339	1.37046727840465	-16.9398622611384	5.29928820186759e-52	1.23989756005235e-50	107.277712397111	ENSG00000007129	CEACAM21
-3.75465744079323	4.31323746055046	-16.9360145605104	5.53108058349658e-52	1.29302588363125e-50	107.235043434815	ENSG00000135218	CD36
-1.80086818923942	7.07210092477064	-16.9352359222527	5.57920453125388e-52	1.30316317442897e-50	107.226409112248	ENSG00000170776	AKAP13
-2.97715830234236	3.41306417449541	-16.9284451117027	6.01703495439938e-52	1.40423130329653e-50	107.151110977777	ENSG00000163431	LMOD1
1.70228781852967	2.5724846253211	16.9272904652268	6.09482007086219e-52	1.42117290834627e-50	107.138308907735	ENSG00000172244	C5orf34
-0.692044406020187	0.20325067673211	-16.9268643827867	6.12377688628326e-52	1.42670972137876e-50	107.133584813607	ENSG00000167633	KIR3DL1
-2.64021518112252	2.55824112146789	-16.9214466345267	6.50417128216869e-52	1.51404497320891e-50	107.073519938498	ENSG00000186074	CD300LF
-2.23316691430899	4.8153072733945	-16.9178668666417	6.76836985864924e-52	1.57420666848363e-50	107.033835434514	ENSG00000146376	ARHGAP18
-2.33816330087917	7.06932973968631	-16.9156237542682	6.93935170278123e-52	1.61260401412255e-50	107.00897011658	ENSG00000067082	KLF6
-3.61661423724499	4.31632690642202	-16.9136021211772	7.09714272719786e-52	1.64787347037355e-50	106.986560811359	ENSG00000159713	TPPP3
-2.87794675520647	3.1527719159633	-16.9055611742789	7.76101294860072e-52	1.80048923277919e-50	106.897437100443	ENSG00000206190	ATP10A
-1.07841853815528	5.09479139751235	-16.8910204348719	9.12285256920038e-52	2.11463242236969e-50	106.73630478355	ENSG00000093183	SEC22C
-3.50189689328315	6.25844514820293	-16.8895614754642	9.27202204077117e-52	2.14739089142226e-50	106.720139789551	ENSG00000078081	LAMP3
-2.06295729423707	2.72025445211009	-16.881170808586	1.01784269054658e-51	2.35532068078721e-50	106.627181214909	ENSG00000119865	CNRIP1
-4.73743124647022	3.28755958395315	-16.8756718936587	1.08199065920473e-51	2.50164647767986e-50	106.566267595767	ENSG00000095713	CRTAC1
2.01337747979998	1.83337281892294	16.8750255116465	1.08979139744285e-51	2.51755607637113e-50	106.559107776673	ENSG00000127928	GNGT1
-1.96590055867355	3.9564442733945	-16.8730513678813	1.11396529962676e-51	2.56924861734288e-50	106.53724118676	ENSG00000151276	MAGI1
2.74282263513447	5.14776247724771	16.8730449325265	1.11404497124603e-51	2.56924861734288e-50	106.5371699069	ENSG00000162433	AK4
-0.705069185709662	0.454434179009174	-16.8644807352275	1.22527683748222e-51	2.82339675303669e-50	106.442317878841	ENSG00000279838	AL356273.3
3.07193932716836	3.46403092768807	16.859903158038	1.2892090391261e-51	2.96821677427055e-50	106.391625478892	ENSG00000189366	ALG1L
-1.1256459111079	0.500859290748465	-16.8593296527715	1.29745010162319e-51	2.98468038083485e-50	106.385274745566	ENSG00000010379	SLC6A13
-1.48864609683791	0.53393224946789	-16.8447548681726	1.52548647451896e-51	3.50631337027343e-50	106.22390295551	ENSG00000232415	ELN-AS1
1.43679834357602	5.87094494311927	16.8354582905651	1.69141816044535e-51	3.88444397166035e-50	106.120994213709	ENSG00000160688	FLAD1
-2.18472619955944	4.98115072477064	-16.8320992026215	1.75570638217192e-51	4.02870596914973e-50	106.083815070205	ENSG00000157110	RBPMS
4.75780614014818	5.69120229665505	16.8246433361474	1.9072517038463e-51	4.37162146344512e-50	106.001300177367	ENSG00000230937	MIR205HG
-2.39204379441104	4.98156995045872	-16.8245918418824	1.90834252011577e-51	4.37162146344512e-50	106.000730324602	ENSG00000187678	SPRY4
-1.78285613317492	2.60804648972477	-16.8214297227665	1.97653376001064e-51	4.52404779935546e-50	105.965738306635	ENSG00000279453	Z99129.4
-2.29220269855292	1.48962365086239	-16.8210940185218	1.98391457859395e-51	4.53714800242352e-50	105.962023524007	ENSG00000279662	AC131649.2
-1.43159763485628	3.3737996440367	-16.8127404320475	2.17670668527738e-51	4.97390196239301e-50	105.869593244851	ENSG00000164414	SLC35A1
1.46433346625688	7.27085992293578	16.8113622161815	2.21026530012164e-51	5.04637302675813e-50	105.854345030396	ENSG00000124207	CSE1L
-2.08064142378253	3.20693061963303	-16.8048672090659	2.37550042956609e-51	5.41911035494764e-50	105.782491295908	ENSG00000187098	MITF
-2.82763677989338	3.20760022733945	-16.8032443827069	2.41867627474931e-51	5.51301107587529e-50	105.764539466422	ENSG00000153823	PID1
-2.9316974839252	4.77826821312875	-16.7988771927118	2.53879757889403e-51	5.78199531798868e-50	105.716231991637	ENSG00000048740	CELF2
-0.342597240119439	0.109185206858716	-16.7978202875333	2.56875224480237e-51	5.8453526767635e-50	105.704541678141	ENSG00000231170	AC002451.1
-1.62673587476815	5.2518288293578	-16.7958670126312	2.62504337722139e-51	5.96848525344149e-50	105.682937327348	ENSG00000120306	CYSTM1
2.17531943179498	2.97181992055046	16.7899995011731	2.80165263427325e-51	6.36475027910623e-50	105.618044026255	ENSG00000140451	PIF1
-1.48262183870599	3.92939467834862	-16.7866243041314	2.90856837155859e-51	6.60216079364978e-50	105.5807183844	ENSG00000166275	BORCS7
-2.84508318804503	2.02446893559633	-16.7804822335168	3.1136884493421e-51	7.06190731571997e-50	105.512800519793	ENSG00000142611	PRDM16
-1.78943014290356	1.27419254737615	-16.7748323397334	3.31509885207777e-51	7.50848037941331e-50	105.450332001667	ENSG00000166928	MS4A14
-2.72398333883076	4.01815342062252	-16.7748058253565	3.31607407441487e-51	7.50848037941331e-50	105.450038858974	ENSG00000073910	FRY
-0.906956447936071	5.18824168807339	-16.7715177782115	3.43925830963336e-51	7.78096663026556e-50	105.413687379683	ENSG00000114745	GORASP1
1.50386413589817	5.12930602815268	16.7708277679908	3.46568336523914e-51	7.83427598046419e-50	105.406059158934	ENSG00000020256	ZFP64
-2.57856482581617	6.46256527769229	-16.7700666569781	3.49506649803519e-51	7.89417866202256e-50	105.397645018084	ENSG00000071967	CYBRD1
3.23878709442021	3.43192973482569	16.7591846991725	3.94341338370231e-51	8.89950052587392e-50	105.27735738755	ENSG00000115507	OTX1
1.9612229014378	5.85401513944954	16.7537155560963	4.18998429052586e-51	9.44817297801857e-50	105.216911613388	ENSG00000188486	H2AX
-0.889029045411885	0.265189507801835	-16.7447707763641	4.62685411066628e-51	1.04247021629209e-49	105.118066115593	ENSG00000250266	LINC01612
-1.62825795381498	1.56001171321101	-16.7446610435707	4.63248666095315e-51	1.0428809403256e-49	105.116853602852	ENSG00000153902	LGI4
-1.80937050836044	2.1304689359633	-16.7432723956557	4.7043597542504e-51	1.05819102935583e-49	105.101509700212	ENSG00000179855	GIPC3
-1.02033863230527	5.33678031009174	-16.7290467381881	5.50791412669413e-51	1.23792404941094e-49	104.944346280083	ENSG00000211456	SACM1L
-1.27785195721247	3.96770967155963	-16.7132143693218	6.56428652256227e-51	1.4741373548412e-49	104.769482269068	ENSG00000107560	RAB11FIP2
1.97752119538493	5.73645962568807	16.7116260143156	6.6808381182127e-51	1.4990815039842e-49	104.751942263389	ENSG00000174013	FBXO45
-0.602619796747226	0.122956019018349	-16.7050136765461	7.18866300469888e-51	1.61170884319109e-49	104.67892878339	ENSG00000255986	MT1JP
-1.04699694221477	0.503091341889908	-16.7011696210415	7.50141320796283e-51	1.68045160857596e-49	104.636486953168	ENSG00000274021	AC024909.1
-1.64438914482847	5.02884723853211	-16.6927633269101	8.23348596731278e-51	1.84294095139156e-49	104.543684827446	ENSG00000153179	RASSF3
-1.29190736545688	0.472430314954128	-16.6861216631295	8.86197778977746e-51	1.98199870911077e-49	104.470374129353	ENSG00000100678	SLC8A3
-3.99541847388624	4.50735638211124	-16.6851893981551	8.95394869258367e-51	2.00093343232227e-49	104.460084537416	ENSG00000094963	FMO2
-0.497021694965686	0.166334234458716	-16.6826929109409	9.20495447871834e-51	2.05534770681007e-49	104.432531227585	ENSG00000260310	AC027277.2
-1.90247516984813	0.905434993137615	-16.6772111724729	9.78102768413192e-51	2.18219749676537e-49	104.372034857328	ENSG00000112981	NME5
-1.49918868634052	5.52032198899083	-16.675523167352	9.96556465748663e-51	2.22155808223694e-49	104.353407351513	ENSG00000141480	ARRB2
2.05411925649347	5.06199669174312	16.6732185013953	1.02231413585532e-50	2.27712363458416e-49	104.32797583938	ENSG00000167670	CHAF1A
-2.44456000752556	2.08009814990826	-16.6725517526861	1.02988912499198e-50	2.29213128428092e-49	104.320618616549	ENSG00000187116	LILRA5
-2.05385213542444	1.53754026899083	-16.6692472730607	1.06826669177244e-50	2.3756133783323e-49	104.284156814402	ENSG00000184005	ST6GALNAC3
-1.38551801759163	0.760823146311927	-16.6686949119468	1.07481954661605e-50	2.388245542907e-49	104.278062260136	ENSG00000224307	AL161785.1
-0.640742502444354	0.437366997724771	-16.6646719983108	1.12377076670213e-50	2.49498984091409e-49	104.233676840323	ENSG00000186105	LRRC70
-2.58544186323834	0.927995778527414	-16.6616547390158	1.16194011742243e-50	2.57764268350397e-49	104.200389227535	ENSG00000039537	C6
-1.08778488115726	0.925228486807339	-16.6562136838785	1.23407197982157e-50	2.73544295122392e-49	104.140366249185	ENSG00000279118	AC093535.2
-0.813124393236098	0.27684285080367	-16.6499952616627	1.32199845615695e-50	2.92796988165829e-49	104.071775509037	ENSG00000239405	TMED10P2
-3.37548766215301	2.90498619193866	-16.6489511462244	1.3373633325219e-50	2.9596055964258e-49	104.06025946897	ENSG00000081052	COL4A4
1.41195411757883	3.3183832733945	16.6471877378181	1.36371895429205e-50	3.01549324505209e-49	104.040810539258	ENSG00000156876	SASS6
-0.294659573258353	0.151350070990826	-16.6306861068692	1.63690238674402e-50	3.61664268257608e-49	103.858843609916	ENSG00000273487	AC104836.1
-0.506999711699916	0.243896621155963	-16.6257870157826	1.72806605639206e-50	3.81498453981714e-49	103.804831581081	ENSG00000215704	CELA2B
2.5249584699675	5.12399477688073	16.6224791866607	1.79246823988305e-50	3.95397405856556e-49	103.768365992545	ENSG00000166123	GPT2
-2.1344386335808	6.19056789724771	-16.6215992135496	1.81000083402493e-50	3.98943420542934e-49	103.758665544704	ENSG00000152818	UTRN
-4.20958013179801	3.58537481086624	-16.6163676022733	1.9178271147856e-50	4.22369406816217e-49	103.700997943377	ENSG00000081041	CXCL2
2.03764975162332	6.23083676880734	16.6130718714873	1.98902206059119e-50	4.37696775793278e-49	103.664672418539	ENSG00000261236	BOP1
1.75031708209642	6.69108484954128	16.6059145261007	2.15285362479417e-50	4.73368417499924e-49	103.585792281927	ENSG00000099901	RANBP1
-1.32634000208723	1.41336531130275	-16.6058362503079	2.15471787792351e-50	4.73398089150531e-49	103.584929676208	ENSG00000180769	WDFY3-AS2
-1.91856752006043	9.41260155045872	-16.6016355968223	2.2571625915605e-50	4.95507826334953e-49	103.538640071311	ENSG00000204592	HLA-E
-1.45993576298708	4.65871677614679	-16.6001897018265	2.29353810774493e-50	5.03089789258954e-49	103.522707741511	ENSG00000150977	RILPL2
-3.18239211665128	4.32919000036697	-16.591524156622	2.52413989156016e-50	5.53229219627377e-49	103.42723151341	ENSG00000166927	MS4A7
-6.15429883222297	4.56336947833028	-16.5910836705013	2.53646118443604e-50	5.55484999391493e-49	103.422378710215	ENSG00000133661	SFTPD
-3.43683272639155	5.25264890899083	-16.5908224345181	2.54379682977824e-50	5.56646188770418e-49	103.419500712485	ENSG00000182795	C1orf116
-2.00812014274125	3.31432980972477	-16.5906440284553	2.54881873343418e-50	5.57299623224925e-49	103.4175352481	ENSG00000122707	RECK
-2.51463698553227	0.951884078930275	-16.5903182168237	2.55801547054703e-50	5.58864114175778e-49	103.413945863476	ENSG00000162631	NTNG1
-3.72648287140288	2.79626792900549	-16.5876884198006	2.63347025748051e-50	5.74890337308844e-49	103.384974895914	ENSG00000064886	CHI3L2
2.44426507051251	3.08422746899083	16.5723993060197	3.1182890388182e-50	6.80184561256161e-49	103.216573250743	ENSG00000143590	EFNA3
2.03248744735619	3.91368295963303	16.5720996619839	3.12863173422277e-50	6.81897243028251e-49	103.213273335477	ENSG00000183048	SLC25A10
1.72327076634968	5.1501056587156	16.5702024373365	3.19491699258606e-50	6.95790395163432e-49	103.192380062751	ENSG00000137310	TCF19
1.34065986525969	5.41399218165138	16.5646804072339	3.39593145999785e-50	7.38979520806368e-49	103.131572919361	ENSG00000131876	SNRPA1
1.5660409526901	7.00248625688073	16.5638603917762	3.42683975420221e-50	7.45113091908543e-49	103.122543691783	ENSG00000114686	MRPL3
4.93416187711036	6.86646327963303	16.5629210373762	3.4625914522081e-50	7.52289214319022e-49	103.112200597952	ENSG00000137648	TMPRSS4
-2.33289711270879	4.77370099449541	-16.5607107221608	3.54819141381533e-50	7.70275495267207e-49	103.087863900185	ENSG00000214063	TSPAN4
-4.94037021764854	5.6442376187156	-16.5507330821948	3.96166013761039e-50	8.59353773907167e-49	102.978018276296	ENSG00000167972	ABCA3
1.87103436038957	6.37425329724771	16.5504815509651	3.97268269006747e-50	8.61062459545503e-49	102.975249405207	ENSG00000163882	POLR2H
-0.266482585554272	0.177389207357798	-16.5469699815611	4.12980166806606e-50	8.94409182462884e-49	102.936595281154	ENSG00000275120	AC048382.5
-1.21457148796268	0.772651044385321	-16.5464434996469	4.1538869933917e-50	8.98914280190497e-49	102.930800185604	ENSG00000214870	AC004540.1
-2.02985492450144	2.31055165082569	-16.5434900722676	4.291622335597e-50	9.27987057164044e-49	102.898292323597	ENSG00000160013	PTGIR
-2.71579248017168	4.43546871376147	-16.5350588480102	4.71041723195998e-50	1.017740108326e-48	102.805501821139	ENSG00000197405	C5AR1
-1.42646802736558	5.64942395229358	-16.5340658476553	4.76235286643445e-50	1.02814991891674e-48	102.794574303868	ENSG00000170145	SIK2
1.28251500579774	4.52575994678899	16.521176308472	5.4907078447805e-50	1.18446120765064e-48	102.65275044178	ENSG00000213551	DNAJC9
-2.75070768996064	2.33220283508257	-16.5185057994502	5.65498903216133e-50	1.21893956500328e-48	102.623371345875	ENSG00000138356	AOX1
-1.48370868286185	6.12662503302752	-16.5152757815093	5.86025882750583e-50	1.26219185997618e-48	102.587839017664	ENSG00000103994	ZNF106
1.77267522228663	2.81635790788991	16.5139749431224	5.9450138400767e-50	1.2794398889316e-48	102.573529586485	ENSG00000171084	FAM86JP
2.56568117175323	3.75288296256881	16.5106401357069	6.16792140500336e-50	1.32636958728961e-48	102.536847873125	ENSG00000189057	FAM111B
-1.07520268011289	4.34474344650412	-16.5063003518683	6.47054325041453e-50	1.39035417174331e-48	102.489115444206	ENSG00000067208	EVI5
-0.401483556640892	0.103707598952294	-16.4994596687026	6.97793022382899e-50	1.49820266570446e-48	102.413884558321	ENSG00000277631	PGM5P3-AS1
-0.360400345427649	0.130501070297248	-16.4892871965268	7.80679618105969e-50	1.67485145342092e-48	102.302031225005	ENSG00000249706	AC105384.1
-1.87718936850655	3.40094739082569	-16.4813480611844	8.52138438537431e-50	1.82672590093674e-48	102.214750890364	ENSG00000124171	PARD6B
-2.7129416474699	1.50997838176147	-16.4810102900779	8.55319402385195e-50	1.83211022224528e-48	102.211037851978	ENSG00000184226	PCDH9
1.37223316001848	8.33970353394495	16.4782368647759	8.81890423277134e-50	1.88754889266705e-48	102.180551196916	ENSG00000163468	CCT3
1.4336841029684	5.80570551009174	16.4755167065273	9.08751288497807e-50	1.94352082208027e-48	102.150651734419	ENSG00000168411	RFWD3
-1.55672542148426	0.748302079431193	-16.4691068415463	9.75320890487648e-50	2.08426302709597e-48	102.080202218096	ENSG00000164188	RANBP3L
-1.30920689065407	4.22105719633028	-16.4569820961726	1.11484094507898e-49	2.38055935035391e-48	101.946966620328	ENSG00000214013	GANC
-1.24226087075837	1.10874352811009	-16.4493813568284	1.21228767373947e-49	2.58662315421808e-48	101.863460829162	ENSG00000172458	IL17D
2.54287631342761	5.6817793412844	16.4453231794842	1.26775174517791e-49	2.70285856886647e-48	101.818880801998	ENSG00000173898	SPTBN2
-1.59208409315808	6.85739510584857	-16.4411742705293	1.32707508152555e-49	2.82713465811377e-48	101.773307871871	ENSG00000003402	CFLAR
-1.69247502562623	5.26838568256881	-16.4153269423187	1.76438073531532e-49	3.75582602093756e-48	101.489479469703	ENSG00000177303	CASKIN2
-2.19107432301722	3.09042009504587	-16.4141719010518	1.78697491970442e-49	3.80096646673725e-48	101.476799511657	ENSG00000131370	SH3BP5
-2.06013163613179	3.70064371559633	-16.4073158694235	1.92715939541569e-49	4.09596183614166e-48	101.401540679452	ENSG00000128917	DLL4
-0.734696626696442	0.432790921284404	-16.4027135524382	2.02736773227529e-49	4.30560059511529e-48	101.351026867084	ENSG00000183134	PTGDR2
-1.48777633836621	0.635247708954128	-16.4020356439331	2.0425612569524e-49	4.33450499295131e-48	101.343586726204	ENSG00000158428	CATIP
-2.19139737650751	5.62082416697248	-16.4002571831909	2.08296312426055e-49	4.4168176240614e-48	101.324068362718	ENSG00000198722	UNC13B
-2.02680248782475	6.32899580183486	-16.3971472679769	2.15553843627129e-49	4.56717218985499e-48	101.289939182904	ENSG00000161921	CXCL16
-1.7246114865747	0.981564690256881	-16.3939923241803	2.23174397491658e-49	4.72497999329787e-48	101.255318075608	ENSG00000124780	KCNK17
-3.0409945806587	2.96843806972477	-16.3847828095589	2.46992410125487e-49	5.22520651250789e-48	101.15426936113	ENSG00000154556	SORBS2
-0.377147306663502	0.0879995740990826	-16.3834303752392	2.50697590974338e-49	5.29949540766216e-48	101.139431784751	ENSG00000264125	AC104984.1
-0.411349201679389	0.162539195686239	-16.3815749306769	2.55871271447083e-49	5.40468831470979e-48	101.119076349241	ENSG00000260592	AC130456.3
-3.07215243089064	7.1713638733945	-16.381216762522	2.56882183782869e-49	5.42185796534776e-48	101.115147101	ENSG00000120129	DUSP1
-1.93674971122211	4.86781483414254	-16.37671283501	2.69939785295026e-49	5.69306750574064e-48	101.065739690185	ENSG00000052795	FNIP2
-2.91431475405855	7.58904993211009	-16.3604705307141	3.22777828513293e-49	6.80218864938523e-48	100.887602250718	ENSG00000103811	CTSH
1.4914070111317	3.63629584954128	16.3575934636813	3.33160229173012e-49	7.01558559508553e-48	100.85605427094	ENSG00000144120	TMEM177
-0.791980207228677	0.698813896110092	-16.3538674662433	3.4710305499959e-49	7.30357119954941e-48	100.815200290334	ENSG00000270091	AC015726.1
3.01103542551556	5.92246230345186	16.3502193904263	3.61318375456107e-49	7.59684372358751e-48	100.775203749076	ENSG00000029153	ARNTL2
-2.9281702129755	3.76251016752294	-16.3428592643	3.91791504521396e-49	8.23122980527491e-48	100.694518497915	ENSG00000106025	TSPAN12
1.49128762175322	3.76297804770642	16.3402239157504	4.03315404539936e-49	8.46683987674905e-48	100.665631540348	ENSG00000152455	SUV39H2
-2.90472495882427	2.51506623211009	-16.3400386854133	4.04137994148014e-49	8.47760734850719e-48	100.663601226835	ENSG00000151623	NR3C2
-3.2011467790701	2.56039237724771	-16.3374904832842	4.15625766124021e-49	8.71191067966699e-48	100.635671126282	ENSG00000163879	DNALI1
-0.959188081143342	0.589085625816514	-16.329987826431	4.51376587061212e-49	9.45404290038307e-48	100.553445305914	ENSG00000272908	AC006033.2
4.41935913555193	5.35246977045872	16.3292333803997	4.55137215060435e-49	9.52552084272126e-48	100.545177621232	ENSG00000262406	MMP12
-1.26976079070049	8.81449024770642	-16.3203734634654	5.01711596627822e-49	1.04922497766896e-47	100.448094938285	ENSG00000110651	CD81
-4.36162768532012	4.49416913394495	-16.3178516674645	5.15817328604895e-49	1.07790071530985e-47	100.420465605263	ENSG00000127954	STEAP4
1.53037284160479	4.11348110091743	16.3116224332361	5.52380542163351e-49	1.1534261892999e-47	100.352223041768	ENSG00000159147	DONSON
-0.231241937307517	0.10646164266422	-16.3091170639868	5.67805468958886e-49	1.18473130432542e-47	100.324778708978	ENSG00000238160	LINC02863
1.09009941268546	6.49325204954128	16.3090196093525	5.68414082704075e-49	1.18509790662788e-47	100.323711199888	ENSG00000139726	DENR
1.75781227029218	3.83877976146789	16.3086456086613	5.7075580410822e-49	1.18907459189212e-47	100.319614451008	ENSG00000181938	GINS3
-0.34662578280033	0.18646764106422	-16.3071630536315	5.80133614427508e-49	1.20769260037666e-47	100.303375076152	ENSG00000226851	AC004112.1
-1.9864265433674	3.62600869908257	-16.3032627207714	6.05545978361874e-49	1.25963686608331e-47	100.260654644453	ENSG00000169891	REPS2
-0.282757060954665	0.109254836765138	-16.2999216558012	6.28196106070006e-49	1.30576069883572e-47	100.22406266782	ENSG00000277135	AC012409.3
-1.75436773608542	4.4483494293578	-16.2970176021926	6.48569392357749e-49	1.34708551713152e-47	100.192259008923	ENSG00000150457	LATS2
1.60959124373838	3.96719476	16.2946710441373	6.65512312347622e-49	1.38122816910661e-47	100.166562164688	ENSG00000243364	EFNA4
-0.259859754538386	0.125410257631193	-16.2912960835635	6.90658155807048e-49	1.43233083448621e-47	100.129605645727	ENSG00000279727	LINC02033
-1.06742109533861	1.31190712550459	-16.277647142532	8.02400989781994e-49	1.66281052954444e-47	99.9801737045117	ENSG00000272760	AC093726.1
1.76027633151666	4.65278358899083	16.2752727171994	8.23606114278523e-49	1.70546273663953e-47	99.9541823091602	ENSG00000106268	NUDT1
-3.51953786406679	2.07071997008472	-16.2744947063072	8.30675190996216e-49	1.7188007069933e-47	99.945666178881	ENSG00000081479	LRP2
-0.791812319533872	0.57526848906422	-16.2676318306366	8.95714395320286e-49	1.85197746011275e-47	99.8705510044059	ENSG00000231993	EP300-AS1
4.47960141597864	6.07829137708257	16.2630928631211	9.41498106345792e-49	1.94517061594083e-47	99.8208773348453	ENSG00000131746	TNS4
-2.86655101774126	4.43698397981651	-16.2627352645323	9.45202871315032e-49	1.95135208161757e-47	99.8169640410754	ENSG00000137962	ARHGAP29
-1.64394766442494	6.9299146733945	-16.2595541780681	9.78806396194355e-49	2.01920309689679e-47	99.7821538947463	ENSG00000129250	KIF1C
-0.469683184300679	0.144636676522936	-16.258767869375	9.87294773653881e-49	2.03518030337161e-47	99.7735497998036	ENSG00000222713	RN7SKP51
1.82795510772255	7.80868107155963	16.2555759576019	1.02251332376541e-48	2.10619279443778e-47	99.7386241352911	ENSG00000167553	TUBA1C
-1.95855045603668	1.59216844099083	-16.2457078139999	1.13952399055257e-48	2.3454488151411e-47	99.630662596672	ENSG00000136014	USP44
-1.25324066662165	0.448709204480734	-16.2368625958491	1.25571793022463e-48	2.58266554018777e-47	99.5339115298281	ENSG00000251532	AC091849.2
-1.40804702706403	0.975011023431193	-16.2339889664112	1.29595563912372e-48	2.6634223439198e-47	99.5024830198085	ENSG00000189157	FAM47E
-2.11041590445276	4.04821500917431	-16.2298368736009	1.35637854235058e-48	2.78551107253167e-47	99.4570755233253	ENSG00000138735	PDE5A
-1.98191933900745	0.716892269981651	-16.2278488579722	1.38629639540233e-48	2.84481737812135e-47	99.4353359078788	ENSG00000147206	NXF3
3.928517614564	4.2646290512844	16.2260524070163	1.41389745129089e-48	2.89928409955717e-47	99.4156919095679	ENSG00000189280	GJB5
6.57313837026089	6.92116113379817	16.2257223981401	1.41902708996364e-48	2.90762474459242e-47	99.4120833798581	ENSG00000134757	DSG3
-1.18263795810763	0.860887066440367	-16.2223219675804	1.47297716943927e-48	3.01591249165295e-47	99.3749023621821	ENSG00000170276	HSPB2
-2.33052223974718	2.78848094089775	-16.216491677054	1.57028529618812e-48	3.21274738289609e-47	99.3111590368335	ENSG00000089225	TBX5
1.88415053327917	6.26714694495413	16.2106130322243	1.67489692883049e-48	3.42421982275837e-47	99.2468950985376	ENSG00000173457	PPP1R14B
-1.81981146994439	2.36792433853211	-16.2036308579053	1.80821892458647e-48	3.69402933287721e-47	99.1705781558216	ENSG00000214274	ANG
-2.2017831306819	4.65501053211009	-16.1992928941139	1.89633259693605e-48	3.87114875772739e-47	99.1231688645016	ENSG00000112149	CD83
-2.85111256129414	2.74435510954128	-16.1883903528546	2.13717181184687e-48	4.35954384123011e-47	99.0040352915825	ENSG00000177098	SCN4B
-0.584901886329091	0.202619604233028	-16.1810425381502	2.31647554272923e-48	4.72178093687361e-47	98.9237604743364	ENSG00000259104	PTCSC3
-1.79914106528298	2.81128614862385	-16.1720422297147	2.5566854979221e-48	5.20753463583463e-47	98.8254495081579	ENSG00000177464	GPR4
-1.54688824740727	0.829647679522936	-16.1717929072767	2.56368222010264e-48	5.21790340336875e-47	98.8227264145692	ENSG00000183775	KCTD16
-1.80493845547317	4.45711448990826	-16.1698107851855	2.61999059664159e-48	5.32854699725584e-47	98.8010782473693	ENSG00000165312	OTUD1
2.07728877696004	4.18593064188885	16.1523291698132	3.17322351505409e-48	6.44892306789947e-47	98.6101892787381	ENSG00000051596	THOC3
-0.555222038783636	0.194908872601835	-16.1457450169178	3.41058481482252e-48	6.92616908796488e-47	98.538312952179	ENSG00000278621	AC037198.2
1.61208636231446	2.30510285357798	16.1348026326498	3.84489334961997e-48	7.80236882474771e-47	98.4188824651257	ENSG00000257167	TMPO-AS1
-0.325238755981915	0.0961577137431193	-16.1298065667294	4.06113743433098e-48	8.23508424183782e-47	98.3643624398156	ENSG00000207808	MIR27A
-1.80279935551835	5.05062067279879	-16.1291631241476	4.08985570179119e-48	8.28717985466573e-47	98.3573412454916	ENSG00000069974	RAB27A
-1.65318039051719	0.854841200954128	-16.1278591639438	4.14867739230766e-48	8.40015115491288e-47	98.3431128375075	ENSG00000127074	RGS13
-3.54044920909099	3.66006018568807	-16.1258847584237	4.23935392189079e-48	8.57740677100964e-47	98.3215695092333	ENSG00000124731	TREM1
-1.81232252765545	4.50742985779817	-16.1203925049774	4.50212981521966e-48	9.1023488693972e-47	98.2616467751685	ENSG00000101417	PXMP4
-0.257762368704665	0.0982439634642202	-16.1189170180793	4.57545351632775e-48	9.24376679036696e-47	98.245549833927	ENSG00000213373	LINC00671
-2.6061946491188	3.90770145302752	-16.1183122058733	4.60585270292945e-48	9.29831989252904e-47	98.2389517372277	ENSG00000136732	GYPC
-0.849382391340109	0.176705438469725	-16.1145238151602	4.80090474928931e-48	9.68494970610132e-47	98.1976249128645	ENSG00000255794	RMST
3.8714620469921	4.74776619480734	16.1137038044034	4.84419798633985e-48	9.76508982886991e-47	98.1886800243339	ENSG00000188910	GJB3
1.93231486491185	3.64530308807339	16.110775481331	5.00200624268295e-48	1.00719751501691e-46	98.1567384321603	ENSG00000280206	AC026401.3
-0.948579318305906	0.446359200697248	-16.1107428373632	5.00379404720731e-48	1.00719751501691e-46	98.1563823694966	ENSG00000258819	LINC02289
-2.70768446324221	6.47459495229358	-16.0911745284985	6.19886122249908e-48	1.24683193215219e-46	97.94298774671	ENSG00000111859	NEDD9
-0.979209729704332	0.708778255724771	-16.0821346307456	6.8433269042421e-48	1.37544841412355e-46	97.8444376161186	ENSG00000198939	ZFP2
1.40080563879864	6.33669479816514	16.0777783456973	7.17735265373575e-48	1.44152625749095e-46	97.7969537676676	ENSG00000096063	SRPK1
-4.61993965804741	5.15154860550459	-16.067343313096	8.04514501614564e-48	1.61463229337967e-46	97.6832296505811	ENSG00000125740	FOSB
-2.48795986732381	2.54965915045872	-16.0614425489813	8.5814236519919e-48	1.72099979833904e-46	97.6189329564965	ENSG00000155093	PTPRN2
-2.09578772263459	4.39787647706422	-16.0607444630511	8.64718278734469e-48	1.73291821964539e-46	97.6113269345068	ENSG00000180354	MTURN
-0.649547968260679	0.353742371176147	-16.0599897610338	8.71884096350074e-48	1.74600052213484e-46	97.6031041819716	ENSG00000185972	CCIN
-1.81910983383589	5.93165176513762	-16.0575254961904	8.95697290161619e-48	1.79237670454491e-46	97.5762560783167	ENSG00000162407	PLPP3
1.76326042706397	4.42278890091743	16.0512694244627	9.59108617802434e-48	1.91786694027331e-46	97.508102917311	ENSG00000160124	CCDC58
-2.41660357586971	1.24390582405505	-16.0405589318015	1.07824250327572e-47	2.15451741074253e-46	97.391445596466	ENSG00000126861	OMG
-1.67700900214868	1.09178705326605	-16.0392676301585	1.09356895027971e-47	2.18354850575544e-46	97.377382778355	ENSG00000110665	C11orf21
3.32981310980977	7.70932150091743	16.0351979053014	1.14330934975762e-47	2.28120214647339e-46	97.333064404673	ENSG00000103257	SLC7A5
-0.768976101994445	0.309191112207339	-16.0342399064589	1.1553426250781e-47	2.30353272844231e-46	97.3226325996996	ENSG00000189134	NKAPL
-3.11822299344858	2.46967051216514	-16.0295446220807	1.21617226819673e-47	2.42305064351423e-46	97.2715081032366	ENSG00000156218	ADAMTSL3
-2.94178686595556	4.00978212293578	-16.0293194563678	1.21916840184034e-47	2.42725345457303e-46	97.2690565258789	ENSG00000143382	ADAMTSL4
-3.72083651662812	4.60889902972477	-16.0248599162602	1.28004992424298e-47	2.54661095030172e-46	97.220504121416	ENSG00000155659	VSIG4
-1.74246651330012	1.11834705486239	-16.0204767381612	1.34284448827704e-47	2.66959824739173e-46	97.1727877997135	ENSG00000197168	NEK5
-2.72829175742127	7.18045236880734	-16.0109667281763	1.48985917207371e-47	2.95971660635108e-46	97.0692756240004	ENSG00000153395	LPCAT1
1.44744032131256	5.93489443486239	16.0046298650777	1.5966316728169e-47	3.16952806695886e-46	97.0003139451993	ENSG00000164934	DCAF13
-3.17197387574796	1.67585861258716	-15.9992878423596	1.6925514791508e-47	3.35750701027196e-46	96.9421863408293	ENSG00000138207	RBP4
-2.8538625613869	2.63819487027523	-15.9990220020672	1.69747226091761e-47	3.36483006101517e-46	96.9392938619303	ENSG00000107242	PIP5K1B
-0.472965180932985	0.116713900025688	-15.9834547283245	2.01196597567443e-47	3.98535228538983e-46	96.7699440328678	ENSG00000225315	AL591178.1
1.23197907444336	5.78448600366973	15.9818294439718	2.04798161152944e-47	4.05375969744169e-46	96.7522666640058	ENSG00000115368	WDR75
-1.17720696592071	0.984517822385321	-15.9714563440707	2.29349639739882e-47	4.53644970222491e-46	96.6394591200288	ENSG00000171817	ZNF540
3.30757156178106	4.51241209761468	15.9557760186503	2.72148954515474e-47	5.37911742228238e-46	96.4689855839259	ENSG00000136943	CTSV
-2.92434667281429	1.86432042014679	-15.9475014381409	2.97857978452734e-47	5.88301743156104e-46	96.3790502828367	ENSG00000171798	KNDC1
2.32003921185061	5.46216366422018	15.9438631282367	3.09916152776566e-47	6.1167661732217e-46	96.3395113218651	ENSG00000137563	GGH
-1.53086549617357	6.5128494733945	-15.9405039342042	3.214813264138e-47	6.3404548347102e-46	96.3030085225863	ENSG00000204217	BMPR2
-3.49674621372921	3.07632983058716	-15.9381182134932	3.29955599680683e-47	6.50290463733527e-46	96.2770856962046	ENSG00000106078	COBL
1.54742326323235	5.27197279643296	15.9322477432498	3.51769269534745e-47	6.92783003849903e-46	96.2133041718591	ENSG00000064102	INTS13
-1.6312658171736	4.69772957632733	-15.9314229504934	3.54947238712993e-47	6.98539227876937e-46	96.204343640245	ENSG00000067606	PRKCZ
-2.41720270480872	1.94719441099083	-15.9280355353383	3.68302407677776e-47	7.24301609926661e-46	96.1675445953009	ENSG00000184454	NCMAP
-2.12354459382772	1.10796520825688	-15.9246014181501	3.82353638059123e-47	7.51394891734995e-46	96.1302411021588	ENSG00000189292	ALKAL2
-2.0838549839982	2.85681951981651	-15.9205114969272	3.99787785962004e-47	7.85092585416776e-46	96.0858176709561	ENSG00000187513	GJA4
-3.30745821127096	5.07408483853211	-15.9199587272789	4.02204152144908e-47	7.89271588886513e-46	96.0798139796049	ENSG00000135678	CPM
-3.6927587733651	2.8548643126422	-15.9184425713511	4.08906919150876e-47	8.01850065311979e-46	96.0633472335448	ENSG00000213088	ACKR1
-1.73660657036182	2.56619777522936	-15.9162079677488	4.18989614693959e-47	8.21033693790058e-46	96.0390785717786	ENSG00000184497	TMEM255B
5.56315284452224	7.03497848943119	15.9115448700571	4.40835990673379e-47	8.63224981737036e-46	95.9884395101891	ENSG00000134762	DSC3
-1.59925469323735	4.37897701627052	-15.9085279727303	4.55571925055334e-47	8.91442562429576e-46	95.955680289627	ENSG00000077684	JADE1
1.92525085772259	5.7315092733945	15.9058079406653	4.692787373117e-47	9.17607530993414e-46	95.9261465413999	ENSG00000255717	SNHG1
-1.30286551551857	0.276801215585321	-15.9001705908294	4.99010835413283e-47	9.75047938575205e-46	95.8649427958136	ENSG00000178084	HTR3C
-1.62877103096016	2.47419768807339	-15.8913881136676	5.49119467289474e-47	1.0721929684058e-45	95.7696086892485	ENSG00000113231	PDE8B
-0.998255683468246	0.653027448146789	-15.8908053958003	5.52616502894335e-47	1.07825208601086e-45	95.7632839451109	ENSG00000188305	PEAK3
-2.14117924135091	0.63261232793945	-15.8831230065947	6.00852825814441e-47	1.17153462298222e-45	95.6799082020222	ENSG00000162598	C1orf87
-4.30643570415079	3.15368789887033	-15.8815603434875	6.11167240544337e-47	1.19079738148763e-45	95.6629506703634	ENSG00000048540	LMO3
-2.06027523021571	0.854470294954128	-15.8792918883937	6.26455480548703e-47	1.21971684068426e-45	95.6383351891337	ENSG00000102683	SGCG
-1.64249558232846	4.72318237798165	-15.8670954546436	7.15437686092339e-47	1.3919763082287e-45	95.5060111697913	ENSG00000125170	DOK4
-0.30150278548725	0.1382716028	-15.8630154571592	7.47935467296123e-47	1.45417140747382e-45	95.4617539396318	ENSG00000257647	AC124312.2
-1.27199700591379	3.99223425321101	-15.8624199049734	7.52800769330358e-47	1.46259198441579e-45	95.4552941150946	ENSG00000106100	NOD1
-1.90487976712433	1.06271154889908	-15.8599534201746	7.73289001752853e-47	1.50133237042442e-45	95.4285416389112	ENSG00000164935	DCSTAMP
-2.12367500457911	1.22476690407339	-15.8554767928804	8.11906642309592e-47	1.5751909520358e-45	95.3799902516715	ENSG00000166450	PRTG
3.84522959986549	4.08067198625688	15.8529448104738	8.3459476812684e-47	1.61806174061418e-45	95.3525317902749	ENSG00000182379	NXPH4
-1.36873724269488	6.47997770091743	-15.8501905579676	8.5999353800889e-47	1.66612336185374e-45	95.3226647142425	ENSG00000174282	ZBTB4
-3.34296960118805	4.48182531140019	-15.8495534333207	8.65977885196181e-47	1.67653073601453e-45	95.315756014582	ENSG00000011201	ANOS1
-2.65485122121642	2.30077885055046	-15.8477157549355	8.83472523397854e-47	1.70919154261599e-45	95.295829608801	ENSG00000204175	GPRIN2
2.37029270403124	6.55965011376907	15.8441531615733	9.18399207692052e-47	1.77550694283686e-45	95.2572019353901	ENSG00000029993	HMGB3
-0.324175547064014	0.273566173357798	-15.8406224435556	9.54372571570191e-47	1.84285912012832e-45	95.2189230199497	ENSG00000271843	AC012557.1
-1.2997946527134	3.28288784036697	-15.8406020685598	9.54584194462815e-47	1.84285912012832e-45	95.2187021298587	ENSG00000156313	RPGR
-4.17298298363993	3.19384939598165	-15.839759463888	9.63376957850309e-47	1.85852320092686e-45	95.2095673471462	ENSG00000243566	UPK3B
-1.14812496614109	5.17399844036697	-15.8355553490361	1.00847024549696e-46	1.94414598383657e-45	95.1639926808859	ENSG00000113163	CERT1
-3.17278685095091	2.95138851511927	-15.8310518958374	1.0591131379507e-46	2.04033934914852e-45	95.1151779762135	ENSG00000169583	CLIC3
-4.06883181409794	2.57892662965138	-15.8276285421442	1.09930089321436e-46	2.11627017944748e-45	95.0780743142532	ENSG00000168481	LGI3
-1.15711950162212	0.494846783886239	-15.8213619566142	1.17684934487817e-46	2.26396702853408e-45	95.0101622366402	ENSG00000183378	OVCH2
-2.28740109577929	4.21687644770642	-15.8202721087457	1.19088285197618e-46	2.28935520174494e-45	94.9983523772198	ENSG00000102934	PLLP
2.0150114092068	6.66798870458716	15.8180141219764	1.22049162722383e-46	2.34462865229842e-45	94.9738852318288	ENSG00000214160	ALG3
-0.558412893280389	0.264012390697248	-15.817126153773	1.23233571469431e-46	2.3657216121849e-45	94.9642637181385	ENSG00000234292	AC123595.1
1.30342227968456	4.17416354678899	15.8043805631765	1.41554011839797e-46	2.71551581928131e-45	94.8261817802042	ENSG00000143633	C1orf131
-1.18034046022732	3.4299481559633	-15.7987652601267	1.50465104455491e-46	2.88444134066462e-45	94.7653603051534	ENSG00000145029	NICN1
-1.17288120237711	1.37281980917431	-15.7919611337684	1.62016052929549e-46	3.10370150381134e-45	94.691672945673	ENSG00000197776	KLHDC1
-1.94377280327582	1.62959416637856	-15.7891358233166	1.67068606891511e-46	3.19825392563294e-45	94.6610788371461	ENSG00000085563	ABCB1
-1.98042908093701	5.28223244770642	-15.7755926727521	1.93558783676057e-46	3.70277547388684e-45	94.5144538750596	ENSG00000198189	HSD17B11
-1.9256313165585	2.88298260862385	-15.7674643617774	2.11429477459468e-46	4.04181700101462e-45	94.4264751071551	ENSG00000259976	AC093010.2
-1.55121013251395	1.57930362018349	-15.7655893824111	2.15780116425612e-46	4.12210794637204e-45	94.4061831983202	ENSG00000141505	ASGR1
-0.311741078033052	0.111814284214679	-15.7616879078054	2.25121408167894e-46	4.29755826261932e-45	94.3639624792188	ENSG00000280073	AL157996.1
-1.91682321776444	4.65282690825688	-15.7588589113792	2.3214624789454e-46	4.4285738927617e-45	94.3333502633265	ENSG00000150995	ITPR1
-2.49239403069349	2.59838248183486	-15.7582056379437	2.33799269405599e-46	4.45700208912136e-45	94.3262815637857	ENSG00000168679	SLC16A4
-2.51253278784793	3.50470411082569	-15.7566706699594	2.37729669799282e-46	4.52877502488194e-45	94.3096729790119	ENSG00000152527	PLEKHH2
-3.70944530338599	3.50636737321101	-15.7541446887081	2.44341671227594e-46	4.65149739211084e-45	94.2823427919629	ENSG00000179593	ALOX15B
-2.38220025278302	5.24018266605505	-15.7523667133329	2.49105431709501e-46	4.73888894582876e-45	94.2631067310735	ENSG00000119138	KLF9
-0.746288982423484	0.486265155834862	-15.7448770975808	2.70211284890118e-46	5.13682911379651e-45	94.182084843705	ENSG00000276317	AL357033.3
-1.53394734183681	4.95808208256881	-15.7387257931026	2.88873582792943e-46	5.48779620330105e-45	94.1155514112886	ENSG00000163947	ARHGEF3
-4.06661830964177	2.8477894393945	-15.7364251103795	2.96179389703556e-46	5.62268432256231e-45	94.0906693735676	ENSG00000173467	AGR3
-2.27192466152602	3.11184758954128	-15.7352804156721	2.99882759331728e-46	5.68904403098133e-45	94.0782899293581	ENSG00000176438	SYNE3
-2.12416561340451	3.8329256453211	-15.734474883141	3.02516520135608e-46	5.7350344450916e-45	94.0695785984522	ENSG00000166313	APBB1
-1.28465947924407	8.0693475119266	-15.7337552421237	3.04888965760744e-46	5.77601068352966e-45	94.0617962713893	ENSG00000114353	GNAI2
-0.403221999662577	0.246212231963303	-15.7285051231769	3.22768152016135e-46	6.11049665383243e-45	94.0050245654886	ENSG00000272690	LINC02018
-1.08645477715957	0.317270108438532	-15.7239470858892	3.39136650779167e-46	6.41594043889405e-45	93.9557423656582	ENSG00000226673	LINC01108
-2.24169557305199	2.53098394477064	-15.721615645158	3.47826733047529e-46	6.57579890688957e-45	93.9305365343443	ENSG00000204136	GGTA1
-3.30594002196203	2.84032232899083	-15.7132569704563	3.80849169617301e-46	7.19513182765605e-45	93.8401801537597	ENSG00000172264	MACROD2
2.10382920419754	5.73874030825688	15.7077129815984	4.04459165461692e-46	7.63591010656126e-45	93.7802601513272	ENSG00000173950	XXYLT1
-1.50510004232381	3.68391526972477	-15.7042605023783	4.19894367892707e-46	7.92185273677661e-45	93.7429494042441	ENSG00000114853	ZBTB47
-1.52935216706563	1.03293875583649	-15.7039575044309	4.21276733898637e-46	7.9424590843493e-45	93.7396750693806	ENSG00000088320	REM1
-1.21097813154338	0.459935386256881	-15.702706341294	4.27033164913994e-46	8.04544589781183e-45	93.726154677255	ENSG00000225792	AC004540.2
-2.08012566697595	3.63067276513761	-15.7005675837332	4.37055633266417e-46	8.22860932645679e-45	93.7030436460922	ENSG00000157510	AFAP1L1
-2.71515089984234	1.81243971036697	-15.6887621749749	4.96752153970738e-46	9.34611011336697e-45	93.575497777036	ENSG00000172752	COL6A5
-2.21675673771629	0.806724980449541	-15.684189803103	5.2200097791751e-46	9.81440712259054e-45	93.5261074652708	ENSG00000175267	VWA3A
-1.79347834589525	4.94568823119266	-15.6655346349866	6.38992156826145e-46	1.20057723357006e-44	93.3246523293936	ENSG00000113645	WWC1
-2.36556083005572	3.5591059453211	-15.6619595010614	6.64235396703972e-46	1.24714979319419e-44	93.2860551633343	ENSG00000184730	APOBR
-1.91632385957216	0.908282150733945	-15.657074451436	7.00343924231779e-46	1.31404488868026e-44	93.2333215139988	ENSG00000132554	RGS22
-1.65980911710577	0.483332593434862	-15.6566346028462	7.03689693113069e-46	1.319418174587e-44	93.2285736947362	ENSG00000130226	DPP6
-0.286574081487713	0.155813099889908	-15.6564985958577	7.04727473706852e-46	1.32045958882444e-44	93.227105616558	ENSG00000274029	AC069209.1
1.58812349907229	6.99519186238532	15.6562401905873	7.06703404639731e-46	1.32325620396803e-44	93.2243163677209	ENSG00000104413	ESRP1
-0.853270658904236	0.536340792807339	-15.6459427685874	7.9011049540179e-46	1.47841933093807e-44	93.1131792608802	ENSG00000274370	AC130371.2
-0.977463317785265	0.466088854165138	-15.6455242238585	7.93700923231623e-46	1.48412314026405e-44	93.1086626128261	ENSG00000125409	TEKT3
-1.82511754194228	1.32563531647706	-15.6392681145088	8.49349793575722e-46	1.58709560403654e-44	93.0411564133694	ENSG00000203797	DDO
1.47524410238864	4.39091002568807	15.6332641974019	9.06412366220066e-46	1.69256743010057e-44	92.9763810910116	ENSG00000146143	PRIM2
-2.15245612705247	2.31501337798165	-15.6257623884704	9.83115805164805e-46	1.83454636444353e-44	92.8954584928419	ENSG00000176533	GNG7
1.41894751993932	5.55739645357614	15.6256498090605	9.84314899022066e-46	1.83553272212051e-44	92.8942442021194	ENSG00000058804	NDC1
-0.95973604563661	0.370387404293578	-15.6252484045658	9.88602185866944e-46	1.84227262342461e-44	92.8899146474178	ENSG00000188487	INSC
1.30297333963355	3.88463226972477	15.6213516468996	1.03120304893745e-45	1.92035261664372e-44	92.8478863557219	ENSG00000144161	ZC3H8
-2.56707656423942	4.69329833944954	-15.6118524079719	1.14288527824333e-45	2.12688541753305e-44	92.7454494486458	ENSG00000168389	MFSD2A
-1.76697032247225	4.97411983853211	-15.608298664456	1.18770101752793e-45	2.20878501051815e-44	92.7071330432128	ENSG00000162104	ADCY9
-1.62049476128252	2.97813693247706	-15.6082140798266	1.18878879817289e-45	2.20930708418077e-44	92.7062210935017	ENSG00000204397	CARD16
-2.06225155532239	1.68733168220183	-15.6070949135249	1.20327551146102e-45	2.23471283081719e-44	92.6941549719509	ENSG00000185250	PPIL6
3.90977956634508	4.02495134144954	15.607010738318	1.20437218799559e-45	2.23523312856809e-44	92.6932474630413	ENSG00000158055	GRHL3
-2.14218626101582	1.91042829889908	-15.6065411103541	1.21050906426466e-45	2.24510065272663e-44	92.6881843488388	ENSG00000213145	CRIP1
-2.28311890032473	3.08930913009174	-15.6032089644624	1.25495733414832e-45	2.32596188370414e-44	92.6522617572098	ENSG00000162614	NEXN
2.70217639199768	2.42178336855413	15.6028218485801	1.26022562122438e-45	2.33414589858034e-44	92.648088598011	ENSG00000185306	C12orf56
-0.937575737132201	0.233617227781651	-15.5993368295718	1.30865819101896e-45	2.42221216897526e-44	92.6105214172558	ENSG00000280439	AC004836.1
1.31782749350646	3.67880396330275	15.5964195378293	1.35062583534828e-45	2.49820150288237e-44	92.5790765773183	ENSG00000156787	TBC1D31
1.67457085064927	9.61650061834862	15.5956749828774	1.36155027831497e-45	2.51670755360379e-44	92.5710515435738	ENSG00000111669	TPI1
-0.988926831788046	0.323864712012844	-15.5936690279716	1.39142327886556e-45	2.57018976106239e-44	92.5494314938735	ENSG00000244476	ERVFRD-1
2.63382375508673	2.43420337173761	15.58753636067	1.48686874175868e-45	2.74464138945676e-44	92.4833405835849	ENSG00000254560	BBOX1-AS1
-3.42809162388966	2.50145119825688	-15.5812122670015	1.59213885346997e-45	2.93698120712536e-44	92.4151970821895	ENSG00000001626	CFTR
-0.382427726376397	0.285788681100917	-15.5773922187949	1.65929635897277e-45	3.05880389406596e-44	92.3740403351149	ENSG00000187024	PTRH1
-2.36442477249545	4.97018498165138	-15.5754494726545	1.69452716304774e-45	3.12164744875047e-44	92.3531108965967	ENSG00000169554	ZEB2
-0.990081278625245	0.595894023394276	-15.5693776187787	1.80952132607277e-45	3.33124722940432e-44	92.2877045129685	ENSG00000069764	PLA2G10
-1.74570730032476	6.60507499266055	-15.567526211441	1.84611017865603e-45	3.39632164924119e-44	92.2677629788052	ENSG00000104870	FCGRT
-0.310594516505108	0.229363241614679	-15.5620353599019	1.9590227940802e-45	3.6016285418365e-44	92.2086262755925	ENSG00000272370	AC092354.2
-3.00851849188321	5.07955031559633	-15.5547252079488	2.12011023890764e-45	3.89516897920113e-44	92.1299080244096	ENSG00000135929	CYP27A1
-2.93216062518561	3.89218122990826	-15.5512144047404	2.20210715551231e-45	4.04310418391345e-44	92.0921075148718	ENSG00000227051	C14orf132
-1.77410872356222	3.64565799027523	-15.5506893101126	2.21464013410531e-45	4.06338965624215e-44	92.0864541483387	ENSG00000150764	DIXDC1
-1.15867835249307	1.09356712201835	-15.5491303241364	2.25227094939654e-45	4.12966625852179e-44	92.0696699493632	ENSG00000102053	ZC3H12B
-1.35310146598101	1.13541436014679	-15.5462620028318	2.32318105655035e-45	4.25683275924135e-44	92.0387910011708	ENSG00000198835	GJC2
-2.70994905043174	2.64424155995067	-15.5410609529616	2.45748978222394e-45	4.49991858116257e-44	91.9828046100936	ENSG00000019991	HGF
-0.298206425684142	0.148290636642202	-15.539111344512	2.50980795377349e-45	4.59264657316506e-44	91.9618200192589	ENSG00000254481	PTP4A2P2
-2.01909347240266	4.298003	-15.5319029950403	2.7130810874325e-45	4.96129557571574e-44	91.8842418047714	ENSG00000104728	ARHGEF10
-3.12497829611554	2.03453575324771	-15.5241194936236	2.95105345396479e-45	5.39286303753579e-44	91.8004891886698	ENSG00000173947	PIFO
-3.47026337080905	4.94578674726401	-15.5233108367385	2.97694140393473e-45	5.43654242379676e-44	91.7917887443528	ENSG00000038945	MSR1
-2.18145891138339	1.68866079352294	-15.5230311182028	2.98594882144455e-45	5.44935659913631e-44	91.7887792569487	ENSG00000224383	PRR29
-1.64388774274354	1.3038851300367	-15.5145761640391	3.27143069282874e-45	5.96638342546213e-44	91.6978223911924	ENSG00000253159	PCDHGA12
-1.58643273144831	1.31850918161468	-15.5140869369802	3.28875895092617e-45	5.99399309464739e-44	91.6925599593586	ENSG00000127472	PLA2G5
1.60950581922537	6.17353802385321	15.5135191342702	3.30898518493426e-45	6.02684427395711e-44	91.6864523989265	ENSG00000113569	NUP155
-2.34062232791053	2.75142118477064	-15.5100624707139	3.43482385076268e-45	6.25188184272794e-44	91.6492727137958	ENSG00000171840	NINJ2
1.19343814926067	5.46766664633012	15.5085001290255	3.49325631198983e-45	6.35401272695825e-44	91.632469299875	ENSG00000048991	R3HDM1
1.47474787731905	6.43685726055046	15.5068061650847	3.55773265288158e-45	6.4669941150487e-44	91.6142509901935	ENSG00000175792	RUVBL1
-0.636221149667223	0.486088100018349	-15.5039020597458	3.6710445577682e-45	6.66853648101556e-44	91.5830195909632	ENSG00000260742	AC009962.1
-1.90078669254411	2.11815037504587	-15.5014764256552	3.76844234473503e-45	6.84092235988868e-44	91.5569355090553	ENSG00000204577	LILRB3
-2.96154442729603	6.55381189174312	-15.5004955187434	3.80855750829332e-45	6.9091624777687e-44	91.5463877635967	ENSG00000179820	MYADM
-4.45269065435536	2.99787960763303	-15.4927225536484	4.14187962455441e-45	7.5088711736541e-44	91.462813763492	ENSG00000136352	NKX2-1
-0.509612165064945	0.355246643137615	-15.4902523788476	4.25378309387145e-45	7.70663879515095e-44	91.4362581291034	ENSG00000220563	PKMP3
-2.34158874860862	4.07004259889908	-15.4826428065027	4.61782520466601e-45	8.36064583186058e-44	91.3544616547407	ENSG00000129675	ARHGEF6
-0.996368161978212	0.17340201673578	-15.480803187119	4.71040055940869e-45	8.52261832873845e-44	91.3346896353148	ENSG00000140505	CYP1A2
4.48663407898885	5.97811803174312	15.4714425466856	5.21092984891749e-45	9.42200823078707e-44	91.2340966374948	ENSG00000124466	LYPD3
-2.09644253714753	1.27157697249541	-15.4658599801572	5.53434727409423e-45	1.00001819556653e-43	91.1741154864128	ENSG00000171714	ANO5
-0.328837468188085	0.130641801976147	-15.4625840112045	5.733381007416e-45	1.03529884616104e-43	91.1389211800506	ENSG00000178734	LMO7DN
-3.88385129371528	4.25988143963303	-15.45643244091	6.12662017012068e-45	1.10557829371822e-43	91.0728416087953	ENSG00000115648	MLPH
-1.92145627261139	4.3804258440367	-15.4482719825051	6.69010218362693e-45	1.20646605584181e-43	90.9851985262673	ENSG00000101665	SMAD7
-1.66980831007308	0.800127127137615	-15.4457677279019	6.87317681138047e-45	1.23866501126755e-43	90.9583065154932	ENSG00000196196	HRCT1
-2.08148623465917	4.25641814073394	-15.4452024952792	6.91518494880277e-45	1.24541571035182e-43	90.9522369832235	ENSG00000114698	PLSCR4
1.5738778012523	3.16255217614679	15.4449500534763	6.93402910185748e-45	1.24798847247435e-43	90.9495262623197	ENSG00000124787	RPP40
-0.507824265182057	0.247479065111927	-15.4439988213441	7.00549761728918e-45	1.26002297814252e-43	90.9393120834884	ENSG00000139549	DHH
-4.0911172818371	6.94521934265903	-15.4435559943239	7.03901858973252e-45	1.26522083975002e-43	90.9345571611447	ENSG00000013588	GPRC5A
-2.00134035602972	2.23723545394495	-15.438402427585	7.44110079419537e-45	1.33661505407545e-43	90.8792238600761	ENSG00000163762	TM4SF18
1.65552214117992	5.06435359294254	15.4352096452788	7.70161524577013e-45	1.38250306460956e-43	90.8449469031435	ENSG00000091127	PUS7
-1.66606696274483	2.76745331183	-15.4295396892696	8.18688288231896e-45	1.46864953409883e-43	90.784082405732	ENSG00000091428	RAPGEF4
-1.66651551257541	0.992337654605505	-15.4292856613867	8.20932410377965e-45	1.47171085357543e-43	90.781355731626	ENSG00000168546	GFRA2
-2.70218990353671	3.11153436550459	-15.4288328137638	8.24948170149303e-45	1.47794215692652e-43	90.7764950177536	ENSG00000196159	FAT4
-2.33211773754062	1.37931596493578	-15.4270445609754	8.40998451574703e-45	1.50571174701488e-43	90.757301058396	ENSG00000179639	FCER1A
-1.63347201682284	0.503252205827523	-15.4237805794249	8.71101530642053e-45	1.5585885229625e-43	90.7222698106903	ENSG00000107295	SH3GL2
-1.27833594675328	0.960956344899083	-15.4228607529624	8.79777435240219e-45	1.57308342845859e-43	90.7123981363214	ENSG00000120055	C10orf95
4.34407061507417	8.13701921302752	15.417660716777	9.30471170766444e-45	1.662640228442e-43	90.6565951246085	ENSG00000137699	TRIM29
-1.92113813079549	1.10523650814679	-15.4161389893629	9.45849929383746e-45	1.6890177310424e-43	90.6402664415475	ENSG00000123405	NFE2
-2.59834137337672	5.0643171853211	-15.4133280134423	9.7492793778039e-45	1.73980784202987e-43	90.610105314241	ENSG00000166278	C2
-0.601390090571672	0.320146299688073	-15.4079944932686	1.03257405400446e-44	1.84147978686463e-43	90.5528837766684	ENSG00000224875	EML4-AS1
1.84228497903982	4.46159601197783	15.3952627934049	1.18430366341791e-44	2.11069744700946e-43	90.4163210054161	ENSG00000012048	BRCA1
-2.24723626356685	3.98638408256881	-15.3938032900774	1.20306050100034e-44	2.14273137377256e-43	90.4006689048786	ENSG00000147251	DOCK11
-1.04771993753807	5.31565729257415	-15.3934189964336	1.20804836024211e-44	2.15021611584055e-43	90.3965477347251	ENSG00000081791	DELE1
-2.92643887929044	5.26512071926606	-15.3885114912796	1.27358798680294e-44	2.26539773481029e-43	90.3439231312811	ENSG00000198682	PAPSS2
-1.04063032803812	5.90795430091743	-15.387751299556	1.2840528981218e-44	2.28252909649898e-43	90.3357719633032	ENSG00000205302	SNX2
-1.30221620102044	1.44333582972477	-15.3873708170924	1.28932284595508e-44	2.29040966307725e-43	90.3316922932932	ENSG00000100490	CDKL1
-2.3613217176485	3.9594057559633	-15.3791847597553	1.40808070612189e-44	2.49975417186036e-43	90.243928029077	ENSG00000130755	GMFG
2.52932393327225	3.12222615488073	15.3780879933127	1.42479966918788e-44	2.5277959134166e-43	90.2321707824754	ENSG00000261373	VPS9D1-AS1
-2.78610612458262	3.33842879376147	-15.3772396581329	1.43786729491717e-44	2.54932753875372e-43	90.2230769246462	ENSG00000173210	ABLIM3
1.57244504591832	5.33766988623853	15.3748288477466	1.47565942323975e-44	2.61463926933257e-43	90.1972349526344	ENSG00000184992	BRI3BP
-2.01780810714293	3.61100425926606	-15.3746877203452	1.47790220516576e-44	2.61691933159203e-43	90.1957222283508	ENSG00000162618	ADGRL4
-2.84534813181825	3.64446932605505	-15.3731465767107	1.50261634930592e-44	2.65896073446991e-43	90.1792032870166	ENSG00000124406	ATP8A1
-1.1725570968785	0.561440564366972	-15.3697370014807	1.5587680650649e-44	2.75654236312349e-43	90.1426596409574	ENSG00000156206	CFAP161
1.18465078181944	5.53401889298308	15.3656634868999	1.62860504495986e-44	2.87818354459497e-43	90.0990041086216	ENSG00000085760	MTIF2
-0.475612605709772	0.187902501322936	-15.3604462070905	1.72262865359631e-44	3.04238447691606e-43	90.0430975877757	ENSG00000146469	VIP
-2.99750619179041	2.58355259310092	-15.3595108614359	1.74004868555231e-44	3.07116910167599e-43	90.0330755456382	ENSG00000154319	FAM167A
2.97241768505332	4.54788042091743	15.3568411650283	1.7907422446402e-44	3.1586062465867e-43	90.0044716034922	ENSG00000163923	RPL39L
1.53329730496285	6.18393880183486	15.3536362000603	1.85354953330766e-44	3.26728386827413e-43	89.9701352186761	ENSG00000163781	TOPBP1
-2.57997940874312	4.57386768807339	-15.3533838615063	1.85858691642613e-44	3.27405513752673e-43	89.9674319101215	ENSG00000110876	SELPLG
-2.51953560354835	6.4857337266055	-15.3412784681838	2.11698917104744e-44	3.72685392652243e-43	89.8377671511751	ENSG00000171992	SYNPO
-1.22745981227971	0.863464437651376	-15.3368470854801	2.22029244752784e-44	3.9062021690922e-43	89.7903112827948	ENSG00000224945	AL353150.1
-0.244214910344391	0.120086363688073	-15.3355523366094	2.25141389066277e-44	3.95841074225391e-43	89.7764467838569	ENSG00000234141	AC006042.3
-2.45537867392167	1.99855918697248	-15.3319118244552	2.34127143870564e-44	4.11375517551778e-43	89.7374657367471	ENSG00000259834	AL365361.1
-0.488326278094862	0.317178183155963	-15.3250781290529	2.51971806019656e-44	4.42445682475182e-43	89.6643033335623	ENSG00000248636	AC002070.1
-2.9791042040817	4.0191382933945	-15.3219825171979	2.6049576654009e-44	4.57119974938139e-43	89.6311655714416	ENSG00000187479	C11orf96
2.9849204183905	5.58908881192661	15.320464097221	2.64781389615431e-44	4.64342763659349e-43	89.6149122286763	ENSG00000164932	CTHRC1
-2.25429270704708	4.92099742411809	-15.3111833830505	2.925476256287e-44	5.12707506503563e-43	89.5155842649416	ENSG00000073712	FERMT2
-1.73018035204085	0.763577726440367	-15.3082253826603	3.01993887888656e-44	5.2892403588944e-43	89.4839309236859	ENSG00000104059	FAM189A1
2.06567746073773	6.80972289642302	15.3065993371737	3.07315588027066e-44	5.3790052571873e-43	89.4665317657942	ENSG00000065911	MTHFD2
-2.0778910587895	5.37309344220184	-15.3035182900213	3.17657112451303e-44	5.55646227051402e-43	89.4335656800669	ENSG00000213949	ITGA1
-0.441682201877328	0.367789067137615	-15.3013417547982	3.25171207232516e-44	5.68426679309715e-43	89.4102791314283	ENSG00000272914	AL359532.1
-2.36770122091842	2.58708942733945	-15.29997898119	3.29965939483929e-44	5.76440178262447e-43	89.3956996124417	ENSG00000112799	LY86
1.63884945129864	7.03853524587156	15.295070495611	3.47827769840153e-44	6.07256709143762e-43	89.3431908669897	ENSG00000163655	GMPS
1.81127006018085	4.75059387522936	15.2949858974797	3.48143929278382e-44	6.07421291522989e-43	89.3422859333601	ENSG00000221829	FANCG
-0.87858736400396	0.755082172899083	-15.2917554490661	3.60433653392865e-44	6.28463137683418e-43	89.3077317957243	ENSG00000255389	Z97989.1
1.51901232363167	5.14576130642202	15.2819428348256	4.0048183649913e-44	6.97847885051795e-43	89.202790047065	ENSG00000168393	DTYMK
2.18372407942944	6.7095292	15.279415306161	4.11497459711564e-44	7.1658670226489e-43	89.1757635427017	ENSG00000184363	PKP3
-1.32763034941682	1.56978878287302	-15.2775915707893	4.19633023638404e-44	7.30289511894552e-43	89.1562637057771	ENSG00000006638	TBXA2R
1.45043887755098	5.18512183853211	15.2756970270427	4.28254421970563e-44	7.44819873026948e-43	89.1360077499912	ENSG00000110104	CCDC86
1.58803755542667	6.48821455412844	15.2677706635444	4.66282615589674e-44	8.10443593763005e-43	89.0512720481491	ENSG00000123136	DDX39A
-1.92224874060776	7.90951505137615	-15.2599333995392	5.07193742573319e-44	8.80991668968567e-43	88.9675061056014	ENSG00000119655	NPC2
-2.41647266739452	1.47010039289908	-15.2560428330914	5.28813692863786e-44	9.17962894238817e-43	88.9259294830453	ENSG00000174837	ADGRE1
-3.34361119480529	4.97572480366973	-15.2535270159218	5.43281149878085e-44	9.42479181109796e-43	88.8990464037728	ENSG00000182985	CADM1
1.55784399423251	7.11744846417143	15.2517108472081	5.53969990017937e-44	9.60413456411718e-43	88.8796406071361	ENSG00000090520	DNAJB11
-1.81611054108306	2.00006242036697	-15.2493162169553	5.68384611397909e-44	9.84780299811251e-43	88.8540553503979	ENSG00000164197	RNF180
-0.263142841033168	0.153921942036697	-15.2472970159153	5.80829685784962e-44	1.00570604986485e-42	88.8324825891158	ENSG00000207697	MIR573
-0.27325326118878	0.113003211172477	-15.2434321567313	6.05413323199658e-44	1.04760996982242e-42	88.7911943537702	ENSG00000279430	AL590560.4
-2.57764481122455	3.45668816880734	-15.2385915390234	6.37672756376649e-44	1.10273478874357e-42	88.7394880149206	ENSG00000105538	RASIP1
-1.9473462813428	1.61984965611009	-15.2372593883345	6.46847727317869e-44	1.11789498329083e-42	88.7252594489648	ENSG00000173535	TNFRSF10C
1.23302199118735	4.58561244220183	15.2366269333813	6.51249644748086e-44	1.12479236750655e-42	88.7185044364244	ENSG00000103550	KNOP1
-1.70518877070969	1.72749739669725	-15.2339747494068	6.70036739001847e-44	1.15651044956971e-42	88.6901786843339	ENSG00000184785	SMIM10
2.0168198108534	3.94771506770642	15.2332439194423	6.75308030462241e-44	1.1648744381792e-42	88.6823736499027	ENSG00000165490	DDIAS
-0.217634734613756	0.0978472182477064	-15.2313783640579	6.88952153345875e-44	1.18766153638812e-42	88.6624507851053	ENSG00000268581	SIGLEC18P
-1.65432577098799	2.88853322073395	-15.2281048717331	7.13561481736839e-44	1.22931060808974e-42	88.6274944745325	ENSG00000175806	MSRA
-0.670119596189713	0.285783997522936	-15.2126773016735	8.41878263286561e-44	1.44946021745092e-42	88.4627902518522	ENSG00000261664	TTC39A-AS1
-1.13670866335925	0.672990198899083	-15.2069569141165	8.95099579341543e-44	1.54012262630262e-42	88.4017366359297	ENSG00000143028	SYPL2
1.64752129696189	8.35336300550459	15.20597645669	9.04552748600206e-44	1.55541026965645e-42	88.3912731548002	ENSG00000150753	CCT5
-3.89862267207104	2.68668463677064	-15.2039215242262	9.24689911712257e-44	1.58903869008933e-42	88.3693437135509	ENSG00000259803	SLC22A31
-1.89254017636834	3.3510913853211	-15.2006226812432	9.57956008031905e-44	1.6451722534425e-42	88.334142236996	ENSG00000102547	CAB39L
-0.371732883551373	0.121334480289908	-15.1969744342593	9.96137404822907e-44	1.70967156470389e-42	88.295215902759	ENSG00000207980	MIR23A
1.69081693170216	7.063261	15.1874488262378	1.10313864774933e-43	1.89213160915651e-42	88.1935966212633	ENSG00000189159	JPT1
1.60160343981903	8.53943545321101	15.1863986417629	1.11561574345597e-43	1.91233443814071e-42	88.1823948152893	ENSG00000144381	HSPD1
1.60038628791738	6.07430397614679	15.1851495568634	1.13063937088432e-43	1.93687439161191e-42	88.1690718423268	ENSG00000108773	KAT2A
-1.92867014847448	3.72632610443492	-15.183986605425	1.14480837803853e-43	1.95992053463445e-42	88.156667982463	ENSG00000065413	ANKRD44
-0.932967975997287	4.7852730293578	-15.1816111491663	1.17430292676833e-43	2.00915891376769e-42	88.1313329254951	ENSG00000131381	RBSN
1.37489127133576	5.72181739266055	15.1815272397625	1.17535852464051e-43	2.00970890768483e-42	88.1304380321381	ENSG00000131462	TUBG1
-1.51628272640311	2.58262076055046	-15.1771800215895	1.23136215905423e-43	2.10415350212918e-42	88.0840777050778	ENSG00000115841	RMDN2
-3.46466872663506	5.36128083027523	-15.1768486346518	1.23573892008157e-43	2.11031521754417e-42	88.0805438933495	ENSG00000171476	HOPX
-2.12437393228208	4.12763651302752	-15.1677505483723	1.36215605418581e-43	2.3247519939736e-42	87.9835367890041	ENSG00000138670	RASGEF1B
-1.50407572750467	1.25439279205505	-15.1644795234288	1.41069305230268e-43	2.40608861724523e-42	87.9486656807482	ENSG00000131080	EDA2R
-1.94853432524355	1.89310821651376	-15.1572595005368	1.52402068468399e-43	2.59776253071134e-42	87.8717066366569	ENSG00000244482	LILRA6
-0.88863085253332	6.82885513312737	-15.1564813828976	1.53676385517941e-43	2.61785379810431e-42	87.8634134782943	ENSG00000028528	SNX1
-1.23765588439247	4.59949113394495	-15.1526484051951	1.6011045670001e-43	2.72576103990223e-42	87.8225642154069	ENSG00000166548	TK2
-2.31708671305667	4.37905181724771	-15.1496130703874	1.65395690394708e-43	2.81398820668436e-42	87.7902186577454	ENSG00000121068	TBX2
1.17265853289458	7.93493344382385	15.1487980087545	1.66844309561488e-43	2.83687141257498e-42	87.7815335318783	ENSG00000082898	XPO1
-3.17124288149359	4.36504948385321	-15.1481307209139	1.68039705952367e-43	2.85542330878091e-42	87.7744231936281	ENSG00000119535	CSF3R
-1.88960821005338	2.08945204844037	-15.1431174403352	1.77298102846924e-43	3.01087814232913e-42	87.7210078498056	ENSG00000197959	DNM3
-2.0107202608999	4.40469657027523	-15.1406734737097	1.81994337325137e-43	3.08871356743685e-42	87.6949705527352	ENSG00000164659	ELAPOR2
1.46271218193411	3.13709527155963	15.1370557011737	1.89174850866083e-43	3.20858831626952e-42	87.6564310072154	ENSG00000136122	BORA
-2.70619886482764	3.6357878338066	-15.1315606782929	2.00625528797861e-43	3.40069588287397e-42	87.5979005746253	ENSG00000078596	ITM2A
1.08214967683202	7.35263696146789	15.1286011010402	2.07076608960956e-43	3.50787263013996e-42	87.5663801106317	ENSG00000110107	PRPF19
-2.19586622505801	1.65979627044037	-15.1239893649433	2.17543795486113e-43	3.682907483879e-42	87.5172686134898	ENSG00000236699	ARHGEF38
-1.92268461699914	4.15403869504587	-15.1216154584585	2.23135908594656e-43	3.77524443620439e-42	87.4919906821715	ENSG00000163412	EIF4E3
-1.40906549107149	3.7369034440367	-15.1214779397097	2.2346421463547e-43	3.77846378977517e-42	87.4905263987064	ENSG00000138613	APH1B
-2.18753831419299	1.69900105174312	-15.1178592813043	2.32278556058248e-43	3.92507745191022e-42	87.4519972977522	ENSG00000105650	PDE4C
-0.485616798660724	0.284740295174312	-15.1142722160122	2.41358156179382e-43	4.07598983677395e-42	87.4138082858935	ENSG00000255495	AC145124.1
3.28344003525043	5.18108876330275	15.1139399439637	2.42216912677062e-43	4.08797039737026e-42	87.4102710012253	ENSG00000163975	MELTF
-3.08728006508817	1.1839241576	-15.1009534987325	2.78278697317881e-43	4.69370261187738e-42	87.2720454082437	ENSG00000179813	FAM216B
1.36668749431813	6.30753801834862	15.0960233155719	2.933307278851e-43	4.94453736197945e-42	87.2195820451492	ENSG00000136270	TBRG4
-2.64220707249541	2.70562035119266	-15.0957307115468	2.94249165865171e-43	4.95696671726712e-42	87.2164685894225	ENSG00000111058	ACSS3
-0.421917504874772	0.193980772911927	-15.0946454448772	2.97680767957207e-43	5.01169189595852e-42	87.2049210150536	ENSG00000272491	AL109659.2
-2.389652617347	3.90956792844037	-15.0878538178086	3.20081078747765e-43	5.38550677979107e-42	87.1326636989137	ENSG00000115525	ST3GAL5
-0.720147394035264	0.429540175100917	-15.081221191391	3.43578566446341e-43	5.77731158259742e-42	87.0621108531476	ENSG00000232934	AL157786.1
-1.51154951252328	5.43401044770642	-15.0773629615107	3.58030748210801e-43	6.01663089764927e-42	87.0210757723418	ENSG00000144711	IQSEC1
-1.73950311723105	4.03861606605505	-15.0750947759802	3.66808330286126e-43	6.16035462673786e-42	86.9969539761353	ENSG00000139132	FGD4
2.58744088902829	2.88357592370642	15.0666618139317	4.01367350239114e-43	6.73662244806607e-42	86.9072837935037	ENSG00000111344	RASAL1
6.76968401823974	10.6271309976147	15.0625409670272	4.19417761929316e-43	7.03527036324451e-42	86.8634730908666	ENSG00000186081	KRT5
-2.43447697084787	2.05101908991666	-15.0616886134086	4.23251179505736e-43	7.09522415123669e-42	86.854411923783	ENSG00000084710	EFR3B
-0.385366992905271	0.206357040704587	-15.0544284132137	4.57352979535119e-43	7.66220184502686e-42	86.7772390071749	ENSG00000232504	ST3GAL5-AS1
-1.89869392033867	4.8104273266055	-15.0538559887477	4.60155485944056e-43	7.70443818209084e-42	86.7711550223527	ENSG00000168734	PKIG
-0.851583071774129	0.359900508847706	-15.043857048678	5.11966388499025e-43	8.56667474643082e-42	86.6648971231456	ENSG00000280285	AC108215.1
1.63110548318643	3.55157902568807	15.0384075497594	5.42612949411839e-43	9.07393371420225e-42	86.6069979794801	ENSG00000134222	PSRC1
-2.47528929739336	1.18437259924771	-15.0363823029376	5.54463060397385e-43	9.26643850938853e-42	86.5854825949253	ENSG00000215217	C5orf49
-1.67568740687155	0.887770324036697	-15.034344785232	5.66645460996977e-43	9.46425838608434e-42	86.5638380535483	ENSG00000186952	TMEM232
1.93143201391461	5.44513002201835	15.0336869790537	5.70635241751633e-43	9.52508520911643e-42	86.5568504394302	ENSG00000142632	ARHGEF19
-3.51682991384519	5.25962057247706	-15.0286088234259	6.02393765806867e-43	1.00490733327014e-41	86.502911445959	ENSG00000162551	ALPL
-0.581479365041981	0.101066654016514	-15.0279136840753	6.06876170983564e-43	1.0117682814053e-41	86.4955284210411	ENSG00000197273	GUCA2A
-2.05542263613178	4.12610112477064	-15.020134079758	6.59368341876984e-43	1.09861280334038e-41	86.412911411662	ENSG00000178878	APOLD1
-2.66877573128019	1.63394330111927	-15.0137342228612	7.05928486357885e-43	1.17547398503936e-41	86.3449601308992	ENSG00000188959	C9orf152
-0.710654153322831	0.29980249013945	-15.0101609480091	7.33336763094713e-43	1.22037044922297e-41	86.3070256410443	ENSG00000278931	CR381670.1
-1.11751097045387	0.659089200869725	-15.0084258298462	7.47026045539988e-43	1.24239599007638e-41	86.2886066789096	ENSG00000105501	SIGLEC5
-1.76314952782007	1.08940177937615	-15.0008718762363	8.09655843545255e-43	1.34573944851556e-41	86.2084287471728	ENSG00000274536	MIR223HG
-0.232650666362944	0.121812010899083	-14.9948679576189	8.63148415323083e-43	1.43377960372994e-41	86.1447148529312	ENSG00000259647	AC111152.2
-2.73608760066631	4.78607327456113	-14.9941103683506	8.70144018795163e-43	1.44452349997075e-41	86.1366760266855	ENSG00000074527	NTN4
-2.25307531953857	3.85510982422018	-14.9932787011369	8.77888794695204e-43	1.45649731847159e-41	86.1278513484616	ENSG00000175745	NR2F1
-0.366979196823984	0.200146020031193	-14.9898900066145	9.10162809385527e-43	1.50912821968073e-41	86.0918965877819	ENSG00000234961	AL133415.1
-1.93991721776445	4.2851450733945	-14.9872074944309	9.36548169106993e-43	1.55155773068736e-41	86.0634369577842	ENSG00000148516	ZEB1
-0.414324162389849	0.153846056706422	-14.9871736574219	9.36885818749298e-43	1.55155773068736e-41	86.0630779836104	ENSG00000227508	LINC01624
-1.16150394754179	2.20924358073394	-14.9854549616055	9.54196852889021e-43	1.5792707888656e-41	86.0448449163988	ENSG00000214106	PAXIP1-AS2
-1.41370822263458	5.38979395779817	-14.9796459333522	1.01510255254107e-42	1.67905935805509e-41	85.9832253027026	ENSG00000115993	TRAK2
-1.92828744061923	1.77890675779817	-14.9774524298566	1.03909613168914e-42	1.71770873218541e-41	85.9599601612203	ENSG00000117009	KMO
-1.18290245155454	4.38168833954993	-14.9672378471883	1.15849504168139e-42	1.91392889354424e-41	85.8516390012594	ENSG00000068028	RASSF1
-2.32265308857582	4.52396150297237	-14.9604185187414	1.24572904981067e-42	2.05680535214518e-41	85.779340114557	ENSG00000033327	GAB2
2.01695700417433	6.83850953394495	14.9584662095202	1.27188863026275e-42	2.09873123890553e-41	85.758644150173	ENSG00000100304	TTLL12
-2.32464368723914	1.4356718720367	-14.9527831360553	1.35119833369987e-42	2.22825628825505e-41	85.6984056419417	ENSG00000137960	GIPC2
-2.72301605173941	3.93899485174312	-14.9443822653462	1.47755843875482e-42	2.43516931131325e-41	85.6093769345264	ENSG00000156966	B3GNT7
1.88108460737471	6.36557190091743	14.9441625640489	1.48101658207732e-42	2.43940005621941e-41	85.6070489172135	ENSG00000138018	SELENOI
-2.28883330787342	1.50494627583486	-14.9391797383567	1.56165197130424e-42	2.57066883430268e-41	85.554253313634	ENSG00000198075	SULT1C4
-1.19963770267627	0.900691139724771	-14.9387663398799	1.56853537847578e-42	2.58044807606818e-41	85.5498734737929	ENSG00000213071	LPAL2
-0.509062998949453	0.313093333126605	-14.9356582183555	1.6212663922116e-42	2.66559564485241e-41	85.5169454252762	ENSG00000278991	AC090181.3
-6.33900607720328	5.61732819798165	-14.9354880587561	1.62420376077825e-42	2.66882220596066e-41	85.5151428036755	ENSG00000131400	NAPSA
1.66011665619197	6.66731801284404	14.9330877962557	1.66620814256422e-42	2.73619963423488e-41	85.4897160299144	ENSG00000115541	HSPE1
-2.1839916419296	6.19195329357798	-14.9282065571017	1.75500098770583e-42	2.88028489439131e-41	85.4380127138507	ENSG00000178695	KCTD12
-1.05972067483489	0.331298651656881	-14.9249506209024	1.81683700936332e-42	2.97998281194253e-41	85.4035289421526	ENSG00000117501	MROH9
-1.10885773418957	4.90597557017141	-14.9223807453312	1.86717415009837e-42	3.06071211730198e-41	85.3763134901556	ENSG00000004866	ST7
-0.336141062041633	0.146835456644037	-14.9219459764155	1.87582666270075e-42	3.07305534957708e-41	85.3717094016206	ENSG00000250740	AC109361.2
1.47788750533392	4.11755958715596	14.9195394402742	1.92444850114644e-42	3.15082402624904e-41	85.3462258308879	ENSG00000138182	KIF20B
-0.309640683733655	0.107728264588991	-14.9189188658783	1.93718920349062e-42	3.16978807205951e-41	85.3396546515018	ENSG00000277452	RN7SL473P
-2.42377715150748	2.46294646220183	-14.9147728204372	2.02449532878643e-42	3.3106666442968e-41	85.2957556638665	ENSG00000161929	SCIMP
-2.77510244509343	5.88974949585211	-14.9053784863298	2.23711277412127e-42	3.65617684725789e-41	85.1963058606339	ENSG00000074416	MGLL
2.57859265132185	6.31876217431193	14.9048564180632	2.24956111413558e-42	3.67432789376262e-41	85.1907799389059	ENSG00000155380	SLC16A1
-1.08970568041746	0.766512193266055	-14.8945434497781	2.51013081425445e-42	4.09748545260677e-41	85.0816371788639	ENSG00000232973	CYP1B1-AS1
-0.892865057825269	0.287317053011009	-14.889789893246	2.64016696606842e-42	4.30718538117539e-41	85.0313406765969	ENSG00000258647	LINC00930
-1.49563377776905	1.08441087719266	-14.889561421247	2.64658344938226e-42	4.31508171094934e-41	85.028923426381	ENSG00000181036	FCRL6
1.60881979835339	5.89122711009174	14.8876954515312	2.69957357960166e-42	4.39885873461878e-41	85.0091819153268	ENSG00000113460	BRIX1
-1.68255011154924	6.66590385504587	-14.8870942963043	2.71686964934068e-42	4.42440848606193e-41	85.0028220588181	ENSG00000130522	JUND
-2.54267784499773	1.75972824322936	-14.8865717882912	2.73199268590195e-42	4.44639118766741e-41	84.9972943295904	ENSG00000120262	CCDC170
-2.73873724944348	2.90595053522936	-14.8831515372258	2.83308047818852e-42	4.60817457459363e-41	84.9611127408967	ENSG00000152128	TMEM163
2.46240276488867	2.93059955908257	14.8805213351563	2.91334804527427e-42	4.73592059022466e-41	84.9332911687244	ENSG00000131187	F12
-2.47463524466612	3.69527791908257	-14.8794193510816	2.94764855637684e-42	4.7888355626597e-41	84.9216352910792	ENSG00000144668	ITGA9
1.27804867331271	5.61472202365026	14.8767604886642	3.03207613075466e-42	4.92307734753314e-41	84.8935135341436	ENSG00000035141	FAM136A
-1.43311790827929	4.89473911559633	-14.8729692349454	3.15664875833267e-42	5.12230348306797e-41	84.8534185693833	ENSG00000157107	FCHO2
-1.27340168806125	0.856078655284404	-14.8727581380195	3.16373307860907e-42	5.1307578807419e-41	84.8511862089636	ENSG00000105352	CEACAM4
-1.86195122054741	6.80164992844037	-14.8705249748716	3.23965520174628e-42	5.25077330656036e-41	84.8275712150066	ENSG00000172037	LAMB2
-1.47788114414196	0.773295903522936	-14.8701320392969	3.25320082724109e-42	5.26960784885945e-41	84.8234161999947	ENSG00000169313	P2RY12
-1.62155834806558	6.67394333257142	-14.8645712050725	3.45106712045707e-42	5.5868103147553e-41	84.7646192785607	ENSG00000070614	NDST1
3.53040546817021	4.82144761036697	14.8565442931827	3.7580340073476e-42	6.08015253848348e-41	84.6797638740003	ENSG00000132746	ALDH3B2
1.84344677980051	5.60357171743119	14.8536380455362	3.8757668157623e-42	6.26692950865286e-41	84.6490456383496	ENSG00000152256	PDK1
-2.57789305345558	7.58813110458716	-14.8534538936137	3.883349591066e-42	6.275483769506e-41	84.6470992887448	ENSG00000128016	ZFP36
-2.45820973784253	4.75094857206949	-14.8501094336506	4.02366698134319e-42	6.49840021323126e-41	84.6117525923617	ENSG00000066336	SPI1
1.58057174385432	4.94562730825688	14.8487236418008	4.08327947426892e-42	6.59078865613866e-41	84.5971075159216	ENSG00000173272	MZT2A
-1.3683366444806	6.82018203669725	-14.8458301575494	4.21060303157554e-42	6.79229569766531e-41	84.5665309755789	ENSG00000133030	MPRIP
3.68645032064007	3.92852014950459	14.8425107950112	4.36155054586061e-42	7.03165171925408e-41	84.5314571179287	ENSG00000136231	IGF2BP3
-1.94105765725886	2.22703493889908	-14.8417428195032	4.39723592796053e-42	7.08501080211416e-41	84.5233428198309	ENSG00000197467	COL13A1
2.0102922189239	5.28913237981651	14.8365328600477	4.64713658940578e-42	7.48325671382255e-41	84.4682999627081	ENSG00000141696	P3H4
4.88641136465164	6.05467624579075	14.8287254359978	5.04838848862989e-42	8.12461110383558e-41	84.3858303738932	ENSG00000086570	FAT2
-2.88584372959192	4.28977044477064	-14.8203712480521	5.5160758280713e-42	8.87206673287026e-41	84.2976056847481	ENSG00000145147	SLIT2
-1.50368436345552	4.47500397816783	-14.8083994561657	6.26258762500985e-42	1.00668429967495e-40	84.1712139004445	ENSG00000080546	SESN1
-1.63117086976348	0.978895254350459	-14.8042093037444	6.54700701929941e-42	1.0517858987871e-40	84.126986746959	ENSG00000225431	LINC01671
1.52863206679028	6.73030865137615	14.8039714375545	6.56353392047293e-42	1.05382252828708e-40	84.1244762233258	ENSG00000100297	MCM5
-1.35459503269951	4.45118835412844	-14.8017435171944	6.72036360298791e-42	1.07837018541497e-40	84.1009627979203	ENSG00000164088	PPM1M
-0.402624084280038	0.104040398866055	-14.800978495235	6.77507318984174e-42	1.08651217675406e-40	84.0928891186369	ENSG00000226286	AL008733.1
-1.24107880113291	0.712553267486238	-14.7976044455874	7.02171277519873e-42	1.12540624836689e-40	84.0572831124374	ENSG00000180509	KCNE1
-2.43111073680432	2.94487907211009	-14.7944835819568	7.25780886191199e-42	1.16256593092358e-40	84.0243520239721	ENSG00000137672	TRPC6
1.63753244967527	5.73028415229358	14.7936678531048	7.32081392312447e-42	1.17197240435984e-40	84.0157450090259	ENSG00000165704	HPRT1
-2.16070232370136	2.54901198311927	-14.791156535019	7.51822767292559e-42	1.20287248712062e-40	83.9892485589281	ENSG00000120693	SMAD9
2.37941772552179	2.90095435376147	14.7882951611446	7.7496377142284e-42	1.23917250249417e-40	83.9590610672267	ENSG00000132749	TESMIN
-0.417563157769022	0.0789878868605505	-14.7878109596293	7.78949373691378e-42	1.2448183949096e-40	83.9539529874966	ENSG00000257826	AL133304.2
-5.41763044520475	3.78287003140367	-14.7870598516445	7.85172449834641e-42	1.25403126103987e-40	83.9460293210782	ENSG00000123838	C4BPA
-1.65737803179733	0.64280095187156	-14.7852409955793	8.0044821193934e-42	1.27768337036965e-40	83.9268423651978	ENSG00000273301	AC016717.2
-2.22477512435069	1.96308425633028	-14.7746022181808	8.95924618461247e-42	1.42925037473057e-40	83.8146349526692	ENSG00000150048	CLEC1A
-3.09326658429975	6.28259548256881	-14.7718723310095	9.22203019574644e-42	1.47031494821525e-40	83.7858483230799	ENSG00000111341	MGP
1.41338395941554	5.5234037266055	14.7661762753035	9.79535631367691e-42	1.56081419724625e-40	83.7257907845707	ENSG00000171792	RHNO1
-0.203343774159442	0.0864490417981651	-14.7634652435384	1.00805822259991e-41	1.60532832133058e-40	83.6972099330346	ENSG00000272411	AC116312.1
1.42561210320034	4.46111323853211	14.7573291512154	1.0757118435719e-41	1.71207044870819e-40	83.6325289089466	ENSG00000126453	BCL2L12
2.43284987314466	5.80703184587156	14.7548297179614	1.10455041465591e-41	1.75694756543901e-40	83.6061854815886	ENSG00000141934	PLPP2
-0.635385849914205	0.359469831620183	-14.7544969417454	1.10844771782724e-41	1.7621228963717e-40	83.6026782438654	ENSG00000255277	ABCC6P2
-2.18737490027841	6.42380195229358	-14.7528921988476	1.12743502616175e-41	1.79126719913975e-40	83.5857658065324	ENSG00000133026	MYH10
1.62506157154448	5.69397714862385	14.751369910993	1.14574642604248e-41	1.81930443230354e-40	83.5697230922982	ENSG00000138074	SLC5A6
-1.1267768303189	0.648981867614679	-14.7450200663956	1.22538183307058e-41	1.94462769161201e-40	83.502812541341	ENSG00000130528	HRC
-0.403995697195046	0.251584388605505	-14.7443208896437	1.23448104471443e-41	1.957932711417e-40	83.4954458226162	ENSG00000262115	AC027601.2
-1.81083237673941	4.84932649174312	-14.7289195066482	1.45292607576675e-41	2.30306029670612e-40	83.3332105547708	ENSG00000256043	CTSO
-2.31355819312389	3.11505857449541	-14.7287342549101	1.45577560414573e-41	2.30624173399822e-40	83.3312595900755	ENSG00000106804	C5
2.46633952922071	7.84897602018349	14.7281250212214	1.46518615408342e-41	2.31980745911126e-40	83.3248435656733	ENSG00000117595	IRF6
-3.64454677736671	1.74049467836697	-14.7265284871351	1.49013587720451e-41	2.35794622187708e-40	83.3080305218135	ENSG00000108342	CSF3
-1.65256776898657	0.813354397192661	-14.7241507855365	1.52808076370584e-41	2.41659219563532e-40	83.2829924796957	ENSG00000162643	DNAI3
-0.360434203454319	0.192216529143119	-14.7162670627677	1.66092410461027e-41	2.62516151060659e-40	83.1999864937894	ENSG00000173811	CCDC13-AS1
1.31436829722404	7.50824814280952	14.710824822531	1.7592873171013e-41	2.77902425306683e-40	83.1426974801802	ENSG00000013306	SLC25A39
-1.39166485203017	0.378560743915596	-14.7059086521742	1.85312646403724e-41	2.92556729832869e-40	83.0909540934618	ENSG00000118492	ADGB
1.55154065155374	6.06593001284404	14.7035022869861	1.90086211106052e-41	2.99919886399318e-40	83.0656294713619	ENSG00000111641	NOP2
1.0059254368042	6.74000109724771	14.6979125671458	2.01653271808122e-41	3.17987230169777e-40	83.0068100605189	ENSG00000111786	SRSF9
-1.70863629016703	2.58829089321101	-14.6915806236343	2.15606313658192e-41	3.39794060817098e-40	82.9401920227258	ENSG00000101695	RNF125
-3.59877441629182	3.88792725614679	-14.6905258936579	2.18022309056593e-41	3.43403953419116e-40	82.9290964666488	ENSG00000164120	HPGD
-3.16696003439248	3.62001181651376	-14.689224561294	2.21040415844539e-41	3.47957526379772e-40	82.9154071740013	ENSG00000168907	PLA2G4F
-0.66972087495943	0.610364935302752	-14.6891698510737	2.21168210834936e-41	3.47958607563585e-40	82.9148316643626	ENSG00000259523	AC022613.2
1.52990873747675	7.31219454678899	14.6891117022273	2.21304118724902e-41	3.47972444003112e-40	82.9142199840206	ENSG00000184575	XPOT
-0.278991848860857	0.109722654117431	-14.6852711645111	2.30467257598387e-41	3.62172283395858e-40	82.8738228448885	ENSG00000244137	AL512328.1
1.7987468428803	4.53207937981651	14.6815928356642	2.39597872300895e-41	3.76304747804761e-40	82.8351361889689	ENSG00000101412	E2F1
-2.32182875506731	3.22907641633028	-14.6806216690076	2.42068190851917e-41	3.79966555307983e-40	82.824922685503	ENSG00000172348	RCAN2
-1.94287492532474	4.1251145559633	-14.6802244511879	2.43085882375794e-41	3.81345331234233e-40	82.820745334499	ENSG00000196814	MVB12B
-2.21188244397037	3.24552353853211	-14.6783910599728	2.47838695882893e-41	3.8857871132842e-40	82.8014650626024	ENSG00000197822	OCLN
-1.75828080298821	1.55442070763303	-14.6756875640979	2.55016727234083e-41	3.99604058845622e-40	82.7730365097525	ENSG00000239467	AC007405.3
-2.08552377443186	2.09537904807339	-14.6749189340835	2.5709510270224e-41	4.02630345336032e-40	82.7649544100391	ENSG00000127533	F2RL3
-2.06810816289192	4.23640101452812	-14.6731484420551	2.61947007238502e-41	4.09994243748084e-40	82.7463384851594	ENSG00000076641	PAG1
2.84869737105053	2.70948256772405	14.6721277399667	2.64785552291961e-41	4.14200256799567e-40	82.7356067040039	ENSG00000011677	GABRA3
-1.78215754606798	1.3107690513578	-14.6699467374787	2.70954079576976e-41	4.23607534461435e-40	82.712676469408	ENSG00000214456	PLIN5
1.63141912963819	3.86769448990826	14.6698575912747	2.71209237735172e-41	4.23764433961206e-40	82.711739251289	ENSG00000186073	CDIN1
-2.18277645065579	2.41021834930554	-14.6693645940999	2.7262464874151e-41	4.2573301536217e-40	82.7065562832726	ENSG00000068831	RASGRP2
-3.44265156618746	3.14885397045872	-14.6676846930653	2.77503248601982e-41	4.33104414508509e-40	82.6888957465707	ENSG00000166592	RRAD
1.35274118054265	3.44679944220183	14.6665235883778	2.80926001000006e-41	4.38196540021377e-40	82.6766897455275	ENSG00000126953	TIMM8A
-3.51490480662116	5.01860212972477	-14.6646492424385	2.86540331912301e-41	4.4669940695326e-40	82.6569867459331	ENSG00000107317	PTGDS
-0.590943060833265	0.214408399787156	-14.6592977973241	3.03193173113833e-41	4.72391184632395e-40	82.6007387041965	ENSG00000243352	RN7SL8P
5.68974599710106	9.77142965504587	14.6578324235527	3.07919186090357e-41	4.79481667760155e-40	82.5853379825536	ENSG00000128422	KRT17
-4.63914760928234	4.57459872926606	-14.657153613788	3.10133260211585e-41	4.8265480376874e-40	82.5782040829286	ENSG00000112936	C7
0.997233557669292	1.03235836708257	14.6536692984046	3.21750422955831e-41	5.00449876614538e-40	82.5415881860005	ENSG00000261008	LINC01572
-3.03470172643793	4.80732805284404	-14.6482037769572	3.40853499223317e-41	5.29861700240676e-40	82.4841598283065	ENSG00000113594	LIFR
1.47650420025505	5.3536771266055	14.6391132809159	3.751638145408e-41	5.82866596087083e-40	82.3886630170311	ENSG00000157778	PSMG3
-1.79011355136833	4.36449396146789	-14.6377585759362	3.80563680733936e-41	5.90920633017101e-40	82.3744338707064	ENSG00000182957	SPATA13
-2.21336089274125	3.44178280917431	-14.6354315622682	3.90020705490345e-41	6.0526172408153e-40	82.3499934117541	ENSG00000135363	LMO2
-0.767830484693952	5.0510319412844	-14.6332786001727	3.98978960771595e-41	6.18812977400704e-40	82.3273825058516	ENSG00000145868	FBXO38
1.10452609589511	5.54026222018349	14.6314095036294	4.06922297651341e-41	6.30775645424998e-40	82.30775399255	ENSG00000164941	INTS8
-1.65946394465449	2.48379382917431	-14.6285924445698	4.19193261093609e-41	6.49429288196805e-40	82.278172408445	ENSG00000106004	HOXA5
-2.32551096439128	1.99988970166972	-14.628002181466	4.21810808981118e-41	6.53114869675232e-40	82.271974443043	ENSG00000172322	CLEC12A
-1.55595405783455	0.443927458097248	-14.6266601173123	4.27823071411089e-41	6.62049552282565e-40	82.2578827126032	ENSG00000157330	C1orf158
-1.41624787708729	4.74404891559633	-14.6257397991437	4.3199529012606e-41	6.68128308881406e-40	82.2482196575209	ENSG00000177000	MTHFR
-1.34997839916516	2.14577838972477	-14.6214676600441	4.51900460288859e-41	6.98519203862649e-40	82.2033669833056	ENSG00000167995	BEST1
-1.6549437428705	0.467475650798165	-14.6145044867816	4.86322779809112e-41	7.51302827159958e-40	82.1302736766351	ENSG00000230062	ANKRD66
-0.195539872147498	0.101846755066055	-14.6123773318328	4.9735076064442e-41	7.67906208270783e-40	82.1079476836921	ENSG00000223656	HMGB3P10
-8.24111084775873	7.14381227557798	-14.6017740998828	5.56154736966496e-41	8.58215102844297e-40	81.9966803865356	ENSG00000122852	SFTPA1
-1.0785723431772	0.846398517522936	-14.5949200875211	5.978051377332e-41	9.21967078616695e-40	81.9247750631473	ENSG00000247809	NR2F2-AS1
6.26048006618621	7.2070911826789	14.5934775495455	6.06959765473202e-41	9.35558760125502e-40	81.909643298062	ENSG00000186832	KRT16
-3.22154240271921	2.38418328352294	-14.5909624666181	6.23256578194056e-41	9.60137806869008e-40	81.8832624379363	ENSG00000143365	RORC
1.67338226658156	7.99265913394495	14.5892818252366	6.34388996659041e-41	9.76737839344277e-40	81.8656351927454	ENSG00000101444	AHCY
-2.13621206683356	3.98229593302562	-14.5887819480973	6.377382382227e-41	9.81342567248253e-40	81.8603924505463	ENSG00000081189	MEF2C
-1.08052657420573	0.845611764990826	-14.5879656076515	6.43245777560015e-41	9.89261413522776e-40	81.8518307903187	ENSG00000172476	RAB40A
-2.3444566873284	3.21278236913075	-14.5837027518228	6.72785525257942e-41	1.03411026131028e-39	81.8071259751041	ENSG00000010671	BTK
-1.94763667744673	3.6004231866055	-14.5826990276126	6.79935390094163e-41	1.04451354118001e-39	81.7966006913884	ENSG00000163637	PRICKLE2
-2.10474053936227	1.16433592979817	-14.5710891998716	7.68353075774283e-41	1.17967837629394e-39	81.6748803737644	ENSG00000182836	PLCXD3
-2.36826067845556	4.6281163706422	-14.5676920316929	7.96329996891413e-41	1.22194695431067e-39	81.639271638388	ENSG00000153904	DDAH1
1.39855095883578	3.56777709174312	14.565956197667	8.11015037416493e-41	1.2437835657858e-39	81.621078223932	ENSG00000132423	COQ3
-1.38709201477971	0.589965622862385	-14.5636546736119	8.30902978167437e-41	1.2735704942516e-39	81.5969572309322	ENSG00000130700	GATA5
1.75784163752315	4.92417226788991	14.5627930384625	8.3847302222102e-41	1.28445433594295e-39	81.5879273417857	ENSG00000161179	YDJC
1.65563330125229	3.78818183119266	14.5553390521346	9.06899565840416e-41	1.38849975474728e-39	81.5098197453726	ENSG00000179967	PPP1R14BP3
-1.17965953211973	4.23821257247706	-14.5527446134752	9.31999957181662e-41	1.42613185175226e-39	81.4826376839764	ENSG00000112367	FIG4
-0.886686683817151	0.341478864924771	-14.5458050659394	1.00259482517939e-40	1.5332979519154e-39	81.4099421496139	ENSG00000272274	LINC00551
-0.305370386232611	0.14381861660367	-14.5448963256186	1.01222573405718e-40	1.54716244945926e-39	81.4004237272961	ENSG00000277152	AC110048.2
1.28481671382185	4.82529682752294	14.5423580673657	1.03961790879682e-40	1.58814398735005e-39	81.3738386219292	ENSG00000149636	DSN1
-2.34205355510211	3.40006358917431	-14.5407786384933	1.05703446454126e-40	1.61384932887993e-39	81.3572970927989	ENSG00000204482	LST1
-2.08982269376047	1.28409342042202	-14.53923469422	1.07434090219755e-40	1.63935798203222e-39	81.3411279604327	ENSG00000100626	GALNT16
1.29549599994666	1.44440907341284	14.5374389244183	1.09482584993685e-40	1.66968566250815e-39	81.3223225053558	ENSG00000188610	FAM72B
1.34082911108527	6.05977065137615	14.5343201321574	1.13133285080463e-40	1.72440071218134e-39	81.2896646716461	ENSG00000126602	TRAP1
-1.74651671077114	1.092456902	-14.5321156042711	1.1578677984546e-40	1.76386371634361e-39	81.2665822396413	ENSG00000233251	AC007743.1
1.09079592323743	5.48821357798165	14.5277927741225	1.21171478483483e-40	1.84486608647683e-39	81.2213246678398	ENSG00000115761	NOL10
-1.49873111621062	2.24172679174312	-14.5205072736796	1.30817539342052e-40	1.99062264563017e-39	81.1450630313307	ENSG00000104903	LYL1
2.08287699257882	3.58661451926606	14.5200996346279	1.31379329599135e-40	1.99806063765351e-39	81.1407965300798	ENSG00000176749	CDK5R1
-1.40095834368029	1.27786677308917	-14.5200086280874	1.3150507895353e-40	1.99886259653131e-39	81.1398440291324	ENSG00000087237	CETP
-2.57882328615868	3.8247016174244	-14.5148226839737	1.38872670062178e-40	2.10967777078364e-39	81.0855707727022	ENSG00000001561	ENPP4
-0.244797874261368	0.154451374691743	-14.5113023598232	1.44107064109212e-40	2.18798163060992e-39	81.0487338523412	ENSG00000257953	AC083805.2
-1.86749536535601	1.13265015291743	-14.5085554746693	1.4832768880009e-40	2.25081512245148e-39	81.0199929882563	ENSG00000118997	DNAH7
-3.17667928977281	4.76261665504587	-14.5081802563566	1.48913705441518e-40	2.25845578197317e-39	81.0160672373363	ENSG00000174640	SLCO2A1
-1.43831499445967	1.17463344346341	-14.5055123860104	1.53147489483197e-40	2.32138013543882e-39	80.988155726509	ENSG00000064201	TSPAN32
-1.49596910482384	5.70765153394495	-14.5042794490759	1.55144448606126e-40	2.35034824603912e-39	80.9752573892462	ENSG00000109686	SH3D19
-0.815385314953282	0.19973396247156	-14.5039484970008	1.5568489019255e-40	2.35723112224616e-39	80.9717952251836	ENSG00000233730	LINC01765
-1.3447983842371	1.03429122667013	-14.5012554798075	1.60152927254737e-40	2.42354139502401e-39	80.9436242629252	ENSG00000047617	ANO2
-1.87213012541284	0.744411654313761	-14.4962892005252	1.68730561485399e-40	2.5519332158358e-39	80.891679345343	ENSG00000123977	DAW1
-0.913297744130695	0.234491638790826	-14.4933502774379	1.74020789858368e-40	2.63049095658356e-39	80.8609433099012	ENSG00000198842	STYXL2
-1.09932831087664	0.97628225440367	-14.4919169460806	1.76660548243249e-40	2.66891970648948e-39	80.8459541501338	ENSG00000154016	GRAP
-2.7392411335808	6.12813300917431	-14.491716278638	1.77033288893503e-40	2.67307572170968e-39	80.8438557090352	ENSG00000165507	DEPP1
-2.41684540688784	5.50299267889908	-14.4915069394879	1.77422973079833e-40	2.6774828489859e-39	80.8416665989131	ENSG00000143248	RGS5
2.0644398591057	8.10248525313039	14.4913207115586	1.77770354632689e-40	2.68124708433601e-39	80.8397191801637	ENSG00000046604	DSG2
-1.03804158285136	4.26367143861917	-14.4906366890722	1.79052131263002e-40	2.69909256240346e-39	80.8325663296593	ENSG00000032219	ARID4A
3.53834221500231	3.70024068150459	14.4894765872479	1.81247127331743e-40	2.73067700093917e-39	80.8204354396646	ENSG00000144452	ABCA12
-3.63032088729831	3.24001271998165	-14.4884217819355	1.83266174642121e-40	2.7595772996854e-39	80.8094059811962	ENSG00000127249	ATP13A4
-0.296059504629874	0.077576523133945	-14.4873903651006	1.85262137769605e-40	2.78809841750574e-39	80.7986214251146	ENSG00000280362	AC084759.3
-1.58090466697592	1.41639767357798	-14.4807069322495	1.98731496231459e-40	2.98916192820669e-39	80.7287472815822	ENSG00000111181	SLC6A12
1.30509805299161	5.22746511926606	14.4798458303015	2.0053645998219e-40	3.01465436134676e-39	80.7197456459137	ENSG00000138442	WDR12
-1.7726449597635	3.35585558165138	-14.4720082611841	2.17734952731962e-40	3.27140193800079e-39	80.6378255442949	ENSG00000139597	N4BP2L1
-2.18141657150739	3.15827252364585	-14.4708346621426	2.20433889825939e-40	3.31013589357383e-39	80.6255605043146	ENSG00000085514	PILRA
-1.52518715894298	0.824243071310092	-14.4674487048662	2.28409013005418e-40	3.42801355867506e-39	80.5901770380476	ENSG00000180875	GREM2
-2.68239140208724	1.48051141544954	-14.4653565853723	2.33479831113827e-40	3.5021974667074e-39	80.5683160924771	ENSG00000103316	CRYM
4.8764146306358	7.8263618381398	14.4647314455829	2.35016696192198e-40	3.52331985666014e-39	80.5617841625925	ENSG00000073282	TP63
-1.29481277790203	0.440720105981651	-14.4628504341409	2.39702145232326e-40	3.59159618266827e-39	80.5421306978018	ENSG00000231621	ANKRD44-AS1
4.82054052663495	6.37157504073395	14.4602075904421	2.46443039163345e-40	3.69057888243795e-39	80.514519258886	ENSG00000165474	GJB2
1.02730001588584	5.66523440917431	14.4591283521138	2.49249822706202e-40	3.73057074717457e-39	80.5032444257224	ENSG00000125450	NUP85
-1.55592067200141	0.404297302207339	-14.4504192297528	2.73097797775703e-40	4.08527443393982e-39	80.4122736508507	ENSG00000182255	KCNA4
-2.94364517153303	4.91452105009174	-14.4449506075534	2.89221644171324e-40	4.32410841572365e-39	80.3551638298131	ENSG00000138772	ANXA3
-3.09314241992122	3.00053525944954	-14.4446496156623	2.90136157804602e-40	4.33541338422543e-39	80.3520207954401	ENSG00000119508	NR4A3
-1.73385157107145	0.94087777612844	-14.4419474297307	2.98476521180247e-40	4.45760761991777e-39	80.3238051824105	ENSG00000188176	SMTNL2
-0.329609574483075	0.115104755440367	-14.4226495040813	3.65411328832739e-40	5.45427215201539e-39	80.1223689284167	ENSG00000226808	LINC00840
1.68961533325598	4.71461602018349	14.4216300260367	3.69336905279068e-40	5.50986255150653e-39	80.1117307154888	ENSG00000262814	MRPL12
-4.94572830965221	2.63575028579816	-14.4208366439943	3.72420953972387e-40	5.55284510620594e-39	80.1034520373489	ENSG00000156076	WIF1
1.41519641280144	5.38026181100917	14.4135765491856	4.018623850004e-40	5.98855894903971e-39	80.0277047940171	ENSG00000174891	RSRC1
-1.67932139900284	3.71145986788991	-14.4124042838035	4.06829153675655e-40	6.05927534378186e-39	80.0154757134075	ENSG00000274180	NATD1
-2.44331766728321	1.59256852368807	-14.411608409836	4.10236027570696e-40	6.10669453765514e-39	80.0071734036682	ENSG00000164619	BMPER
-1.73445027525515	2.48664130073394	-14.4039205793624	4.44645384033852e-40	6.61530836300364e-39	79.926986887524	ENSG00000160219	GAB3
1.40328091522116	5.08794306779078	14.4028309186029	4.49749960687003e-40	6.68761823672282e-39	79.9156229259152	ENSG00000080819	CPOX
1.29146799349935	4.3278093356677	14.400969536395	4.58605226464395e-40	6.81559070274855e-39	79.8962116482714	ENSG00000080839	RBL1
-1.57247097562547	0.488237867276641	-14.397899464423	4.7359208039678e-40	7.03449983768955e-39	79.864198095009	ENSG00000070193	FGF10
1.4113254852736	6.14893868807339	14.3960562030276	4.82823727200544e-40	7.16773293498639e-39	79.8449787262919	ENSG00000247077	PGAM5
1.2723636305367	5.51002565348375	14.3957402360589	4.84424109585644e-40	7.18759349588456e-39	79.8416843036845	ENSG00000049541	RFC2
-1.7778763477737	2.2784844733945	-14.3857590170603	5.37795590506891e-40	7.97516483755479e-39	79.7376320006404	ENSG00000171962	DRC3
-1.20613343623772	0.371140263100917	-14.3851623460033	5.41165714302558e-40	8.02079665892395e-39	79.7314128421837	ENSG00000181123	AC004832.1
1.81064565932276	6.25129245321101	14.3848483064186	5.42947925621988e-40	8.04285685276078e-39	79.7281396245053	ENSG00000181788	SIAH2
-0.602928747235052	0.367016001697248	-14.3843900070415	5.4555933541282e-40	8.07716971710436e-39	79.723362852215	ENSG00000259005	AC005479.1
1.64519411363628	8.90420693027523	14.3821813850944	5.58320829950528e-40	8.26163930805174e-39	79.7003437373014	ENSG00000175166	PSMD2
-0.242370107426719	0.119116150675229	-14.3775009600873	5.86356660563878e-40	8.67180636571375e-39	79.6515677666076	ENSG00000276863	AC124319.2
-2.44708199823288	0.886138295119266	-14.3749805760132	6.020307977191e-40	8.89880836261358e-39	79.6253051127434	ENSG00000214128	TMEM213
1.72014043344149	6.74297551926606	14.3676063572139	6.50330964379674e-40	9.60756079325071e-39	79.5484768774727	ENSG00000108179	PPIF
-2.39078202892747	2.2267185513211	-14.3635103042461	6.78809117435105e-40	1.00228692501543e-38	79.5058098282221	ENSG00000130518	IQCN
-0.836363001866896	0.286936642998165	-14.3630355766189	6.82189086356995e-40	1.00673456814139e-38	79.5008651216136	ENSG00000177994	C2orf73
-3.75349705998385	4.18089272733945	-14.3625490898705	6.85670187454642e-40	1.01132658305877e-38	79.4957980095407	ENSG00000184012	TMPRSS2
-0.868700654769266	0.877126099137615	-14.3623150648587	6.87351078888224e-40	1.01325986992812e-38	79.4933604968876	ENSG00000197054	ZNF763
1.42730557154448	5.50012605688073	14.362080920494	6.8903693924619e-40	1.01519839676343e-38	79.4909217589542	ENSG00000105486	LIG1
-1.37807289887444	0.397418779365138	-14.3599663498381	7.04450002798713e-40	1.03734904930687e-38	79.4688981912678	ENSG00000186329	TMEM212
-0.535823772985629	0.248240151515596	-14.3591219563015	7.10700384372524e-40	1.0459904850644e-38	79.4601041140981	ENSG00000204583	LRCOL1
5.03096852082096	4.63937281433028	14.3577197663662	7.21202078901406e-40	1.06087624448823e-38	79.4455012866978	ENSG00000185686	PRAME
-0.926700132885038	4.62523930458716	-14.3575176106088	7.22728831114659e-40	1.06255111448785e-38	79.4433960287379	ENSG00000118518	RNF146
-0.714594035703282	0.349267308363303	-14.3573611932186	7.2391236192281e-40	1.06371985548239e-38	79.4417671010639	ENSG00000254951	AC044810.2
-0.803814334264862	1.00513577449541	-14.351363538014	7.7078118093361e-40	1.13198148219193e-38	79.3793136535237	ENSG00000223799	IL10RB-DT
1.59074314761128	5.04922375779817	14.3469777082475	8.06958335082007e-40	1.18447637656139e-38	79.3336515366514	ENSG00000184220	CMSS1
1.10477524802871	5.09617634678899	14.3456753893201	8.18023159469136e-40	1.20007416883535e-38	79.3200939343459	ENSG00000123415	SMUG1
-5.93073193900293	6.66374139282569	-14.3409833410038	8.59157119864476e-40	1.25974430403267e-38	79.2712526395174	ENSG00000157765	SLC34A2
-5.20920087929046	5.2128669747156	-14.3398764552577	8.69157751765129e-40	1.27372555966651e-38	79.2597316984101	ENSG00000162896	PIGR
4.99422482247448	4.58982352509541	14.3373429577991	8.92486724909688e-40	1.30721370221523e-38	79.2333634789233	ENSG00000178919	FOXE1
-0.893624890518218	0.3411775916	-14.3363293889596	9.01993790047753e-40	1.32043208569825e-38	79.2228150111159	ENSG00000251165	F11-AS1
-1.81131538301258	2.70276477486239	-14.3351940935421	9.12762564073385e-40	1.33548237260871e-38	79.2110001029352	ENSG00000132122	SPATA6
2.37725822669288	7.63256153944954	14.331053120377	9.53139397176871e-40	1.39381362167291e-38	79.1679089753556	ENSG00000159166	LAD1
-2.11897347031549	5.88381301100917	-14.3309736732328	9.5393121556502e-40	1.39422674992485e-38	79.1670823001576	ENSG00000179094	PER1
1.38682960180887	4.85527749724771	14.3303664301825	9.60005071872648e-40	1.40235532777555e-38	79.1607637930422	ENSG00000130695	CEP85
-0.753124047174175	0.494327934770642	-14.3180820490946	1.0915034015187e-39	1.5935949662173e-38	79.0329678520907	ENSG00000203804	ADAMTSL4-AS1
-1.62450789645185	5.43336571376147	-14.3127085242796	1.15453126587919e-39	1.68471713237968e-38	78.9770819643303	ENSG00000241839	PLEKHO2
-2.00601453102973	2.03689646899083	-14.302641153056	1.28254369022399e-39	1.87051856792125e-38	78.8724045259093	ENSG00000173198	CYSLTR1
-1.43714711549174	5.61231245688073	-14.2995217773743	1.32500962825229e-39	1.93142377920163e-38	78.8399769756351	ENSG00000177666	PNPLA2
0.998895006555917	6.0975216210345	14.2953147576759	1.38451086679634e-39	2.01708275564395e-38	78.7962478650497	ENSG00000077312	SNRPA
-3.00311333731456	5.73743404770642	-14.2940990317783	1.40219620719004e-39	2.04176176445891e-38	78.7836123057293	ENSG00000123358	NR4A1
-0.981617781739351	0.617024188770642	-14.2927652341806	1.42185835953712e-39	2.06929147221311e-38	78.7697501366621	ENSG00000197083	ZNF300P1
-2.80014863129794	3.56663142018215	-14.2926727560705	1.4232317700686e-39	2.07018967617576e-38	78.7687890326487	ENSG00000069535	MAOB
-2.25583544159095	1.31844552675229	-14.2925340649261	1.42529397906621e-39	2.07208829935941e-38	78.767347652336	ENSG00000111834	RSPH4A
1.9946607153061	4.12078909944954	14.2924357008793	1.42675836690378e-39	2.07311625764283e-38	78.7663253847037	ENSG00000100625	SIX4
1.42462851055193	2.93119542550459	14.2915729563305	1.43966686422677e-39	2.09076288637707e-38	78.7573592794863	ENSG00000131944	FAAP24
1.04786901018321	0.986050479212844	14.2872651700374	1.50588368414064e-39	2.18576701237275e-38	78.7125941179444	ENSG00000256663	AC112777.1
1.96471992833949	3.83482793119266	14.2813782781852	1.60131036157878e-39	2.32266966465341e-38	78.6514292814766	ENSG00000249859	PVT1
-2.48845938326976	3.94246926844647	-14.2813430216199	1.60189966278197e-39	2.32266966465341e-38	78.651063000023	ENSG00000053918	KCNQ1
-1.69079676437857	6.15015340366972	-14.2809757132896	1.60805196878522e-39	2.33035588382717e-38	78.6472470477911	ENSG00000112576	CCND3
-0.802489465839537	0.989467346422018	-14.2799220595585	1.62583138364477e-39	2.35487482154897e-38	78.6363009264347	ENSG00000279722	AC007342.7
-2.93525061334421	2.1400024593578	-14.2792436289629	1.63738284837437e-39	2.3703519552749e-38	78.629253089867	ENSG00000162543	UBXN10
-1.38472416326542	7.4752068293578	-14.2783848050721	1.65212325149707e-39	2.39042674470044e-38	78.6203314660164	ENSG00000197879	MYO1C
-0.307719001735393	0.0972826431908257	-14.2729629598911	1.74828384714784e-39	2.52822347150936e-38	78.5640139428947	ENSG00000237803	LINC00211
1.38113071127083	4.24163561651376	14.2665783730341	1.86869685198619e-39	2.70092800016484e-38	78.4977087318402	ENSG00000107815	TWNK
-0.938462939872464	0.615612277908257	-14.2656936134127	1.88602313429858e-39	2.72453210033898e-38	78.4885213896978	ENSG00000196381	ZNF781
-2.22069524644023	3.07729683926605	-14.2576716804749	2.05061028158077e-39	2.96073082585831e-38	78.4052334773654	ENSG00000183801	OLFML1
2.56403655369434	2.67032671631193	14.2557793765936	2.0914773871426e-39	3.01814409451916e-38	78.3855896929511	ENSG00000144045	DQX1
1.07617451436302	4.36452297218504	14.2554509665855	2.09865212627878e-39	3.02690210520978e-38	78.3821806280366	ENSG00000083093	PALB2
1.54557888004479	6.54985660379363	14.2524342637242	2.16571643030463e-39	3.12198458554972e-38	78.350867371893	ENSG00000084774	CAD
-0.97724728580243	0.706371560073395	-14.2514571384574	2.18789373801986e-39	3.15229426727861e-38	78.3407254971836	ENSG00000279041	AC102945.2
-1.03539461850655	5.10556237798165	-14.2491167466381	2.24193735566227e-39	3.22846055293291e-38	78.3164351595089	ENSG00000152484	USP12
-1.06234417370136	4.81294500550459	-14.2394893615031	2.47860832171321e-39	3.56739762391688e-38	78.216534069345	ENSG00000154767	XPC
6.24748702510899	6.34768706005505	14.2387517727421	2.49773592867338e-39	3.59303841552464e-38	78.2088815552082	ENSG00000178363	CALML3
1.40015113879864	6.44539098715596	14.2384868037894	2.50464313684009e-39	3.60108224112381e-38	78.2061325354119	ENSG00000130204	TOMM40
-2.01812721062503	0.834379138220184	-14.234713539765	2.60509631340239e-39	3.74354391492863e-38	78.1669879243432	ENSG00000153347	FAM81B
-1.46969460971593	1.01338042029358	-14.2341296484653	2.62099574748963e-39	3.76441545579898e-38	78.1609309396944	ENSG00000257108	NHLRC4
1.3144879482838	6.30889720183486	14.2331468224379	2.64797699685163e-39	3.80117306181506e-38	78.1507358696838	ENSG00000124571	XPO5
-1.92883202730755	1.36748274862385	-14.2328590630964	2.65592905420751e-39	3.81059003453514e-38	78.1477509396955	ENSG00000189350	TOGARAM2
-2.28804167474498	4.8707036733945	-14.2324731712755	2.6666303280972e-39	3.8239395092541e-38	78.1437481239281	ENSG00000131378	RFTN1
1.75144861189701	3.59453589357798	14.2311703879468	2.70307672154714e-39	3.87417409698183e-38	78.1302348536834	ENSG00000162757	C1orf74
-1.35292088091144	1.1559304386789	-14.2281571690883	2.78928784841995e-39	3.995643895892e-38	78.0989820571377	ENSG00000111837	MAK
-0.24462786864205	0.169213198823853	-14.2271555167676	2.81854890104627e-39	4.03544854425427e-38	78.0885936913028	ENSG00000275963	AC008115.4
-2.49152899945507	3.33587727284404	-14.2256626075374	2.86272986811688e-39	4.09656195189229e-38	78.0731110073143	ENSG00000160883	HK3
-1.37159699119901	1.44188104330275	-14.2235325507177	2.92696441965667e-39	4.18629315507321e-38	78.0510218689675	ENSG00000167083	GNGT2
-1.16395347516237	1.92328864458716	-14.2221007587693	2.97094748338609e-39	4.24698106306498e-38	78.0361747338507	ENSG00000259953	AL138756.1
2.79285161440166	4.00005246495413	14.2162882013699	3.15637364898609e-39	4.50930285447756e-38	77.9759077516858	ENSG00000254726	MEX3A
-1.15369793718695	1.40829205211009	-14.2162464205537	3.15774742357387e-39	4.50930285447756e-38	77.9754745917953	ENSG00000177640	CASC2
5.33935743892447	8.44385849302729	14.2158055174295	3.17228093052136e-39	4.5276950194485e-38	77.9709035928549	ENSG00000081277	PKP1
-1.6575322101241	0.914011154605505	-14.2155968542876	3.17918233157737e-39	4.5351806319401e-38	77.9687403307153	ENSG00000172771	EFCAB12
-1.53880265788501	2.00325417486239	-14.2132163997505	3.25898177385609e-39	4.64659510725576e-38	77.9440626005944	ENSG00000168026	TTC21A
2.56780095140422	2.66790898484404	14.2117448232785	3.30930870521641e-39	4.71589410751168e-38	77.9288079861355	ENSG00000253293	HOXA10
1.20190165642386	8.72790204036697	14.2104018398486	3.35591372426448e-39	4.77981988562643e-38	77.9148870199204	ENSG00000143321	HDGF
1.92617361544306	4.94749262647331	14.2072455179684	3.46803855134269e-39	4.93695035585055e-38	77.8821718977015	ENSG00000013573	DDX11
-2.57748338242123	3.43196766495413	-14.2042329285318	3.57853895304109e-39	5.09160622866424e-38	77.8509496583064	ENSG00000163563	MNDA
-1.73210935078505	1.1119446380367	-14.203039085932	3.62329347190242e-39	5.1526056516015e-38	77.8385776065589	ENSG00000102010	BMX
-0.92994051144482	0.648432071559633	-14.2029694752686	3.6259201713118e-39	5.1536637948941e-38	77.8378562307364	ENSG00000254703	SENCR
1.59310539216136	5.85408195779817	14.194886771107	3.94418620895958e-39	5.60311870629312e-38	77.7541061219228	ENSG00000136522	MRPL47
-1.53509431065865	0.835654527174312	-14.1942772062194	3.96928851705241e-39	5.63585441671731e-38	77.7477909132313	ENSG00000163576	EFHB
-1.85602836270952	6.52358820958891	-14.1939381618134	3.98331946883444e-39	5.65284450281714e-38	77.7442784022237	ENSG00000087074	PPP1R15A
-1.33235909809839	4.54497268623853	-14.1908613980088	4.11292956532654e-39	5.8337537228401e-38	77.7124047885479	ENSG00000105483	CARD8
0.773980390422005	6.47929079816514	14.185253945793	4.36005470292186e-39	6.18107185357255e-38	77.6543227611223	ENSG00000111605	CPSF6
1.78642333916975	2.06816536807339	14.1846772467705	4.38629509311566e-39	6.21505321811808e-38	77.6483499062292	ENSG00000169684	CHRNA5
-1.35096433801027	3.56029954678899	-14.1843509283549	4.40121259824039e-39	6.23296403915316e-38	77.6449702853303	ENSG00000169814	BTD
-1.59124265143793	5.24177990091743	-14.1806863261299	4.5722520094919e-39	6.47184068044677e-38	77.6070191132744	ENSG00000138835	RGS3
-4.93256961381965	3.38016802704587	-14.172925585965	4.95666117547635e-39	7.01233073274755e-38	77.526662591825	ENSG00000161055	SCGB3A1
-1.88754745046269	1.01371827477064	-14.1686246916221	5.18340039921894e-39	7.32931745499063e-38	77.4821388322217	ENSG00000205002	AARD
1.086010104012	5.8128618440367	14.1678194424375	5.22698760917542e-39	7.38713401141854e-38	77.4738034145616	ENSG00000119203	CPSF3
-2.88013800185444	1.66491415101233	-14.1606629713544	5.63077066780818e-39	7.95368147736062e-38	77.3997338411629	ENSG00000004838	ZMYND10
1.52217524886047	4.70014807353821	14.1519981774533	6.16148578901475e-39	8.69884855463016e-38	77.3100761684931	ENSG00000077348	EXOSC5
-1.849014198279	5.09367248271193	-14.1445002930803	6.66079797679773e-39	9.39893528942463e-38	77.2325133319621	ENSG00000071282	LMCD1
-1.08290145716044	2.32280167399677	-14.139643497139	7.0055543010715e-39	9.88032194702897e-38	77.182281695292	ENSG00000088727	KIF9
-1.36248588891478	7.44493469541284	-14.1360401149469	7.27278129136292e-39	1.02519252240505e-37	77.1450186932838	ENSG00000137575	SDCBP
-2.17176685608771	2.22708389045872	-14.1323206886518	7.55927526711887e-39	1.06502913246206e-37	77.1065602651458	ENSG00000185905	C16orf54
-2.40492484843466	3.22831551321101	-14.1304392489696	7.70845303499474e-39	1.0854881781532e-37	77.0871081817338	ENSG00000179348	GATA2
-0.914199718785316	0.248904285306868	-14.1291453755801	7.81274275844982e-39	1.09960839595149e-37	77.07373160271	ENSG00000065325	GLP2R
-1.39840261468005	6.88754311743119	-14.1238621030336	8.2533896338457e-39	1.16103053045491e-37	77.0191169004159	ENSG00000124831	LRRFIP1
-0.656429711931835	1.01024666220183	-14.123286400683	8.30287805334211e-39	1.16739233030426e-37	77.0131662708319	ENSG00000244513	AC109587.1
-1.46586198225889	4.89011577798165	-14.1208813149469	8.51284316569711e-39	1.19629918717124e-37	76.9883078073527	ENSG00000166128	RAB8B
-2.31681819573297	7.80189971926606	-14.1204716987155	8.5491267087936e-39	1.20078165035005e-37	76.9840742947539	ENSG00000149131	SERPING1
1.37240306737006	7.87728239633028	14.1083766989221	9.69285974097239e-39	1.36072838671343e-37	76.859094287899	ENSG00000125835	SNRPB
2.58094149330934	5.34754748752294	14.1076294495416	9.76832719297845e-39	1.37061997389946e-37	76.8513744401387	ENSG00000165905	LARGE2
1.37120494631256	5.26891708073394	14.1070195601809	9.83035607971218e-39	1.37861679140431e-37	76.8450738018029	ENSG00000185298	CCDC137
-1.9476812888915	1.73699990440367	-14.1048999689569	1.0048998930716e-38	1.40855783783078e-37	76.823177733577	ENSG00000152763	DNAI4
-3.65210246533055	3.95169582882569	-14.0958856076216	1.1034320332837e-38	1.54587778460293e-37	76.730073482282	ENSG00000125848	FLRT3
-1.98913329730989	3.20829714862385	-14.0794332058853	1.3087511217867e-38	1.83258628945836e-37	76.5602171465124	ENSG00000121361	KCNJ8
-1.6394581462083	2.78945394972477	-14.0784257484408	1.32249481410524e-38	1.85088422986355e-37	76.549819044165	ENSG00000150636	CCDC102B
-4.17807581522929	3.69996796587663	-14.0691474831248	1.45602919285616e-38	2.03672964509134e-37	76.4540731045279	ENSG00000047936	ROS1
-2.41169221890541	0.904758056256881	-14.0653385218315	1.51466498232466e-38	2.11766873805606e-37	76.4147754934287	ENSG00000181378	CFAP65
-2.41787065122919	3.19767826844037	-14.0644341682937	1.52892904517136e-38	2.13652029665983e-37	76.4054458734555	ENSG00000136383	ALPK3
-2.69113233102628	3.55439895554128	-14.0625264167026	1.55946006539498e-38	2.17807241276467e-37	76.3857657728234	ENSG00000154065	ANKRD29
-2.50648414859699	2.09215338110092	-14.0586871532412	1.62275682720161e-38	2.26532218993595e-37	76.3461642339496	ENSG00000163687	DNASE1L3
1.39536965804727	4.19351801651376	14.0567009231216	1.65650186187302e-38	2.31125068648185e-37	76.3256784880808	ENSG00000185798	WDR53
-1.2783459452691	6.70108948440367	-14.0558214185175	1.67166678345188e-38	2.331221507743e-37	76.3166078111321	ENSG00000112531	QKI
1.71895963624765	4.55997244770642	14.0499199561606	1.77706559003137e-38	2.47694350952692e-37	76.2557505545813	ENSG00000112039	FANCE
-1.06822758143847	7.50440145473438	-14.0479672963766	1.8133780939992e-38	2.52627100881568e-37	76.2356168963002	ENSG00000087274	ADD1
-1.6213679231216	4.9784827559633	-14.0477129898803	1.81816140557374e-38	2.53164641289832e-37	76.2329948663475	ENSG00000166974	MAPRE2
-1.94234871674401	2.03478106238532	-14.0458498650656	1.85359111480884e-38	2.57966734966405e-37	76.2137857729228	ENSG00000162711	NLRP3
1.16940927527825	4.58101237798165	14.0425716475351	1.91760954474243e-38	2.66740656947784e-37	76.1799897509423	ENSG00000143793	C1orf35
1.34122586352037	5.02352007706422	14.0420240516724	1.9285160270833e-38	2.68121514684639e-37	76.1743447976346	ENSG00000112578	BYSL
-2.27950173631735	5.01166967027523	-14.0418965607756	1.93106412811705e-38	2.68339494960428e-37	76.1730305581928	ENSG00000116701	NCF2
-0.345283813038039	0.129632220666055	-14.0412976978495	1.94307830279252e-38	2.69871986498961e-37	76.1668572564751	ENSG00000274963	RN7SL600P
-2.74546671671966	1.05657537744954	-14.0350078337999	2.07385360760368e-38	2.8788916079184e-37	76.1020264290124	ENSG00000167858	TEKT1
-2.50045305528763	3.20126755376147	-14.0328235283663	2.12129148907064e-38	2.94325162257014e-37	76.0795155521953	ENSG00000171388	APLN
-2.63012815638923	4.01809536715596	-14.0300053946826	2.18409602160445e-38	3.02885656491499e-37	76.0504750282539	ENSG00000123342	MMP19
-1.15048478327926	2.48470096587156	-14.0148475092119	2.55509581116339e-38	3.54155685218216e-37	75.8943216898871	ENSG00000107864	CPEB3
-1.25197962336409	1.10367988563454	-14.0084237139841	2.73068917171329e-38	3.78302712933459e-37	75.8281689604549	ENSG00000092529	CAPN3
-1.71550792808919	0.796422689321634	-14.0065899201659	2.78298736367839e-38	3.85352954378836e-37	75.8092870215825	ENSG00000009765	IYD
-0.972989074245145	0.58901641706422	-14.006452394729	2.78694947879622e-38	3.85706481203471e-37	75.8078710165854	ENSG00000155749	FLACC1
-1.62990004985972	0.620122661981651	-14.0017237148805	2.92665799913988e-38	4.04837103216039e-37	75.7591870141735	ENSG00000160838	LRRC71
-0.297161136631499	0.161493034317431	-13.9994883908937	2.99510933792162e-38	4.14096556189921e-37	75.7361759780778	ENSG00000226440	LAMA4-AS1
-0.28969696790469	0.297300858605505	-13.9993511971359	2.99936216491989e-38	4.14475210826259e-37	75.7347637241962	ENSG00000275454	AC105020.6
2.1164262366883	2.86024832587156	13.9940736445907	3.16761045990525e-38	4.37504219676621e-37	75.6804422485679	ENSG00000141527	CARD14
-1.33712704661418	6.18224044587156	-13.9935083558287	3.18618055687013e-38	4.39847164620876e-37	75.6746243415339	ENSG00000116584	ARHGEF2
1.2871822964981	5.13025615412844	13.9905819465732	3.28406412760335e-38	4.53131328090432e-37	75.6445077349959	ENSG00000168005	SPINDOC
-1.94628601646578	6.54159479816514	-13.9883172831918	3.36186592625684e-38	4.63632643482523e-37	75.6212033966116	ENSG00000101347	SAMHD1
-1.39638880400049	1.42020443031193	-13.9865084427145	3.42532571734006e-38	4.72146482941512e-37	75.602590941194	ENSG00000277496	AL357033.4
1.10817807908157	5.98744816880734	13.9847188769912	3.48928419441703e-38	4.80720457081863e-37	75.5841779309643	ENSG00000130935	NOL11
1.17801251287103	3.48110122752294	13.9774427337263	3.76182484283145e-38	5.18007822296333e-37	75.5093244196836	ENSG00000105865	DUS4L
-3.06919062363365	6.64116914011091	-13.9715948048511	3.99616978513219e-38	5.50000743428827e-37	75.4491769888209	ENSG00000090339	ICAM1
1.51727990920676	8.59400757614679	13.9710558015821	4.01848831730022e-38	5.52794561236651e-37	75.4436338000335	ENSG00000155660	PDIA4
-0.667971599028303	0.379494149559633	-13.968449810854	4.12815971000588e-38	5.67596042498297e-37	75.4168348292987	ENSG00000204882	GPR20
-2.19144204921733	0.914682813963303	-13.9674845928249	4.1695331198956e-38	5.72996833118183e-37	75.4069095091519	ENSG00000174844	DNAH12
-1.69804394712441	7.75626377247706	-13.9667803405431	4.19998097736103e-38	5.76891516584336e-37	75.3996678991223	ENSG00000127603	MACF1
-0.807140784998859	0.569035977100917	-13.9608605757115	4.4648378066744e-38	6.12963565485014e-37	75.3388035774149	ENSG00000256540	AC007406.3
-1.49918413309748	5.89046556070163	-13.958656690022	4.5676397560601e-38	6.2668522802373e-37	75.3161473375167	ENSG00000047644	WWC3
2.05047649002781	3.83531107889908	13.9586201237002	4.56936516944426e-38	6.2668522802373e-37	75.3157714450589	ENSG00000139173	TMEM117
1.48971199292669	3.82671314862385	13.9580918897977	4.59436294458382e-38	6.29798125227752e-37	75.3103413871448	ENSG00000097046	CDC7
-1.29830575696546	0.784102570183486	-13.9532795704457	4.82846866411576e-38	6.61558206607451e-37	75.2608769087209	ENSG00000150045	KLRF1
1.9226604783511	2.46911675853211	13.952613883564	4.86177517114101e-38	6.65788370735293e-37	75.2540351339817	ENSG00000214826	DDX12P
[truncated: 25,376 more rows]
